# Supplementary material for: Age‐related changes to macrophage subpopulations and TREM2 dysregulation characterize attenuated fracture healing in old mice
Source: Aging Cell. 2024 Jun 2;23(9):e14212. doi: 10.1111/acel.14212 (PMC11488338; doi:10.1111/acel.14212)
Supplement: Supplementary file 1 — Table S1. [file ACEL-23-e14212-s004.xlsx]

## Sheet: GMP_oldvsyoung_markers
	p_val	avg_logFC	pct.1	pct.2	p_val_adj
Igkc	0	2.28385	0.692	0.238	0
Ighm	0	2.15183	0.68	0.22	0
Igkv1-110	0	0.31632	0.102	0	0
G0s2	7.67081e-233	0.55136	0.834	0.699	1.15584e-228
Hilpda	9.19733e-203	0.538526	0.3	0.125	1.38585e-198
Plin2	1.02353e-151	0.458323	0.623	0.484	1.54225e-147
Retnlg	5.20263e-132	0.402333	0.978	0.957	7.83932e-128
Acot1	1.99755e-114	0.288052	0.158	0.06	3.00991e-110
Ccl5	7.96398e-87	0.38516	0.101	0.033	1.20001e-82
Hbb-bs	2.51716e-86	-0.430813	0.163	0.279	3.79286e-82
Mrgpra2b	2.42216e-81	0.297362	0.614	0.507	3.64971e-77
Ccl6	1.50319e-79	0.38389	0.69	0.594	2.265e-75
Mmp8	1.16138e-68	0.301863	0.668	0.563	1.74997e-64
Fcnb	1.19857e-60	-0.348602	0.361	0.454	1.80601e-56
Fbxl5	6.435e-48	0.255845	0.455	0.358	9.69626e-44
Il1f9	1.54545e-43	0.300402	0.42	0.335	2.32869e-39
Stfa2l1	1.78262e-43	0.346274	0.33	0.244	2.68605e-39
Apoe	3.02496e-42	-0.516206	0.157	0.23	4.55801e-38
Hba-a2	1.85094e-36	-0.279077	0.055	0.105	2.789e-32
Gm5483	4.01145e-36	0.398319	0.298	0.22	6.04445e-32
Lgals1	2.86609e-35	-0.28224	0.21	0.278	4.31862e-31
Olfm4	2.46654e-31	0.292385	0.142	0.089	3.71658e-27
Hba-a1	1.16934e-30	-0.255908	0.09	0.143	1.76197e-26
Ctss	4.99119e-30	-0.296456	0.172	0.231	7.52073e-26
Asprv1	9.64696e-30	0.299987	0.27	0.203	1.4536e-25
Ifi27l2a	7.80387e-26	-0.274186	0.15	0.205	1.17589e-21
BC100530	1.54795e-20	0.357386	0.131	0.09	2.33245e-16
Ccl3	6.17148e-18	-0.402945	0.226	0.272	9.29918e-14
Stfa1	7.0582e-18	0.379459	0.141	0.101	1.06353e-13
Wfdc17	6.98312e-17	-0.312207	0.327	0.382	1.05222e-12
Spp1	4.16939e-11	-0.256459	0.165	0.2	6.28243e-07
Ccl4	0.00022481	-0.325022	0.203	0.219	1

## Sheet: b_oldvsyoung_markers
	p_val	avg_logFC	pct.1	pct.2	p_val_adj
Ighm	7.3106e-149	1.38253	0.96	0.885	1.10156e-144
Vpreb3	7.98947e-145	-1.34357	0.126	0.402	1.20385e-140
Tifa	1.41662e-126	-1.25948	0.037	0.264	2.13456e-122
Igkc	1.37967e-123	0.863369	0.987	0.916	2.07889e-119
AC168977.1	5.64868e-105	0.508811	0.111	0.001	8.51142e-101
Slpi	7.07452e-95	1.1396	0.422	0.212	1.06599e-90
Hmgb1	7.85377e-93	-0.722697	0.505	0.569	1.18341e-88
Sox4	5.40233e-90	-0.942261	0.019	0.174	8.14023e-86
C130026I21Rik	2.12799e-89	0.62906	0.203	0.04	3.20646e-85
Igkv1-110	2.52526e-84	0.533174	0.108	0.004	3.80507e-80
Hmgb2	1.34914e-82	-0.718483	0.452	0.501	2.03288e-78
Tmsb10	1.45749e-82	-0.349951	0.916	0.961	2.19615e-78
Cd24a	5.94752e-82	-0.532776	0.45	0.531	8.96172e-78
H2-Eb1	1.8745e-80	0.402083	0.874	0.684	2.8245e-76
Hnrnpa3	2.15865e-78	-0.434999	0.451	0.533	3.25265e-74
H2-Aa	1.6016e-76	0.339764	0.917	0.752	2.4133e-72
H2afz	3.01416e-75	-0.503771	0.571	0.586	4.54174e-71
Ptma	4.73251e-74	-0.446497	0.936	0.947	7.13094e-70
Chchd10	8.17148e-73	-0.741818	0.232	0.408	1.23128e-68
Hmgn2	3.2429e-71	-0.496868	0.398	0.482	4.88641e-67
Hnrnpa2b1	3.16258e-70	-0.336427	0.534	0.561	4.76538e-66
Stmn1	5.3223e-70	-0.935455	0.17	0.271	8.01964e-66
Cd79b	6.06898e-68	-0.480082	0.575	0.747	9.14473e-64
Myl4	1.08437e-67	-0.678546	0.016	0.138	1.63393e-63
Crem	1.72783e-66	0.735207	0.225	0.067	2.60349e-62
Ebf1	2.65324e-66	-0.449653	0.729	0.857	3.99789e-62
H2afv	1.64467e-63	-0.665112	0.207	0.3	2.47819e-59
Tubb5	5.67805e-63	-0.500004	0.303	0.329	8.55568e-59
Zbtb20	1.13573e-61	0.550551	0.217	0.068	1.71131e-57
H3f3a	1.51922e-60	-0.297827	0.81	0.862	2.28916e-56
AC125149.3	6.34916e-60	0.401897	0.155	0.041	9.56692e-56
Iglc3	3.58954e-59	-0.495371	0.549	0.571	5.40872e-55
Atp1b1	2.35877e-58	-0.898471	0.044	0.172	3.55419e-54
Nr4a1	2.90212e-58	0.626547	0.343	0.157	4.37291e-54
Vps37b	2.20755e-56	0.751864	0.245	0.092	3.32633e-52
H2-Ab1	2.54187e-55	0.270046	0.923	0.804	3.83009e-51
Cd83	4.12217e-55	0.508543	0.428	0.231	6.21128e-51
Pclaf	4.93902e-52	-0.925892	0.077	0.174	7.44212e-48
Dnajc7	2.16149e-51	-0.896577	0.259	0.367	3.25694e-47
Akap12	1.21651e-50	-0.530113	0.011	0.101	1.83304e-46
Ly6a	4.73168e-50	0.445344	0.228	0.091	7.1297e-46
Cfl1	2.93114e-49	-0.262948	0.726	0.766	4.41664e-45
Pafah1b3	6.42455e-47	-0.692599	0.147	0.243	9.68052e-43
Tuba1b	2.26594e-45	-0.301611	0.281	0.266	3.41432e-41
Eif5a	2.66129e-45	-0.26611	0.506	0.523	4.01003e-41
Rhoh	2.72888e-45	-0.70459	0.205	0.351	4.11188e-41
Lmna	4.64575e-45	0.581014	0.122	0.028	7.00022e-41
Pgls	2.88748e-44	-0.472687	0.245	0.311	4.35085e-40
Arpc5l	9.99854e-44	-0.506789	0.229	0.344	1.50658e-39
Arl5c	1.63938e-42	-0.671062	0.063	0.178	2.47021e-38
Ran	8.36049e-42	-0.274148	0.325	0.343	1.25976e-37
A530032D15Rik	8.49416e-42	0.263026	0.105	0.028	1.2799e-37
Iglc2	2.38163e-41	-0.377106	0.638	0.63	3.58864e-37
Ezh2	5.88005e-41	-0.482488	0.033	0.125	8.86006e-37
Myb	2.15983e-40	-0.460567	0.024	0.113	3.25443e-36
Zfp706	3.20536e-40	-0.313875	0.326	0.356	4.82984e-36
Anp32e	4.24058e-39	-0.372113	0.238	0.277	6.3897e-35
Ppp1ca	5.85303e-39	-0.312482	0.367	0.426	8.81935e-35
Ly6d	3.55004e-38	-0.521071	0.69	0.743	5.34921e-34
Srsf3	9.59701e-38	-0.293672	0.356	0.387	1.44608e-33
AC149090.1	4.93669e-37	0.372324	0.188	0.078	7.43861e-33
Coq7	1.15985e-36	-0.586955	0.029	0.115	1.74766e-32
Creld2	2.05762e-36	0.567814	0.133	0.047	3.10043e-32
Ppia	2.57903e-36	-0.254209	0.855	0.86	3.88608e-32
Snrpe	3.53591e-36	-0.310717	0.307	0.359	5.3279e-32
Rabac1	4.0934e-36	0.3122	0.348	0.201	6.16793e-32
Erh	5.0868e-36	-0.378727	0.208	0.271	7.66479e-32
Dennd4a	7.51861e-36	0.440559	0.259	0.127	1.1329e-31
Xrcc6	1.00379e-35	-0.52056	0.03	0.118	1.51251e-31
Plek	1.46316e-35	0.407089	0.234	0.109	2.20469e-31
Ppp1r15a	2.1596e-35	-0.457064	0.464	0.56	3.25409e-31
H2afy	7.44153e-35	-0.408683	0.201	0.28	1.12129e-30
Apoe	1.41732e-34	0.710103	0.337	0.203	2.13562e-30
Lgals9	3.54285e-34	-0.46752	0.052	0.15	5.33837e-30
Cnp	2.75211e-33	-0.569783	0.18	0.265	4.14688e-29
Lrmp	8.56751e-33	-0.512957	0.091	0.181	1.29095e-28
Hes6	8.66131e-33	-0.528045	0.073	0.166	1.30509e-28
Ucp2	9.12071e-33	-0.359962	0.253	0.296	1.37431e-28
Klhl6	4.31288e-32	-0.482524	0.054	0.149	6.49865e-28
Ahnak	2.31155e-31	0.310613	0.121	0.039	3.48304e-27
Rel	2.97582e-31	0.436017	0.327	0.189	4.48397e-27
Itgb7	4.34687e-31	0.26836	0.145	0.061	6.54987e-27
Gm8369	5.17197e-31	-0.416358	0.327	0.403	7.79313e-27
Cd72	1.02477e-30	-0.443238	0.228	0.371	1.54412e-26
Top2a	2.35143e-30	-0.515308	0.061	0.124	3.54313e-26
Ranbp1	3.12822e-30	-0.265587	0.273	0.293	4.7136e-26
S100a6	4.3785e-30	0.556264	0.403	0.296	6.59752e-26
Birc5	7.21854e-30	-0.483693	0.065	0.146	1.08769e-25
Ppp1cc	1.71667e-29	-0.377243	0.205	0.28	2.58668e-25
Hist1h2ap	1.89332e-29	-0.624364	0.072	0.136	2.85286e-25
Jun	2.14512e-29	-0.36036	0.555	0.665	3.23227e-25
P2ry10	5.78543e-29	0.388256	0.102	0.031	8.71749e-25
Cks1b	1.55523e-28	-0.43838	0.07	0.138	2.34342e-24
Elof1	2.52042e-28	-0.45661	0.079	0.168	3.79777e-24
Napsa	4.5345e-28	0.361317	0.414	0.273	6.83259e-24
Srgn	5.25105e-28	0.260978	0.795	0.722	7.91228e-24
Lockd	6.54576e-28	-0.389875	0.04	0.11	9.86316e-24
Tmem108	2.67433e-27	-0.362546	0.03	0.103	4.02968e-23
Tcf3	4.77237e-27	-0.477294	0.092	0.187	7.19101e-23
Rnase6	5.7856e-27	-0.280866	0.154	0.167	8.71774e-23
Traf1	8.03752e-27	0.310448	0.123	0.047	1.21109e-22
Junb	9.27529e-27	0.256025	0.86	0.755	1.3976e-22
Pim1	1.0598e-26	0.25019	0.354	0.224	1.59691e-22
Bcl7a	1.21538e-26	-0.412027	0.029	0.102	1.83134e-22
Fcrla	2.42494e-26	-0.431217	0.246	0.313	3.6539e-22
Cd86	4.80229e-26	0.289276	0.117	0.045	7.2361e-22
Paip2	4.8525e-26	-0.312622	0.298	0.348	7.31175e-22
Anp32b	5.25916e-26	-0.264922	0.242	0.274	7.9245e-22
Atp2b1	8.41664e-26	0.361842	0.23	0.122	1.26822e-21
Ptprcap	2.4816e-25	-0.296577	0.382	0.448	3.73928e-21
Rps27rt	2.68087e-25	0.291854	0.618	0.483	4.03954e-21
Cybb	7.59905e-25	0.250298	0.318	0.201	1.14502e-20
Btg2	1.15552e-24	-0.351991	0.55	0.6	1.74114e-20
Dad1	3.54789e-24	0.312121	0.494	0.357	5.34597e-20
Plaur	3.71126e-24	0.367136	0.259	0.148	5.59212e-20
Smarca4	3.90337e-24	-0.391639	0.049	0.125	5.8816e-20
Rrm2	4.33666e-24	-0.50683	0.067	0.141	6.53449e-20
Hist1h2ae	1.0727e-23	-0.51597	0.048	0.11	1.61634e-19
Hmgn1	1.17955e-23	-0.354447	0.261	0.35	1.77735e-19
Sqstm1	2.04467e-23	0.263613	0.193	0.1	3.0809e-19
Dek	2.98077e-23	-0.364989	0.167	0.228	4.49142e-19
Anp32a	3.01532e-23	-0.267605	0.312	0.356	4.54348e-19
Ddit4	5.89013e-23	-0.531342	0.062	0.135	8.87525e-19
Cnn3	8.19303e-23	-0.250231	0.084	0.163	1.23453e-18
Rilpl2	8.27137e-23	0.308881	0.207	0.11	1.24633e-18
Cmtm7	4.31185e-22	-0.315915	0.248	0.306	6.49709e-18
Dok3	5.68054e-22	-0.385846	0.195	0.24	8.55944e-18
G0s2	8.43427e-22	0.540213	0.2	0.108	1.27088e-17
Sumo1	1.18386e-21	-0.252377	0.29	0.333	1.78384e-17
Psma6	1.54239e-21	-0.301066	0.187	0.237	2.32408e-17
Selenoh	2.74081e-21	-0.359575	0.137	0.217	4.12985e-17
Spib	3.38941e-21	-0.494632	0.103	0.179	5.10716e-17
Ube2c	4.98378e-21	-0.447267	0.052	0.109	7.50957e-17
Cebpb	1.8517e-20	0.406564	0.36	0.248	2.79015e-16
Scd1	1.93881e-20	0.326512	0.26	0.158	2.92139e-16
Calm3	3.29781e-20	-0.286185	0.218	0.265	4.96914e-16
Hspa1a	2.78192e-19	-0.324813	0.378	0.493	4.1918e-15
Selenok	4.08553e-19	0.260716	0.519	0.399	6.15607e-15
Fxyd5	4.74627e-19	0.269184	0.319	0.211	7.15167e-15
Pdia4	6.28938e-19	0.274881	0.187	0.102	9.47683e-15
Fosb	1.02229e-18	0.263483	0.358	0.249	1.54039e-14
Dut	1.09982e-18	-0.353874	0.081	0.142	1.6572e-14
Sec63	2.03062e-18	-0.407736	0.044	0.105	3.05974e-14
Crip1	2.06455e-18	0.412278	0.683	0.598	3.11087e-14
Pkig	2.87342e-18	-0.306555	0.292	0.333	4.32966e-14
Arpc4	3.42183e-18	-0.254513	0.307	0.353	5.15602e-14
Gadd45g	3.75723e-18	-0.491835	0.156	0.208	5.6614e-14
Xbp1	4.03658e-18	0.38928	0.178	0.105	6.08232e-14
Ndufc2	4.86725e-18	-0.264511	0.191	0.232	7.33397e-14
Skil	5.0088e-18	0.288671	0.155	0.08	7.54727e-14
Ehd1	5.24036e-18	0.256258	0.15	0.077	7.89617e-14
Txndc5	5.64185e-18	0.259403	0.16	0.085	8.50114e-14
Rgs2	1.36463e-17	-0.363063	0.298	0.362	2.05623e-13
Odc1	1.42561e-17	0.330642	0.152	0.079	2.14811e-13
Blnk	2.71064e-17	-0.375572	0.186	0.25	4.08439e-13
Banf1	3.60548e-17	-0.342191	0.11	0.182	5.43274e-13
Gm30211	4.79138e-17	-0.353127	0.048	0.112	7.21965e-13
Asf1a	6.22655e-17	-0.37972	0.073	0.143	9.38217e-13
Slc3a2	7.38359e-17	0.268899	0.272	0.176	1.11256e-12
Cd9	8.51292e-17	0.28638	0.248	0.156	1.28273e-12
Neat1	9.5651e-17	0.291548	0.253	0.161	1.44127e-12
Slfn2	1.55854e-16	-0.269509	0.202	0.214	2.34841e-12
Csrnp1	1.89867e-16	0.269455	0.189	0.11	2.86091e-12
Hspa5	2.63996e-16	0.260345	0.656	0.558	3.9779e-12
Retnlg	2.74206e-16	0.564592	0.708	0.648	4.13174e-12
Sfn	3.04385e-16	0.294452	0.111	0.053	4.58647e-12
Ypel3	3.17028e-16	-0.303073	0.252	0.289	4.77697e-12
Ezr	5.46503e-16	0.272655	0.363	0.26	8.2347e-12
Tuba1a	5.55778e-16	0.294775	0.242	0.153	8.37447e-12
Fam96a	7.14142e-16	-0.304597	0.142	0.21	1.07607e-11
Tram1	7.24271e-16	-0.304463	0.194	0.243	1.09133e-11
Sap30	7.35266e-16	-0.291186	0.054	0.112	1.1079e-11
Anxa2	3.22959e-15	0.281857	0.207	0.126	4.86635e-11
Herpud1	6.84771e-15	-0.349859	0.227	0.282	1.03181e-10
Snx2	8.13735e-15	-0.289958	0.263	0.329	1.22614e-10
Cks2	8.73816e-15	-0.285255	0.186	0.24	1.31667e-10
Ube2e3	1.02344e-14	-0.293456	0.052	0.105	1.54211e-10
H2afx	1.34695e-14	-0.381428	0.131	0.184	2.02958e-10
Swap70	1.35142e-14	-0.260952	0.223	0.25	2.03632e-10
Mrpl18	1.58083e-14	-0.275904	0.14	0.189	2.38199e-10
Ly6c2	2.54475e-14	0.438112	0.307	0.233	3.83442e-10
Clec4e	3.11395e-14	0.264116	0.132	0.07	4.6921e-10
Hilpda	3.90538e-14	0.273412	0.124	0.064	5.88462e-10
Ccnd3	4.69153e-14	-0.277844	0.113	0.155	7.06919e-10
Atox1	5.18485e-14	-0.284009	0.22	0.267	7.81253e-10
Cbx1	8.56184e-14	-0.304142	0.106	0.173	1.2901e-09
Ccr7	8.89087e-14	0.286213	0.359	0.265	1.33968e-09
Dtymk	1.4307e-13	-0.267281	0.084	0.141	2.15578e-09
Hist3h2a	1.47209e-13	-0.355015	0.066	0.119	2.21814e-09
Mrps33	2.29628e-13	-0.281665	0.148	0.199	3.46003e-09
Gch1	2.4214e-13	0.278322	0.108	0.054	3.64857e-09
Dusp1	2.56997e-13	-0.278319	0.425	0.476	3.87243e-09
Dnajc3	3.99785e-13	0.267236	0.125	0.067	6.02396e-09
Edem1	4.02864e-13	0.291813	0.112	0.058	6.07036e-09
Rexo2	4.25313e-13	0.288963	0.149	0.088	6.40862e-09
Slc1a5	4.46667e-13	-0.325324	0.123	0.191	6.73038e-09
Hibadh	4.97646e-13	-0.26844	0.065	0.122	7.49853e-09
Sgk1	5.30178e-13	-0.362879	0.059	0.106	7.98873e-09
Marcks	6.3474e-13	-0.304383	0.069	0.108	9.56427e-09
Tceal9	1.22666e-12	-0.328962	0.14	0.201	1.84833e-08
Bach2	1.38033e-12	-0.31425	0.078	0.141	2.07989e-08
Srp14	1.59436e-12	-0.256342	0.252	0.286	2.40238e-08
Elf1	1.71101e-12	-0.288556	0.244	0.307	2.57816e-08
Polr2g	3.93922e-12	-0.276071	0.131	0.18	5.93562e-08
Ewsr1	5.38437e-12	-0.258991	0.188	0.241	8.11317e-08
Tuba4a	8.75532e-12	0.269907	0.203	0.132	1.31925e-07
Ifi27l2a	9.36158e-12	-0.321657	0.156	0.194	1.4106e-07
Ssrp1	1.17845e-11	-0.274241	0.123	0.188	1.77569e-07
Gtf2a2	1.28449e-11	-0.268002	0.133	0.188	1.93548e-07
Nudt21	3.19196e-11	-0.262586	0.133	0.181	4.80965e-07
Slamf6	4.8324e-11	-0.354799	0.095	0.152	7.28145e-07
Pou2af1	5.90166e-11	-0.300488	0.151	0.192	8.89262e-07
Nfkb1	6.77524e-11	0.252303	0.164	0.103	1.02089e-06
Ppp1r16b	2.83668e-10	0.280476	0.14	0.085	4.27431e-06
Fcer2a	3.58115e-10	-0.288283	0.142	0.195	5.39608e-06
Cbx3	4.48229e-10	-0.289829	0.097	0.146	6.75392e-06
Cib1	4.63754e-10	-0.2717	0.129	0.162	6.98784e-06
Mmp8	5.08467e-10	0.268352	0.136	0.083	7.66158e-06
Smc4	6.21236e-10	-0.259882	0.115	0.162	9.36079e-06
Slamf7	7.17981e-10	-0.275632	0.066	0.111	1.08185e-05
Ifi209	8.61899e-10	-0.292396	0.106	0.155	1.29871e-05
Pnrc2	1.10331e-09	-0.27679	0.111	0.155	1.66247e-05
Ccl6	1.97656e-09	0.403781	0.212	0.155	2.97828e-05
Id3	4.07764e-09	-0.313586	0.264	0.324	6.14418e-05
Hist1h2bc	7.05428e-09	-0.264871	0.112	0.147	0.000106294
Klhl24	1.12516e-08	-0.274794	0.186	0.242	0.000169539
Lmo4	3.83246e-08	-0.281955	0.104	0.145	0.000577475
Cenpa	4.92954e-08	-0.258503	0.132	0.167	0.000742782
Phlda1	1.18231e-07	-0.251616	0.105	0.125	0.0017815
Hes1	1.27436e-06	-0.25026	0.123	0.171	0.0192021
Hsp90b1	5.50021e-06	0.25312	0.385	0.334	0.0828772
Iglc1	0.420056	0.297767	0.285	0.287	1

## Sheet: Monocyte_oldvsyoung_markers
gene	p_val	avg_logFC	pct.1	pct.2	p_val_adj
Igkc	0	1.78835	0.724	0.33	0
Ighm	4.29581e-276	1.26611	0.775	0.544	6.47292e-272
Igkv1-110	1.0058e-182	0.315504	0.247	0	1.51554e-178
H2-Q7	1.75668e-74	0.318187	0.369	0.131	2.64696e-70
Ccl5	1.9174e-54	0.357414	0.2	0.048	2.88914e-50
Eef2	1.69245e-48	0.345272	0.957	0.891	2.55018e-44
Lyz2	5.85275e-43	-0.40361	0.996	0.998	8.81892e-39
Hspa5	8.31226e-36	0.262137	0.986	0.979	1.25249e-31
Fcer1g	3.5749e-27	-0.255986	0.899	0.941	5.38665e-23
Ctla2a	2.94398e-24	0.802107	0.277	0.151	4.43599e-20
Hbb-bs	1.2924e-23	-0.347073	0.269	0.37	1.94739e-19
Gata2	1.43634e-23	0.26281	0.129	0.046	2.16427e-19
Lgals1	3.88463e-23	-0.386472	0.678	0.746	5.85336e-19
Nr4a1	1.13974e-20	0.463193	0.36	0.242	1.71736e-16
Nupr1	4.23238e-20	0.254584	0.162	0.079	6.37735e-16
Nr4a2	1.93542e-19	0.384312	0.169	0.091	2.91629e-15
Myct1	2.04539e-18	0.375273	0.167	0.08	3.082e-14
Glul	2.15611e-18	0.306811	0.457	0.327	3.24883e-14
Adgrg1	8.81507e-17	0.269241	0.206	0.114	1.32825e-12
Car2	1.46564e-16	0.487585	0.299	0.201	2.20842e-12
Ccl3	2.72074e-15	-0.31036	0.285	0.348	4.09961e-11
Ms4a6c	6.18951e-15	-0.253339	0.371	0.395	9.32635e-11
Ngp	6.19256e-14	-0.252643	1	1	9.33095e-10
Skil	4.14753e-13	0.319233	0.246	0.167	6.2495e-09
Tsc22d1	2.29651e-12	0.6063	0.232	0.184	3.46038e-08
Hba-a2	2.13427e-10	-0.306358	0.075	0.133	3.21592e-06
Cdkn1a	2.26123e-10	0.296559	0.447	0.358	3.40722e-06
Wfdc17	1.69807e-08	-0.27703	0.347	0.405	0.000255866
Crem	2.29313e-08	0.329821	0.169	0.116	0.000345528
Junb	3.39582e-07	0.294217	0.912	0.876	0.00511682
Chil3	3.9141e-07	0.303537	0.875	0.819	0.00589777
Btg2	0.000230053	0.286715	0.596	0.538	1

## Sheet: Macrophage_oldvsyoung_markers
	p_val	avg_logFC	pct.1	pct.2	p_val_adj
Igkc	0	1.5786	0.672	0.268	0
Ighm	0	1.26301	0.801	0.451	0
Igkv1-110	8.26036e-253	0.392129	0.183	0	1.24467e-248
Chil3	2.61997e-134	0.904708	0.907	0.838	3.94777e-130
Hilpda	9.14289e-86	0.523814	0.418	0.211	1.37765e-81
Ccl5	1.39255e-72	0.778891	0.168	0.046	2.09829e-68
Plin2	2.7247e-70	0.307069	0.833	0.664	4.10558e-66
Lcn2	1.87154e-61	0.416108	0.791	0.637	2.82003e-57
Pla2g7	1.07873e-58	0.318458	0.44	0.263	1.62543e-54
Slpi	2.58844e-57	0.287829	0.862	0.729	3.90026e-53
G0s2	1.52023e-53	0.566248	0.414	0.258	2.29068e-49
Ear2	3.88635e-51	0.261599	0.287	0.148	5.85595e-47
Fdps	1.32337e-50	-0.266139	0.326	0.362	1.99405e-46
Hbb-bs	2.04903e-50	-0.892891	0.21	0.314	3.08747e-46
C5ar1	7.53593e-46	0.363456	0.561	0.4	1.13551e-41
Ms4a4c	9.74555e-45	-0.255557	0.672	0.686	1.46846e-40
Nfkbia	1.48371e-42	0.295198	0.909	0.824	2.23565e-38
Ifi27l2a	8.01148e-39	-0.370423	0.582	0.657	1.20717e-34
Wfdc21	1.32102e-38	0.351334	0.678	0.547	1.99051e-34
Clec4e	1.26805e-37	0.258252	0.67	0.523	1.91071e-33
Retnlg	8.3806e-37	0.598452	0.912	0.866	1.26279e-32
Cxcl2	1.03087e-29	0.332926	0.713	0.599	1.55332e-25
S100a8	1.05328e-26	0.349162	1	1	1.58709e-22
Hba-a1	4.15076e-24	-0.721876	0.107	0.162	6.25437e-20
Ifitm1	3.72207e-22	-0.496481	0.313	0.32	5.60841e-18
Hba-a2	9.57161e-22	-0.58915	0.067	0.112	1.44225e-17
Cd209a	5.07357e-21	-0.584088	0.071	0.132	7.64486e-17
Cxcl3	1.36377e-20	0.279221	0.117	0.057	2.05493e-16
Cd74	4.08207e-19	-0.360657	0.687	0.742	6.15087e-15
Gm5483	1.06592e-18	0.307861	0.14	0.076	1.60613e-14
Thbs1	1.24714e-18	0.25665	0.519	0.416	1.8792e-14
S100a9	5.12621e-17	0.326337	0.998	0.999	7.72417e-13
Ms4a7	7.71746e-16	-0.319892	0.094	0.131	1.16287e-11
H2-Ab1	1.09046e-15	-0.379324	0.437	0.499	1.6431e-11
Klrd1	1.7667e-12	-0.278149	0.1	0.126	2.66206e-08
H2-Aa	2.17032e-12	-0.343031	0.374	0.434	3.27024e-08
H2-Eb1	8.75401e-10	-0.27856	0.303	0.344	1.31905e-05
Pf4	8.07733e-05	-0.274107	0.107	0.129	1

## Sheet: Tcell_oldvsyoung_markers
	p_val	avg_logFC	pct.1	pct.2	p_val_adj
Igkc	1.55532e-194	2.44265	0.633	0.195	2.34356e-190
Ccl5	1.50139e-155	1.6698	0.741	0.246	2.26229e-151
Ighm	3.48839e-141	1.78582	0.624	0.284	5.25631e-137
Ctla2a	1.132e-74	1.14445	0.573	0.194	1.70569e-70
Rpl35	4.64667e-64	-0.418828	0.97	0.991	7.00161e-60
Dapl1	3.33546e-56	-1.23727	0.073	0.339	5.02588e-52
S100a6	3.0548e-50	0.649727	0.72	0.417	4.60298e-46
Gzmm	2.37583e-46	0.881633	0.168	0.008	3.5799e-42
Nkg7	4.88763e-46	0.753044	0.726	0.488	7.36468e-42
Rps19	5.87227e-46	-0.309978	0.993	0.996	8.84834e-42
Igkv1-110	1.36808e-36	0.563521	0.103	0	2.06142e-32
Vps37b	6.79537e-34	0.93461	0.404	0.177	1.02393e-29
Klrk1	1.00151e-33	0.787043	0.308	0.098	1.50908e-29
Gzmk	2.41984e-31	0.886505	0.122	0.007	3.64621e-27
Rps29	1.48683e-30	-0.269789	0.994	0.998	2.24035e-26
Lef1	1.36069e-29	-0.740596	0.148	0.34	2.05029e-25
Ly6c2	1.0655e-27	0.573152	0.615	0.418	1.6055e-23
Igfbp4	2.32773e-26	-0.735894	0.046	0.183	3.50743e-22
Eomes	6.00523e-25	0.690437	0.153	0.03	9.04868e-21
Ccl4	1.42214e-24	1.26378	0.3	0.141	2.14288e-20
Il2rb	1.23351e-23	0.58615	0.328	0.143	1.85866e-19
Id3	3.77751e-21	-0.842087	0.092	0.239	5.69195e-17
Ubald2	5.22314e-21	0.601039	0.315	0.153	7.87022e-17
Ifngr1	1.43632e-20	0.644574	0.425	0.253	2.16425e-16
H2-K1	1.95778e-20	0.293224	0.894	0.835	2.94998e-16
Dusp2	4.03522e-20	0.486355	0.552	0.352	6.08027e-16
Limd2	6.44315e-19	-0.431416	0.478	0.626	9.70853e-15
Rgs1	8.59148e-19	0.61299	0.397	0.218	1.29456e-14
Npc2	1.59117e-18	-0.437972	0.413	0.549	2.39758e-14
H3f3b	1.79244e-18	0.27087	0.989	0.959	2.70085e-14
Odc1	3.14647e-18	0.670167	0.25	0.111	4.7411e-14
Sh2d2a	3.21739e-18	0.649997	0.242	0.108	4.84796e-14
Dusp5	1.0845e-17	0.551561	0.241	0.101	1.63412e-13
Tnfaip3	1.09771e-17	0.617096	0.32	0.163	1.65403e-13
Slc3a2	1.27484e-17	0.513357	0.439	0.268	1.92092e-13
Klrc2	1.51558e-17	0.500512	0.126	0.03	2.28367e-13
Ahnak	2.64293e-17	0.539429	0.267	0.122	3.98236e-13
Bhlhe40	4.77964e-17	0.575344	0.175	0.058	7.20196e-13
Bcl2a1b	6.9309e-17	0.58033	0.237	0.1	1.04435e-12
Xcl1	8.02739e-17	0.524461	0.294	0.141	1.20957e-12
Gramd3	8.45147e-17	0.564514	0.223	0.091	1.27347e-12
Bcl2	9.73165e-17	0.495154	0.43	0.255	1.46636e-12
Rpl22l1	2.94049e-16	-0.267176	0.84	0.899	4.43073e-12
Fosl2	1.51325e-15	0.577157	0.193	0.085	2.28017e-11
Kdm6b	1.60993e-15	0.510163	0.251	0.116	2.42584e-11
Hspa1a	1.92281e-15	-0.261187	0.449	0.628	2.8973e-11
Fasl	2.96556e-15	0.438342	0.106	0.023	4.46851e-11
Ifrd1	4.29688e-15	0.53366	0.301	0.16	6.47453e-11
Ctsw	4.83318e-15	0.448394	0.356	0.201	7.28264e-11
Rgs10	7.53296e-15	-0.534821	0.149	0.257	1.13507e-10
AW112010	8.86653e-15	0.392445	0.649	0.484	1.33601e-10
Rps12	9.06441e-15	0.291239	0.85	0.804	1.36582e-10
Ptpn22	1.05137e-14	0.504387	0.29	0.154	1.58421e-10
H2-Q7	1.62628e-14	0.39185	0.544	0.38	2.45048e-10
Klrc1	2.00053e-14	0.39473	0.158	0.055	3.01439e-10
Trbc2	2.7927e-14	-0.324187	0.685	0.804	4.20803e-10
Pim1	4.41151e-14	0.409643	0.402	0.243	6.64726e-10
Dennd4a	6.22173e-14	0.501111	0.233	0.111	9.3749e-10
Actn1	6.38967e-14	-0.441651	0.074	0.159	9.62796e-10
Tspan32	1.34794e-13	-0.466733	0.072	0.158	2.03107e-09
Junb	1.49584e-13	0.319765	0.92	0.839	2.25393e-09
Pnrc1	2.80415e-13	0.357151	0.622	0.472	4.22529e-09
F2r	3.38873e-13	0.361405	0.105	0.026	5.10614e-09
Nrarp	6.03938e-13	0.429232	0.112	0.034	9.10013e-09
Csrnp1	6.66787e-13	0.498211	0.233	0.118	1.00471e-08
Cxcr3	1.05895e-12	0.438427	0.137	0.049	1.59563e-08
Nr4a3	1.07002e-12	0.497275	0.112	0.041	1.61231e-08
Crbn	1.48987e-12	0.427664	0.129	0.044	2.24494e-08
Fos	1.87356e-12	-0.289462	0.587	0.732	2.82308e-08
Socs3	1.9758e-12	0.469913	0.221	0.108	2.97713e-08
Itgb1	2.17407e-12	0.402837	0.176	0.072	3.27589e-08
Vgll4	2.27825e-12	0.353765	0.385	0.239	3.43286e-08
Hspa5	6.35834e-12	0.338448	0.665	0.532	9.58075e-08
Ifitm10	7.44551e-12	0.326463	0.101	0.027	1.12189e-07
Ifi27l2a	1.29136e-11	-0.503485	0.135	0.25	1.94581e-07
Hbb-bs	1.6572e-11	-1.29293	0.113	0.221	2.49707e-07
Pik3ip1	2.53596e-11	-0.457191	0.077	0.173	3.82118e-07
Hcst	2.63401e-11	0.325753	0.661	0.539	3.96893e-07
Gimap4	2.73164e-11	0.417987	0.43	0.294	4.11603e-07
Crem	3.94388e-11	0.539449	0.157	0.065	5.94264e-07
Slpi	4.02459e-11	0.429914	0.394	0.261	6.06425e-07
Tnfrsf1b	6.27415e-11	0.423609	0.11	0.037	9.45389e-07
Cst7	6.63851e-11	0.385732	0.231	0.119	1.00029e-06
Nr4a2	7.79699e-11	0.528889	0.19	0.099	1.17485e-06
Icam1	7.81135e-11	0.441724	0.165	0.077	1.17701e-06
Zfp36l2	1.01468e-10	0.418144	0.427	0.295	1.52891e-06
AC149090.1	1.19106e-10	0.410432	0.165	0.072	1.79469e-06
Tgif1	2.52458e-10	0.437116	0.156	0.069	3.80404e-06
Hnrnpa3	3.07159e-10	-0.25096	0.542	0.587	4.62828e-06
Plek	3.73826e-10	0.334775	0.181	0.085	5.63281e-06
Nfkbid	4.40262e-10	0.407548	0.215	0.111	6.63387e-06
Cdkn1a	5.90504e-10	0.502978	0.184	0.095	8.89771e-06
Ddit4	6.27609e-10	-0.442729	0.102	0.157	9.45681e-06
Srgn	6.7534e-10	0.275484	0.762	0.653	1.0176e-05
Ly6a	9.68662e-10	0.425524	0.154	0.068	1.45958e-05
Gm12840	1.06278e-09	-0.470582	0.085	0.164	1.6014e-05
Tuba4a	1.2897e-09	0.387249	0.241	0.134	1.94332e-05
Gm8369	1.40193e-09	-0.365069	0.297	0.398	2.11243e-05
Coq10b	2.51297e-09	0.368936	0.244	0.138	3.78655e-05
Atp5c1	3.53753e-09	-0.272403	0.411	0.462	5.33034e-05
Txk	4.21612e-09	0.340016	0.433	0.308	6.35286e-05
Stat4	5.31223e-09	0.372163	0.149	0.067	8.00446e-05
Nabp1	6.58873e-09	0.253518	0.141	0.063	9.9279e-05
H2-Q4	7.0376e-09	0.294591	0.413	0.286	0.000106043
Lgals1	1.05671e-08	0.251532	0.558	0.429	0.000159225
Serinc3	1.28099e-08	0.393319	0.23	0.131	0.000193019
Gpr132	1.37575e-08	0.408833	0.18	0.095	0.000207298
Ifng	1.39331e-08	0.463378	0.125	0.052	0.000209944
Klre1	1.46085e-08	0.265469	0.133	0.058	0.000220121
Ltb	1.4785e-08	-0.301135	0.465	0.568	0.00022278
Rnf138	1.76209e-08	0.340401	0.185	0.097	0.000265512
Smad7	2.72871e-08	0.385725	0.3	0.195	0.000411162
Nfkb1	3.60246e-08	0.459159	0.186	0.109	0.000542819
Cxcr4	4.33016e-08	0.386534	0.141	0.071	0.000652468
Cd28	5.53728e-08	0.383903	0.361	0.247	0.000834358
P2ry10	5.59603e-08	0.376257	0.105	0.042	0.000843209
Skil	5.78283e-08	0.355823	0.162	0.083	0.000871357
Rab8b	7.29611e-08	0.353734	0.141	0.071	0.00109938
Bex3	8.17605e-08	0.401268	0.179	0.101	0.00123197
Btg1	8.33535e-08	0.268331	0.842	0.768	0.00125597
Ccr7	8.70269e-08	-0.357516	0.138	0.224	0.00131132
Scp2	1.05008e-07	-0.263989	0.365	0.433	0.00158226
Nfkbiz	1.0986e-07	0.304382	0.194	0.107	0.00165537
Nr4a1	1.17665e-07	0.370194	0.288	0.186	0.00177297
Prdx6	1.34007e-07	0.334434	0.482	0.394	0.00201922
Ppp1r15a	1.55117e-07	-0.279	0.451	0.531	0.0023373
St3gal6	1.71263e-07	0.358831	0.127	0.058	0.00258059
Dnaja1	1.93558e-07	0.283275	0.647	0.534	0.00291653
Tubb4b	2.02605e-07	0.365402	0.205	0.124	0.00305285
H2-Q6	2.06061e-07	0.306595	0.345	0.236	0.00310493
Gimap7	2.30814e-07	0.318037	0.183	0.1	0.0034779
Tpm4	2.73276e-07	0.35128	0.207	0.122	0.00411773
Sod1	2.73693e-07	0.348789	0.168	0.089	0.004124
Arid5a	3.01314e-07	0.287725	0.123	0.056	0.0045402
S100a11	3.5077e-07	0.284737	0.546	0.438	0.0052854
Hilpda	4.90505e-07	0.539327	0.127	0.065	0.00739093
Mknk2	5.56092e-07	0.340588	0.131	0.067	0.00837919
Atp2b1	7.85826e-07	0.381672	0.24	0.155	0.0118408
Smc4	8.00039e-07	-0.342303	0.157	0.241	0.012055
Lmna	1.1344e-06	0.345728	0.12	0.056	0.0170931
Zyx	1.15158e-06	0.295627	0.222	0.136	0.017352
Ctss	1.21334e-06	-0.294426	0.207	0.288	0.0182826
Dnajb4	1.2583e-06	-0.326801	0.084	0.14	0.01896
Jak1	1.34477e-06	0.285217	0.397	0.291	0.0202629
Wac	1.46936e-06	0.290066	0.12	0.056	0.0221403
Eif4g2	1.48008e-06	0.277447	0.347	0.245	0.0223018
Il18r1	2.44864e-06	0.360304	0.125	0.064	0.0368961
Trbc1	2.54147e-06	-0.330727	0.333	0.429	0.0382949
Klf4	2.54252e-06	0.36996	0.192	0.116	0.0383106
Gltp	2.89658e-06	-0.278567	0.133	0.192	0.0436456
Thy1	2.92809e-06	0.275784	0.491	0.408	0.0441204
Nsmce1	3.05389e-06	-0.314252	0.089	0.148	0.046016
D16Ertd472e	5.03937e-06	0.291461	0.165	0.094	0.0759332
Tiparp	5.0609e-06	0.278492	0.116	0.057	0.0762576
Ass1	5.88506e-06	-0.278385	0.058	0.117	0.088676
Slamf6	6.37974e-06	-0.311995	0.072	0.123	0.0961299
Gna13	7.92144e-06	0.312434	0.202	0.127	0.11936
Pym1	8.38813e-06	-0.267374	0.068	0.121	0.126392
Jpt1	1.12919e-05	0.255227	0.442	0.344	0.170146
Hipk1	1.24857e-05	0.27556	0.115	0.059	0.188135
Ube2j1	1.40122e-05	0.303209	0.127	0.07	0.211136
Ptp4a1	1.81287e-05	0.311819	0.228	0.152	0.273163
Gm42418	2.33729e-05	0.283003	0.62	0.53	0.352182
Ccl3	2.46599e-05	0.560322	0.152	0.097	0.371575
Zc3hav1	2.58203e-05	0.312458	0.216	0.141	0.38906
Dgka	2.72555e-05	-0.260939	0.089	0.131	0.410686
Map3k8	3.23334e-05	0.281448	0.149	0.089	0.4872
G0s2	3.39304e-05	0.397725	0.206	0.138	0.511264
Rgs2	3.45201e-05	0.294016	0.446	0.352	0.520149
Selenop	3.58832e-05	-0.282529	0.105	0.172	0.540689
Zbtb7a	4.92739e-05	0.27374	0.135	0.078	0.742459
Fosb	0.000118048	0.280526	0.424	0.346	1
H2-Ab1	0.000124061	-0.251916	0.136	0.204	1
Swt1	0.000129635	-0.251091	0.126	0.172	1
Gm47283	0.000149939	0.278021	0.109	0.059	1
Gm20186	0.000165765	0.312237	0.208	0.152	1
Stat3	0.00019633	0.268062	0.146	0.09	1
Ddx3y	0.000326953	0.263875	0.159	0.101	1
Apoe	0.00035575	-0.312692	0.085	0.139	1
S100a4	0.000572818	0.336916	0.176	0.121	1
Slc9a3r1	0.000640989	0.254143	0.237	0.172	1
Hba-a1	0.00874373	-0.939228	0.069	0.106	1
Wfdc17	0.0109193	-0.316346	0.1	0.134	1

## Sheet: Basophil_oldvsyoung_markers
	p_val	avg_logFC	pct.1	pct.2	p_val_adj
Ighm	7.38116e-41	1.91444	0.478	0.16	1.11219e-36
Igkc	1.78667e-37	1.86475	0.533	0.213	2.69216e-33
Slpi	2.01442e-20	0.896708	0.835	0.625	3.03533e-16
H2-D1	8.6404e-14	0.320663	0.972	0.954	1.30194e-09
Hdc	9.0941e-10	0.254979	0.967	0.857	1.3703e-05
Taldo1	2.41848e-09	0.286249	0.889	0.831	3.64417e-05
Cyp4f18	3.09769e-09	0.363245	0.839	0.685	4.66759e-05
H2-K1	1.26488e-08	0.361199	0.767	0.6	0.000190593
Fkbp1a	3.75667e-08	-0.463355	0.083	0.167	0.000566055
Atpif1	4.53766e-08	-0.433337	0.396	0.542	0.000683735
Hilpda	5.01439e-08	0.715857	0.465	0.324	0.000755568
Rpl35	5.11007e-08	-0.275147	0.935	0.952	0.000769985
Gm12840	5.62808e-08	0.647872	0.422	0.247	0.000848039
Hcst	9.40363e-08	0.313204	0.702	0.538	0.00141694
Plac8	9.53967e-08	-0.31904	0.854	0.925	0.00143744
Ndufc1	1.05727e-07	-0.359995	0.243	0.349	0.00159309
Acod1	1.21037e-07	0.811203	0.533	0.358	0.00182378
Pnrc1	2.16686e-07	0.294473	0.859	0.738	0.00326502
Mt1	2.32167e-07	-0.60444	0.133	0.257	0.0034983
Dusp5	2.44481e-07	0.439742	0.45	0.271	0.00368383
Rbx1	3.0434e-07	-0.315075	0.5	0.584	0.0045858
S100a6	6.6133e-07	0.467374	0.674	0.504	0.00996492
S100a4	7.22851e-07	-0.731938	0.083	0.177	0.0108919
Apoe	9.58109e-07	-0.416639	0.346	0.518	0.0144368
Cnn2	9.79424e-07	0.385117	0.593	0.441	0.014758
Ccl5	1.02141e-06	1.01309	0.13	0.036	0.0153905
Ddx5	1.44172e-06	0.258496	0.967	0.92	0.0217238
Nop10	1.66501e-06	-0.390433	0.326	0.414	0.0250883
Uqcr11	1.6706e-06	-0.315582	0.465	0.506	0.0251725
Psap	1.78235e-06	-0.399993	0.398	0.475	0.0268564
Btg2	2.48518e-06	0.495472	0.637	0.489	0.0374466
Npm1	2.57726e-06	-0.39757	0.5	0.552	0.0388342
H2-Q6	4.18223e-06	0.259531	0.15	0.051	0.0630179
Zfp36	5.20739e-06	0.414253	0.528	0.37	0.0784649
Skap1	5.50223e-06	0.26785	0.2	0.087	0.0829075
Actg1	7.16056e-06	0.264624	0.987	0.981	0.107895
Atox1	7.4724e-06	-0.287515	0.589	0.632	0.112594
Uqcrb	8.32975e-06	-0.294196	0.474	0.53	0.125513
Cd7	8.56213e-06	-0.55894	0.187	0.274	0.129014
Hist1h1e	8.89765e-06	0.356921	0.241	0.123	0.13407
Mif	1.16327e-05	-0.49036	0.27	0.305	0.175282
Slc25a4	1.27569e-05	-0.416764	0.093	0.169	0.192221
Ccl4	1.36999e-05	0.312685	0.859	0.743	0.206431
Cotl1	1.44314e-05	0.285807	0.691	0.579	0.217452
Plk3	1.44971e-05	0.421179	0.337	0.206	0.218442
Defb40	1.79207e-05	0.322744	0.126	0.044	0.270029
Ier3	1.80575e-05	0.353832	0.83	0.741	0.272091
Wfdc17	1.84374e-05	-0.727349	0.163	0.276	0.277815
Atp5g1	1.87067e-05	-0.375824	0.374	0.45	0.281872
Dbi	2.35163e-05	-0.32648	0.385	0.499	0.354344
Ctss	2.42171e-05	-0.527253	0.141	0.237	0.364904
Timm13	2.71908e-05	-0.280013	0.309	0.356	0.409711
Ran	2.83161e-05	-0.306066	0.446	0.472	0.426667
Bola2	2.83689e-05	-0.269365	0.237	0.278	0.427462
Litaf	3.39996e-05	0.267668	0.628	0.484	0.512306
Ndufb8	4.02298e-05	-0.267097	0.374	0.431	0.606182
2021-09-01	4.98215e-05	0.2511	0.548	0.4	0.75071
Ndufc2	5.21859e-05	-0.312858	0.322	0.38	0.786337
Rps27l	6.17261e-05	-0.316442	0.38	0.414	0.930089
Clec4e	7.04994e-05	0.297553	0.557	0.414	1
Nfkbiz	7.34559e-05	0.350755	0.62	0.487	1
Nabp1	8.17761e-05	0.385121	0.476	0.341	1
Erh	8.22126e-05	-0.289435	0.276	0.337	1
Cd74	8.74024e-05	-0.441544	0.378	0.499	1
Rgs2	8.77392e-05	0.295521	0.728	0.603	1
Neat1	9.26075e-05	0.3127	0.824	0.741	1
Cap1	9.81704e-05	0.30082	0.23	0.143	1
Dnajb1	0.000106203	0.398104	0.57	0.429	1
Cycs	0.000107988	-0.257373	0.483	0.508	1
Fam96a	0.000123709	-0.250753	0.357	0.412	1
Acp5	0.000135225	-0.595065	0.061	0.114	1
Atp5g2	0.000169724	-0.254814	0.396	0.448	1
H2-Q10	0.000175125	0.26978	0.137	0.056	1
Snrpf	0.000204352	-0.289481	0.413	0.499	1
Cd68	0.00020947	-0.288666	0.07	0.143	1
Sqstm1	0.000212801	0.333662	0.62	0.484	1
Fbl	0.000219809	-0.25662	0.159	0.245	1
Spcs2	0.000223008	-0.258839	0.552	0.63	1
Atp5k	0.000250452	-0.267706	0.404	0.465	1
Ifrd1	0.000279215	0.498011	0.687	0.584	1
Ptms	0.000294824	0.273106	0.322	0.203	1
Mrpl52	0.000332044	-0.290434	0.207	0.281	1
Anxa11	0.000333969	0.257219	0.387	0.264	1
Stx11	0.000380124	0.350549	0.257	0.165	1
Tgfbi	0.000382288	-0.388324	0.12	0.179	1
C5ar1	0.000435581	0.402662	0.511	0.416	1
Btg1	0.000521704	0.256042	0.887	0.816	1
Tob1	0.000521773	0.288814	0.2	0.114	1
Pitpna	0.000524109	-0.255455	0.233	0.271	1
Cox5a	0.000574025	-0.261919	0.554	0.644	1
Sdf2l1	0.000577642	-0.361804	0.248	0.327	1
Itgb2	0.0005799	0.263183	0.474	0.368	1
Mcpt8	0.000597732	-0.252771	0.893	0.816	1
Ctsz	0.000768868	-0.252273	0.311	0.373	1
Ldha	0.000785483	0.252629	0.787	0.726	1
Cd84	0.0007866	0.273764	0.378	0.259	1
Il4	0.000811145	0.386789	0.422	0.303	1
Klf6	0.000819425	0.276928	0.791	0.688	1
Hbb-bs	0.000912262	-1.15113	0.185	0.286	1
Hist1h1c	0.000922402	0.344266	0.472	0.356	1
Hspd1	0.00109152	-0.30583	0.204	0.283	1
Ddit4	0.00119811	0.299983	0.493	0.37	1
Cstb	0.00131041	-0.279098	0.483	0.535	1
Jtb	0.00136899	-0.251154	0.128	0.189	1
Mmp8	0.00167301	0.29658	0.261	0.249	1
Ifi27l2a	0.00182125	-0.351487	0.115	0.186	1
Itgb7	0.00198479	0.250607	0.491	0.375	1
Jak1	0.00199333	0.263047	0.446	0.334	1
Ctsb	0.00199844	-0.254063	0.311	0.341	1
Hsp90b1	0.00226025	-0.254651	0.593	0.598	1
Tubb4b	0.00262717	0.270199	0.357	0.257	1
Ccl9	0.00290583	0.2791	0.85	0.787	1
Cd69	0.00412811	0.414378	0.42	0.315	1
Ccl6	0.00505861	0.318938	0.737	0.68	1
Ranbp1	0.00507515	-0.321653	0.32	0.387	1
Lmna	0.006209	-0.34347	0.257	0.327	1
Kctd12	0.00637624	0.274622	0.361	0.262	1
Nfkbid	0.00647201	0.390211	0.296	0.211	1
Hsp90aa1	0.00767962	0.277766	0.711	0.639	1
Lst1	0.00814515	-0.304995	0.3	0.366	1
Cxcl2	0.00996216	0.372853	0.643	0.586	1
G0s2	0.0109416	0.375401	0.343	0.259	1
Prss34	0.0151915	-0.355283	0.611	0.663	1
Dnajb9	0.0179112	0.251563	0.413	0.344	1
Zeb2	0.0202627	-0.251876	0.28	0.358	1
Arf6	0.0308866	-0.253814	0.385	0.414	1
Hba-a1	0.0312371	-1.09266	0.107	0.15	1
Egr1	0.0348934	0.2738	0.47	0.4	1
Gzmb	0.0466026	0.275763	0.215	0.153	1
H2-Ab1	0.0570853	-0.338523	0.267	0.337	1
Klf2	0.0791329	0.252868	0.67	0.639	1
Chil3	0.173049	0.261978	0.637	0.579	1
Spp1	0.192231	-0.300785	0.176	0.206	1
Retnlg	0.22746	0.34274	0.843	0.816	1
Lcn2	0.235868	0.250782	0.676	0.646	1
Perp	0.260154	0.297602	0.224	0.182	1
Ptgs2	0.272351	0.329208	0.146	0.116	1
Slc7a11	0.740648	0.253514	0.289	0.266	1

## Sheet: NKcell_oldvsyoung_markers
	p_val	avg_logFC	pct.1	pct.2	p_val_adj
Igkc	2.24986e-39	2.32301	0.553	0.236	3.39009e-35
Ighm	7.92915e-31	1.90369	0.615	0.216	1.19476e-26
Lgals1	1.67411e-22	-0.886983	0.46	0.844	2.52254e-18
Gzma	1.08969e-14	-0.868486	0.467	0.764	1.64195e-10
Btg1	7.74907e-13	0.52663	0.863	0.854	1.16763e-08
Ctla2a	1.22027e-09	0.513951	0.794	0.719	1.83871e-05
Lmnb1	1.7052e-08	-0.504823	0.062	0.246	0.000256939
Rgs1	5.22416e-08	0.596443	0.595	0.508	0.000787176
Dkc1	1.36236e-07	-0.376656	0.038	0.186	0.00205281
Emb	8.77911e-07	0.565833	0.674	0.497	0.0132284
Vdac3	1.90366e-06	-0.288008	0.124	0.286	0.0286843
Junb	2.13258e-06	0.327596	0.99	0.965	0.0321338
Dnajc15	2.42182e-06	0.602728	0.381	0.251	0.036492
Stmn1	2.452e-06	-0.941823	0.141	0.302	0.0369467
Ly6e	2.50518e-06	0.37957	0.622	0.568	0.0377481
Rabac1	2.5376e-06	0.404935	0.423	0.362	0.0382366
Gzmb	3.75614e-06	-0.532799	0.179	0.382	0.0565975
H2-K1	3.80133e-06	0.27818	0.959	0.965	0.0572785
Pclaf	4.24612e-06	-0.761762	0.058	0.201	0.0639805
Nusap1	4.25066e-06	-0.263238	0.014	0.116	0.0640489
Lockd	8.46476e-06	-0.412329	0.024	0.136	0.127547
Fnta	1.05342e-05	-0.311604	0.031	0.141	0.158729
Dctpp1	1.2882e-05	-0.405335	0.038	0.161	0.194107
Ctsw	1.39243e-05	0.377821	0.619	0.553	0.209811
Birc5	1.7184e-05	-0.414259	0.034	0.151	0.258928
Ppa1	2.03298e-05	-0.319629	0.021	0.121	0.306329
Thoc7	2.59829e-05	-0.350329	0.076	0.211	0.391511
Psma5	2.60961e-05	-0.282357	0.141	0.291	0.393216
Bcl2	3.7513e-05	0.495261	0.409	0.327	0.565245
Top2a	4.26794e-05	-0.552016	0.034	0.146	0.643093
Srsf10	4.30076e-05	-0.291645	0.069	0.191	0.648039
Cenpw	4.59922e-05	-0.269808	0.038	0.146	0.693011
Gm42418	4.61307e-05	0.3775	0.577	0.482	0.695098
Klrc1	4.74852e-05	-0.566514	0.23	0.412	0.715507
Dut	4.98575e-05	-0.270239	0.076	0.201	0.751253
Pnrc1	5.17505e-05	0.346564	0.756	0.678	0.779777
Ube2l3	9.52936e-05	-0.291869	0.206	0.372	1
Ccl5	9.58959e-05	-0.325976	0.997	0.955	1
Acp1	9.81574e-05	-0.346124	0.065	0.191	1
Hpf1	0.000107093	-0.261771	0.062	0.171	1
C1qbp	0.000109814	-0.257855	0.048	0.151	1
Rpl36al	0.000118052	-0.345627	0.502	0.683	1
Syf2	0.000119352	0.343822	0.354	0.312	1
Ndufab1	0.000126532	-0.27309	0.155	0.296	1
Commd3	0.000135407	-0.257643	0.089	0.211	1
Cks2	0.000141342	-0.329672	0.244	0.417	1
Irf8	0.000154705	-0.624926	0.34	0.503	1
Atp6v1g1	0.000159845	0.297316	0.405	0.372	1
Hmgb2	0.000183715	-0.453304	0.615	0.678	1
Ube2j2	0.00019412	0.31027	0.206	0.191	1
Nsa2	0.000197221	-0.305057	0.162	0.312	1
Tespa1	0.00020973	0.542036	0.189	0.09	1
Vgll4	0.000249325	0.458275	0.491	0.387	1
Cdkn1a	0.000251838	0.559698	0.285	0.181	1
Pycard	0.00026148	-0.308127	0.223	0.387	1
Txk	0.000300247	0.307666	0.588	0.578	1
Lyz2	0.000302029	-0.302735	0.849	0.945	1
Prdx6	0.000306758	0.363361	0.522	0.442	1
Eif1a	0.000503275	-0.267085	0.069	0.171	1
Rgs2	0.000509449	0.422599	0.612	0.528	1
Stub1	0.000518307	0.256054	0.172	0.166	1
Cnih1	0.000534455	-0.322826	0.031	0.121	1
Elane	0.000582158	0.294663	0.56	0.508	1
Smad7	0.000615401	0.457295	0.33	0.206	1
Phlda1	0.00063871	0.307771	0.234	0.246	1
Ran	0.000672081	-0.354588	0.45	0.613	1
Cd74	0.000674472	-0.307131	0.299	0.467	1
Hist1h2ap	0.000693565	-0.545864	0.065	0.176	1
Smc2	0.000705527	-0.275353	0.048	0.146	1
Anp32e	0.000712611	-0.256616	0.203	0.347	1
U2af1	0.000720417	-0.411095	0.189	0.342	1
Dusp2	0.000737969	0.340986	0.759	0.668	1
Lat2	0.000777548	-0.316196	0.148	0.286	1
Prdx1	0.000788684	-0.300283	0.509	0.668	1
Ndufb5	0.000819551	-0.296258	0.292	0.457	1
Ptma	0.000845615	-0.254245	0.973	0.965	1
Tubb5	0.000885593	-0.522235	0.234	0.392	1
Dbf4	0.000885822	-0.323694	0.027	0.111	1
Esd	0.000899978	-0.274042	0.144	0.276	1
Kmt2e	0.000931456	0.364441	0.265	0.206	1
Camk2n1	0.00100519	0.513957	0.23	0.116	1
H2-Eb1	0.00100529	-0.287103	0.052	0.146	1
Cd160	0.00100592	0.400528	0.192	0.126	1
Eif1ax	0.0010519	-0.300855	0.113	0.236	1
H2-Q7	0.00114604	0.280679	0.649	0.593	1
Ppp4c	0.00124438	0.37556	0.306	0.211	1
Cd7	0.00130542	0.409838	0.625	0.563	1
Tmem131l	0.00136289	-0.341018	0.041	0.131	1
S100a10	0.00137646	-0.254896	0.687	0.819	1
Hnrnpa3	0.00144876	-0.284116	0.598	0.693	1
Wdr1	0.00147268	-0.288154	0.179	0.312	1
Rasa2	0.00163104	0.440535	0.11	0.075	1
Nap1l1	0.0016809	-0.394351	0.144	0.276	1
Hist1h2ae	0.00175551	-0.31041	0.034	0.116	1
Rheb	0.00175674	-0.409196	0.223	0.372	1
Epsti1	0.00182764	0.307856	0.405	0.347	1
Cebpb	0.00186307	0.373287	0.598	0.528	1
Borcs7	0.00193242	-0.348185	0.034	0.116	1
Napsa	0.00201106	-0.28725	0.072	0.176	1
Nabp1	0.00204541	0.387938	0.213	0.146	1
Metrnl	0.00209335	-0.308482	0.134	0.251	1
Cxcr4	0.00217352	0.407019	0.182	0.116	1
Pim3	0.00223234	-0.260534	0.027	0.101	1
Hmgb1	0.00225339	-0.330018	0.639	0.714	1
Pomp	0.00226661	-0.324556	0.364	0.523	1
Txndc5	0.00228341	-0.251883	0.034	0.111	1
Fyb	0.00240674	0.36381	0.21	0.161	1
Tomm6	0.00254617	-0.305027	0.062	0.156	1
Cct8	0.00303883	-0.342118	0.199	0.337	1
Satb1	0.00319648	0.338357	0.247	0.216	1
Sumo1	0.00341854	-0.347904	0.354	0.503	1
Chil3	0.00352123	0.434417	0.519	0.462	1
Serp1	0.00370674	-0.350586	0.241	0.382	1
Nhp2	0.00372524	-0.255426	0.144	0.256	1
Cd27	0.00382643	0.377589	0.271	0.186	1
Psmd6	0.00393263	-0.256033	0.076	0.171	1
Erh	0.00394176	-0.269085	0.244	0.382	1
Slc25a5	0.00418931	-0.261403	0.687	0.754	1
Med8	0.00429164	-0.272845	0.038	0.116	1
Chchd1	0.00430948	-0.323781	0.1	0.206	1
Cnot6l	0.00458463	0.330249	0.137	0.111	1
Klf13	0.00477948	0.301857	0.261	0.236	1
Hbb-bs	0.00499547	-0.256088	0.134	0.241	1
Prkca	0.00510006	0.310558	0.134	0.095	1
Adprh	0.00562264	-0.314648	0.065	0.156	1
Anp32b	0.00566042	-0.300364	0.347	0.492	1
Evl	0.00600864	0.283814	0.368	0.322	1
Slpi	0.00602093	0.385217	0.344	0.221	1
Mfsd6	0.00632285	0.338074	0.11	0.08	1
Paip2	0.00648809	-0.260867	0.223	0.352	1
Lgals3bp	0.00650621	-0.254434	0.058	0.141	1
Map7d1	0.00664347	-0.269248	0.072	0.161	1
Ifi27	0.00736705	-0.387884	0.131	0.241	1
Sh3kbp1	0.007602	0.278001	0.134	0.101	1
Tubb4b	0.00765829	0.282391	0.278	0.251	1
Eif5	0.00793892	0.26393	0.491	0.452	1
Calm3	0.00820374	0.257536	0.323	0.307	1
Runx3	0.00868695	0.318107	0.33	0.276	1
Hmgn2	0.00875036	-0.314521	0.351	0.482	1
Ptpn22	0.00961068	0.257301	0.364	0.362	1
Clec12a	0.00980055	0.262782	0.103	0.095	1
Psmd7	0.00993992	0.274808	0.158	0.131	1
Hsp90aa1	0.0100803	0.271735	0.729	0.678	1
Ltb	0.0100877	0.324983	0.385	0.266	1
1700123O20Rik	0.0104275	-0.259642	0.082	0.171	1
Rnf115	0.010639	0.337671	0.137	0.07	1
Atp5g2	0.0106909	-0.315104	0.368	0.503	1
Ndufa3	0.0107486	-0.288362	0.361	0.497	1
Coq10b	0.011126	0.307878	0.289	0.226	1
Txnip	0.0114381	0.360862	0.182	0.126	1
Clp1	0.0114428	0.309566	0.11	0.055	1
Nrbp1	0.0118612	0.370463	0.213	0.141	1
Nr4a3	0.0119839	0.376087	0.227	0.151	1
Ube2n	0.0123164	-0.313048	0.186	0.302	1
Cd3g	0.012323	0.445201	0.192	0.121	1
Inpp5d	0.0128779	0.387171	0.162	0.095	1
Hist1h1c	0.0129158	0.308253	0.131	0.106	1
Gpr132	0.0129217	0.398369	0.206	0.121	1
Agpat5	0.0137396	-0.314704	0.055	0.131	1
Tmbim4	0.013804	-0.264121	0.155	0.256	1
Hnrnph2	0.0139294	0.277569	0.162	0.126	1
Cflar	0.0139434	-0.271151	0.048	0.121	1
Spry2	0.0144378	0.441016	0.158	0.116	1
Creb1	0.0144784	-0.307541	0.038	0.101	1
Lsm1	0.0151963	-0.252973	0.062	0.136	1
Ldha	0.0153362	-0.267859	0.44	0.553	1
Aes	0.0153974	0.338667	0.22	0.151	1
Socs1	0.016604	0.383362	0.155	0.09	1
Adrm1	0.0170302	0.299535	0.131	0.106	1
Cmtm7	0.0171192	-0.305391	0.168	0.276	1
Gm45716	0.0172719	0.336239	0.162	0.121	1
Wdr89	0.0174207	0.283083	0.22	0.156	1
Nme2	0.0191164	-0.25511	0.079	0.161	1
Ptpn1	0.0198264	0.254644	0.182	0.161	1
Cisd3	0.0201283	-0.251917	0.058	0.131	1
Cks1b	0.0202356	-0.365237	0.076	0.156	1
Ddit4	0.0204246	-0.363054	0.072	0.151	1
Ttc5	0.0213562	-0.307337	0.038	0.101	1
Tes	0.0227268	0.277348	0.241	0.176	1
Gpr18	0.0234766	0.253806	0.113	0.09	1
Samd3	0.0236403	-0.272325	0.148	0.241	1
Unc119	0.0257148	0.286678	0.179	0.141	1
Ube2s	0.0265182	-0.260312	0.416	0.533	1
H2afx	0.0265445	-0.302869	0.103	0.186	1
Nfat5	0.0267992	-0.260455	0.065	0.136	1
Atg101	0.0269808	0.276235	0.168	0.141	1
Dusp5	0.0308882	0.320166	0.375	0.291	1
Yif1b	0.0318301	-0.2542	0.065	0.136	1
Klra7	0.0321162	-0.271749	0.354	0.472	1
Socs3	0.0360811	0.294316	0.337	0.256	1
Ranbp1	0.0369822	-0.28847	0.347	0.422	1
AC149090.1	0.0386356	0.279714	0.223	0.136	1
Bcl2a1b	0.0430512	0.317621	0.275	0.181	1
Ggnbp2	0.044048	0.274005	0.213	0.136	1
Rnf138	0.0458294	0.311001	0.22	0.161	1
Safb	0.0469194	-0.252117	0.069	0.136	1
Itm2c	0.0486315	0.314322	0.175	0.101	1
Zfp706	0.0501289	-0.26868	0.261	0.362	1
Tab2	0.0509238	0.284934	0.196	0.131	1
Sun2	0.0518601	0.311527	0.151	0.09	1
Cd96	0.0526381	0.26651	0.137	0.08	1
Mafk	0.0579278	0.291468	0.134	0.095	1
Il10rb	0.0590344	0.284317	0.196	0.136	1
Tnfaip3	0.0599014	0.286863	0.323	0.246	1
4932438A13Rik	0.0658901	0.291148	0.117	0.06	1
Pdcd4	0.068322	0.251193	0.344	0.271	1
Tuba4a	0.0706132	0.250028	0.265	0.206	1
Gimap3	0.0811593	0.276025	0.337	0.281	1
Ninj1	0.08195	0.277741	0.137	0.106	1
Glul	0.0855638	0.311147	0.227	0.166	1
Matr3	0.0873712	-0.282814	0.165	0.246	1
Polr2e	0.109435	0.256044	0.23	0.181	1
Gem	0.111576	0.264841	0.323	0.251	1
Ccdc174	0.116631	0.284919	0.103	0.06	1
Bcl2a1d	0.122513	0.304026	0.127	0.09	1
Cenpa	0.124599	-0.267308	0.082	0.141	1
Twistnb	0.127315	-0.292107	0.072	0.121	1
Cited4	0.131799	0.342855	0.162	0.106	1
Maff	0.156846	0.26109	0.113	0.085	1
Lilr4b	0.161688	0.251528	0.203	0.141	1
Tcp11l2	0.292164	0.257497	0.168	0.131	1
Ly6c2	0.560034	0.253534	0.378	0.357	1
