# Supplementary material for: Age‐related changes to macrophage subpopulations and TREM2 dysregulation characterize attenuated fracture healing in old mice
Source: Aging Cell. 2024 Jun 2;23(9):e14212. doi: 10.1111/acel.14212 (PMC11488338; doi:10.1111/acel.14212)
Supplement: Supplementary file 2 — Table S2. [file ACEL-23-e14212-s003.xlsx]

## Sheet: Sheet1
gene	p_val	avg_logFC	pct.1	pct.2	p_val_adj	cluster
Pf4	5.36888e-133	1.37903	0.294	0.075	7.31026e-129	1
Arg1	2.42308e-152	0.817687	0.245	0.043	3.29927e-148	1
Ccl7	2.72472e-123	1.16801	0.281	0.072	3.70998e-119	1
Spp1	4.7631e-120	1.6307	0.473	0.21	6.48544e-116	1
C1qb	6.17225e-102	0.809344	0.286	0.087	8.40413e-98	1
Cxcl1	1.19092e-61	0.694647	0.153	0.04	1.62156e-57	1
Cxcl3	5.30368e-102	0.558721	0.21	0.047	7.22149e-98	1
Cxcl2	0	1.70164	0.912	0.625	0	1
Ms4a7	4.04035e-138	0.585345	0.295	0.072	5.50134e-134	1
Clec4d	0	0.833335	0.784	0.298	0	1
Thbs1	7.10391e-276	1.04594	0.816	0.392	9.67269e-272	1
C3ar1	4.65438e-219	0.381856	0.353	0.064	6.3374e-215	1
Lgmn	3.04684e-272	1.04064	0.805	0.416	4.14857e-268	1
Apoe	6.82493e-197	1.18757	0.833	0.493	9.29283e-193	1
Msr1	2.02515e-257	0.58051	0.602	0.187	2.75745e-253	1
Ccl2	6.72801e-137	1.15522	0.74	0.46	9.16086e-133	1
C1qa	1.80999e-68	0.513134	0.181	0.05	2.46448e-64	1
Dab2	1.90568e-198	0.458352	0.433	0.109	2.59477e-194	1
Fcgr1	2.59894e-226	0.565759	0.578	0.189	3.53871e-222	1
C1qc	5.04161e-84	0.451984	0.216	0.059	6.86465e-80	1
C5ar1	1.73745e-244	0.774391	0.829	0.42	2.36571e-240	1
Hilpda	1.69445e-116	0.687612	0.493	0.225	2.30717e-112	1
Mafb	1.41659e-175	0.547656	0.56	0.212	1.92883e-171	1
Ier3	1.59403e-162	0.755034	0.698	0.376	2.17043e-158	1
Ecm1	5.0619e-148	0.376732	0.353	0.095	6.89228e-144	1
Hmox1	1.0034e-106	0.716359	0.602	0.32	1.36624e-102	1
Emp1	1.42209e-151	0.52988	0.518	0.204	1.93632e-147	1
Ptgs2	3.35234e-110	0.383913	0.304	0.091	4.56455e-106	1
Ms4a6d	2.78551e-210	0.654346	0.781	0.408	3.79275e-206	1
Tgfbi	7.65459e-271	0.98616	0.935	0.739	1.04225e-266	1
Tgm2	5.41583e-117	0.343266	0.299	0.084	7.3742e-113	1
Lmna	1.55044e-127	0.519263	0.511	0.22	2.11108e-123	1
Ctsl	4.18717e-166	0.724675	0.764	0.465	5.70126e-162	1
Ccl6	2.70236e-236	0.99244	0.979	0.828	3.67954e-232	1
Dok2	6.45077e-151	0.340503	0.39	0.114	8.78337e-147	1
Dmkn	2.50817e-93	0.537937	0.448	0.21	3.41513e-89	1
Il1b	1.51529e-69	0.675426	0.558	0.34	2.06322e-65	1
Vcan	2.41542e-134	0.421096	0.463	0.176	3.28883e-130	1
Hif1a	4.37389e-158	0.457633	0.564	0.235	5.95549e-154	1
Clec4n	1.77731e-104	0.417679	0.405	0.158	2.41999e-100	1
Pla2g7	1.0266e-135	0.471104	0.588	0.269	1.39782e-131	1
Adam8	6.05224e-121	0.406179	0.474	0.199	8.24073e-117	1
Ccl9	2.57305e-193	0.798912	0.952	0.791	3.50346e-189	1
Basp1	3.48457e-111	0.313196	0.351	0.115	4.74459e-107	1
Ninj1	1.66319e-153	0.553466	0.763	0.468	2.26459e-149	1
Cstb	1.47199e-251	0.779541	0.972	0.84	2.00427e-247	1
Nfkbia	3.96856e-136	0.826926	0.937	0.872	5.40359e-132	1
Ctsd	6.47123e-134	0.660739	0.83	0.626	8.81122e-130	1
Clec4e	8.60988e-125	0.587028	0.806	0.546	1.17232e-120	1
Cd14	1.26288e-118	0.660845	0.914	0.704	1.71954e-114	1
Srgn	0	0.811689	0.992	0.953	0	1
Lilr4b	5.07511e-157	0.501393	0.822	0.503	6.91026e-153	1
Sirpb1c	5.21778e-112	0.470368	0.689	0.4	7.10453e-108	1
Pid1	1.00534e-113	0.416878	0.591	0.307	1.36888e-109	1
Smox	1.36522e-97	0.301791	0.366	0.138	1.85889e-93	1
Phlda1	8.68695e-75	0.419011	0.464	0.246	1.18281e-70	1
Ccrl2	7.28512e-69	0.402843	0.453	0.238	9.91942e-65	1
Mt1	4.16154e-81	0.538123	0.691	0.486	5.66635e-77	1
Ctsb	1.87466e-156	0.708386	0.982	0.92	2.55254e-152	1
Fabp5	1.23009e-26	0.552579	0.434	0.321	1.67489e-22	1
Osm	4.65881e-59	0.502594	0.578	0.39	6.34343e-55	1
Cd68	1.3592e-134	0.497878	0.817	0.57	1.85068e-130	1
Metrnl	2.61067e-116	0.456329	0.798	0.522	3.55469e-112	1
Tiparp	1.20908e-81	0.381827	0.514	0.282	1.64629e-77	1
Aif1	6.75819e-75	0.415239	0.578	0.353	9.20195e-71	1
Card19	2.83938e-139	0.510041	0.843	0.643	3.8661e-135	1
Tgif1	1.15806e-80	0.319816	0.445	0.217	1.57681e-76	1
Dusp1	3.08725e-93	0.545515	0.912	0.761	4.20361e-89	1
Bnip3	8.04681e-70	0.260261	0.302	0.122	1.09565e-65	1
Por	1.20014e-82	0.27825	0.393	0.172	1.63411e-78	1
Id2	3.65647e-51	0.473139	0.644	0.485	4.97865e-47	1
Rgs1	3.86456e-39	0.332882	0.342	0.186	5.26199e-35	1
Ccr1	1.65681e-79	0.380646	0.625	0.391	2.25591e-75	1
Zfp36l1	9.68431e-73	0.27781	0.403	0.185	1.31862e-68	1
Fth1	1.45031e-163	0.58038	1	1	1.97474e-159	1
Plin2	1.68292e-91	0.453355	0.843	0.694	2.29146e-87	1
Cd44	1.28525e-93	0.429548	0.834	0.654	1.75e-89	1
Cdkn1a	1.0626e-83	0.40894	0.792	0.594	1.44683e-79	1
Cebpb	2.17119e-147	0.509152	0.99	0.941	2.9563e-143	1
Mif	7.06634e-63	0.365884	0.623	0.426	9.62153e-59	1
Ftl1	2.08359e-242	0.521906	1	1	2.83701e-238	1
Rnh1	2.3326e-90	0.42039	0.822	0.667	3.17607e-86	1
Vim	1.54024e-136	0.498292	0.988	0.953	2.09718e-132	1
Ehd1	8.81654e-70	0.271053	0.464	0.244	1.20046e-65	1
Ehd1	8.81654e-70	0.271053	0.464	0.244	1.20046e-65	1
Ifi204	1.29884e-62	0.282848	0.485	0.268	1.7685e-58	1
Atf3	1.6827e-53	0.374777	0.667	0.491	2.29116e-49	1
Tubb6	2.04315e-63	0.271729	0.454	0.243	2.78195e-59	1
Marcks	7.60796e-65	0.256188	0.434	0.222	1.0359e-60	1
Tnfsf9	4.07717e-29	0.256693	0.236	0.123	5.55147e-25	1
Pkm	7.63397e-156	0.47598	0.993	0.964	1.03944e-151	1
Cndp2	4.76424e-63	0.287969	0.509	0.301	6.487e-59	1
Pim1	1.3358e-69	0.363787	0.826	0.637	1.81883e-65	1
Zeb2	6.31076e-64	0.341336	0.676	0.49	8.59273e-60	1
Ifrd1	3.44778e-51	0.367764	0.737	0.578	4.6945e-47	1
Slc16a3	5.77691e-49	0.307343	0.551	0.369	7.86584e-45	1
Cd300c2	4.30486e-51	0.268665	0.454	0.268	5.8615e-47	1
Junb	2.10261e-91	0.413822	0.978	0.946	2.86291e-87	1
Picalm	9.51953e-56	0.271519	0.553	0.352	1.29618e-51	1
Plek	1.60711e-51	0.326638	0.725	0.556	2.18824e-47	1
Ccl4	8.33385e-22	0.294331	0.445	0.311	1.13474e-17	1
Ctss	1.13653e-137	0.401751	0.999	0.966	1.5475e-133	1
Fn1	2.25423e-41	0.323529	0.798	0.627	3.06936e-37	1
Ldha	4.11348e-80	0.353894	0.905	0.797	5.60091e-76	1
Emilin2	2.72043e-52	0.286193	0.626	0.446	3.70413e-48	1
Rab5c	5.76996e-47	0.257874	0.561	0.383	7.85638e-43	1
App	3.57761e-49	0.268409	0.607	0.432	4.87128e-45	1
Fos	2.16679e-34	0.327262	0.898	0.788	2.9503e-30	1
Anxa2	1.29622e-89	0.365789	0.984	0.967	1.76494e-85	1
Atp2b1	4.03921e-52	0.288186	0.738	0.574	5.49979e-48	1
Pnrc1	2.88816e-47	0.303103	0.729	0.6	3.93251e-43	1
Capg	5.8477e-72	0.310746	0.91	0.778	7.96222e-68	1
Zfp36	5.22176e-41	0.283479	0.741	0.589	7.10995e-37	1
Btg1	1.87627e-71	0.333429	0.964	0.907	2.55473e-67	1
Eno1	1.10264e-74	0.333266	0.95	0.908	1.50135e-70	1
S100a10	5.4833e-69	0.325724	0.977	0.92	7.46606e-65	1
Aprt	1.40475e-53	0.288686	0.857	0.72	1.91271e-49	1
Chmp4b	4.82591e-53	0.273947	0.763	0.611	6.57095e-49	1
Esd	3.47899e-43	0.303499	0.802	0.713	4.73699e-39	1
Tpi1	5.55208e-27	0.2724	0.548	0.445	7.55971e-23	1
Lgals3	4.96396e-73	0.331347	1	0.994	6.75893e-69	1
Efhd2	2.36493e-54	0.260091	0.764	0.597	3.22009e-50	1
Klf6	8.62799e-44	0.282512	0.84	0.719	1.17479e-39	1
Fcgr3	4.62644e-47	0.266575	0.77	0.623	6.29936e-43	1
Slfn2	2.42857e-30	0.302732	0.839	0.793	3.30674e-26	1
Mcl1	1.87922e-43	0.276078	0.813	0.704	2.55875e-39	1
Ccr2	3.96975e-41	0.272473	0.83	0.714	5.40522e-37	1
Clec4a2	7.48894e-30	0.271022	0.723	0.621	1.01969e-25	1
Sdcbp	1.49386e-59	0.278855	0.879	0.788	2.03403e-55	1
Malat1	6.15747e-95	0.309461	1	1	8.38402e-91	1
Cd53	4.33287e-71	0.292028	0.953	0.903	5.89964e-67	1
Rgcc	6.67511e-14	0.261976	0.636	0.554	9.08883e-10	1
Fxyd5	1.62616e-86	0.287367	0.984	0.941	2.21418e-82	1
Wfdc17	7.32919e-42	0.272229	0.977	0.901	9.97942e-38	1
S100a4	9.04973e-59	0.270117	0.956	0.878	1.23221e-54	1
Selenop	2.17322e-11	0.256025	0.5	0.439	2.95905e-07	1
Gapdh	6.31494e-55	0.281725	0.973	0.944	8.59842e-51	1
Hspa5	6.67696e-47	0.276153	0.964	0.937	9.09135e-43	1
Gabarap	2.78173e-70	0.265149	0.964	0.906	3.7876e-66	1
Lgals1	5.01167e-25	0.250504	0.971	0.932	6.8239e-21	1
Sec61g	2.37015e-63	0.254524	0.991	0.977	3.22719e-59	1
Klrd1	9.69285e-33	-0.292764	0.009	0.117	1.31978e-28	1
Cd7	1.93109e-28	-0.323397	0.012	0.11	2.62937e-24	1
Spc24	8.50673e-59	-0.295884	0.043	0.241	1.15828e-54	1
Cd209a	2.35653e-29	-0.503542	0.012	0.111	3.20865e-25	1
Ccnb2	3.1365e-63	-0.334801	0.044	0.252	4.27066e-59	1
Hist1h2ae	8.55352e-41	-0.352535	0.032	0.176	1.16465e-36	1
Top2a	1.33574e-56	-0.347518	0.045	0.237	1.81874e-52	1
Ass1	9.53756e-55	-0.303318	0.093	0.295	1.29863e-50	1
Smc4	4.01988e-59	-0.313815	0.095	0.308	5.47348e-55	1
Ube2c	4.26477e-47	-0.399797	0.071	0.246	5.80691e-43	1
Vrk1	2.59236e-63	-0.284011	0.176	0.417	3.52976e-59	1
Rnase6	7.53583e-68	-0.340695	0.147	0.393	1.02608e-63	1
Ccnd3	7.57317e-59	-0.262526	0.235	0.474	1.03116e-54	1
Tuba1a	1.33858e-42	-0.259818	0.191	0.381	1.82261e-38	1
Naaa	4.39307e-41	-0.268331	0.18	0.367	5.9816e-37	1
Cks1b	4.88877e-67	-0.4165	0.113	0.343	6.65655e-63	1
Birc5	4.1866e-69	-0.506311	0.088	0.316	5.70047e-65	1
Selenoh	3.08534e-86	-0.38127	0.172	0.455	4.201e-82	1
Rrm2	2.63055e-48	-0.438509	0.09	0.27	3.58176e-44	1
Ramp1	6.44796e-73	-0.329766	0.214	0.476	8.77955e-69	1
Lbr	4.14622e-71	-0.328016	0.226	0.48	5.64549e-67	1
Sptssa	4.23284e-46	-0.257725	0.32	0.516	5.76344e-42	1
Hist1h2bc	6.82029e-36	-0.345374	0.139	0.299	9.28651e-32	1
H2afx	2.69234e-37	-0.365936	0.122	0.278	3.66589e-33	1
Pcna	6.18424e-31	-0.260519	0.256	0.408	8.42047e-27	1
Tmpo	2.64317e-77	-0.405135	0.177	0.437	3.59894e-73	1
Limd2	4.74299e-69	-0.305897	0.302	0.562	6.45806e-65	1
Plp2	2.05766e-69	-0.316467	0.277	0.532	2.80171e-65	1
Nap1l1	2.74817e-43	-0.268074	0.318	0.509	3.74191e-39	1
Glipr1	1.68685e-42	-0.281892	0.296	0.491	2.29682e-38	1
Hist1h2ap	7.48554e-50	-0.625777	0.067	0.246	1.01923e-45	1
Ethe1	4.55901e-46	-0.273575	0.364	0.557	6.20754e-42	1
Cenpa	2.13369e-22	-0.270758	0.246	0.369	2.90523e-18	1
Tecr	1.43405e-60	-0.292279	0.364	0.584	1.9526e-56	1
Degs1	2.58028e-50	-0.269811	0.424	0.627	3.51331e-46	1
Anp32e	6.47144e-36	-0.28589	0.296	0.462	8.81152e-32	1
Slbp	2.87197e-26	-0.261104	0.316	0.446	3.91047e-22	1
Fcnb	2.33313e-34	-0.375423	0.158	0.316	3.17679e-30	1
Syngr2	5.46123e-36	-0.28564	0.334	0.505	7.43602e-32	1
Cox7a2l	2.06151e-52	-0.267234	0.498	0.699	2.80696e-48	1
Clec12a	5.61171e-66	-0.323903	0.349	0.593	7.6409e-62	1
Selplg	1.14351e-54	-0.324125	0.354	0.568	1.557e-50	1
Mmp8	1.10314e-24	-0.299253	0.308	0.447	1.50204e-20	1
Pclaf	6.65729e-91	-0.808041	0.098	0.373	9.06457e-87	1
Scp2	1.06963e-48	-0.260789	0.682	0.815	1.45641e-44	1
Arl6ip1	3.09079e-16	-0.258564	0.581	0.663	4.20842e-12	1
Lsm5	5.72261e-55	-0.326886	0.464	0.645	7.7919e-51	1
Psma7	1.80475e-46	-0.257509	0.895	0.934	2.45734e-42	1
Serpinb1a	1.19859e-63	-0.459535	0.275	0.51	1.632e-59	1
Lsp1	2.17574e-48	-0.266236	0.871	0.932	2.96248e-44	1
Napsa	9.48143e-58	-0.312241	0.625	0.783	1.29099e-53	1
Rpl18a	1.09141e-87	-0.252409	1	1	1.48607e-83	1
Dek	9.29126e-74	-0.48422	0.264	0.506	1.2651e-69	1
Irf8	3.36475e-43	-0.468685	0.225	0.405	4.58145e-39	1
Ier2	1.733e-47	-0.29361	0.79	0.887	2.35965e-43	1
H2-DMb1	1.20298e-27	-0.432341	0.226	0.366	1.63797e-23	1
Cybb	2.96017e-70	-0.351171	0.605	0.795	4.03057e-66	1
Cks2	2.68497e-58	-0.445756	0.329	0.538	3.65585e-54	1
Anp32b	2.78389e-52	-0.370026	0.466	0.63	3.79055e-48	1
H2afy	1.21601e-60	-0.376575	0.505	0.682	1.65572e-56	1
Rac2	1.38495e-74	-0.30818	0.831	0.916	1.88574e-70	1
H2afv	9.10612e-115	-0.605431	0.267	0.571	1.23989e-110	1
Ube2s	2.43313e-29	-0.327882	0.577	0.667	3.31295e-25	1
H2-DMa	6.57057e-28	-0.364803	0.474	0.597	8.94649e-24	1
Prtn3	4.38302e-29	-0.401118	0.371	0.506	5.96793e-25	1
Hspa1a	2.4603e-09	-0.341109	0.41	0.468	3.34995e-05	1
Ly6d	1.61283e-06	-0.491571	0.064	0.105	0.0219604	1
Elane	5.66533e-05	-0.321866	0.654	0.687	0.771391	1
Arhgdib	6.28184e-86	-0.321354	0.975	0.991	8.55335e-82	1
Gpx1	1.80815e-99	-0.327944	0.983	0.996	2.46198e-95	1
Klf2	5.95623e-37	-0.380303	0.741	0.829	8.11e-33	1
Hp	8.16947e-61	-0.359572	0.85	0.878	1.11236e-56	1
Cst3	4.94068e-28	-0.356191	0.995	0.997	6.72722e-24	1
Tuba1b	7.3947e-28	-0.450098	0.485	0.588	1.00686e-23	1
Mgst1	5.19678e-86	-0.440584	0.729	0.829	7.07594e-82	1
Tubb5	6.25605e-61	-0.608611	0.366	0.569	8.51824e-57	1
Anxa1	7.61434e-29	-0.434833	0.916	0.938	1.03677e-24	1
Stmn1	6.27221e-99	-0.981113	0.219	0.494	8.54024e-95	1
Ifitm1	0.000123453	-0.355444	0.344	0.281	1	1
Tmsb10	3.30857e-97	-0.442278	0.997	0.997	4.50494e-93	1
Ppia	2.77109e-95	-0.450476	0.995	0.997	3.77312e-91	1
Retnlg	0.0010645	-0.515228	0.914	0.912	1	1
Pglyrp1	1.31847e-21	-0.58539	0.654	0.702	1.79523e-17	1
Hmgb1	7.5862e-85	-0.61436	0.783	0.861	1.03294e-80	1
Hmgn2	5.85842e-122	-0.788694	0.581	0.781	7.97682e-118	1
Ly6c2	2.37646e-108	-0.640295	0.836	0.895	3.23579e-104	1
Ptma	3.88955e-118	-0.63598	0.985	0.993	5.29601e-114	1
Lcn2	3.40388e-25	-0.694217	0.687	0.739	4.63473e-21	1
Wfdc21	3.09772e-23	-0.724474	0.584	0.651	4.21786e-19	1
Ltf	2.1417e-13	-0.741575	0.755	0.777	2.91614e-09	1
H2afz	4.65111e-263	-0.83539	0.985	0.996	6.33295e-259	1
S100a9	2.18634e-12	-0.8571	1	1	2.97692e-08	1
Hmgb2	1.23814e-183	-1.06808	0.733	0.898	1.68585e-179	1
S100a8	8.70154e-14	-0.877537	1	1	1.1848e-09	1
H2-Eb1	6.82369e-25	-1.45221	0.195	0.308	9.29114e-21	1
Ngp	4.20928e-11	-1.00968	0.999	0.999	5.73135e-07	1
Camp	5.84971e-11	-1.01064	1	0.998	7.96497e-07	1
H2-Aa	7.35088e-19	-1.66103	0.304	0.387	1.0009e-14	1
H2-Ab1	1.11653e-11	-1.67321	0.392	0.441	1.52027e-07	1
Cd209a	0	1.53296	0.507	0.037	0	2
H2-Eb1	0	2.64802	0.985	0.19	0	2
Klrd1	0	0.973071	0.496	0.044	0	2
H2-Aa	0	2.75987	0.998	0.284	0	2
H2-Ab1	0	2.82228	0.999	0.352	0	2
Klrb1b	2.46881e-292	0.271618	0.224	0.009	3.36154e-288	2
Ifitm1	0	1.92702	0.702	0.23	0	2
H2-DMb1	0	1.35924	0.924	0.262	0	2
Cd74	0	2.84442	1	0.657	0	2
Ckb	0	0.72921	0.558	0.1	0	2
Cd72	3.15699e-259	0.465678	0.314	0.036	4.29855e-255	2
Tnip3	1.93971e-227	0.554448	0.366	0.064	2.64111e-223	2
H2-Oa	5.32637e-220	0.392297	0.286	0.036	7.25239e-216	2
Cd7	1.30702e-183	0.570749	0.332	0.061	1.77964e-179	2
Timp1	2.46729e-215	0.55286	0.368	0.068	3.35947e-211	2
Klrk1	1.91698e-225	0.349449	0.286	0.035	2.61016e-221	2
H2-DMb2	1.91125e-184	0.605465	0.355	0.076	2.60236e-180	2
Slamf9	2.00792e-188	0.257845	0.205	0.019	2.73398e-184	2
Ly6a	3.38079e-158	0.450125	0.254	0.042	4.60329e-154	2
Rgs1	1.0356e-189	0.842567	0.519	0.163	1.41007e-185	2
Tmem176b	2.02559e-259	0.694861	0.591	0.168	2.75804e-255	2
Clec10a	5.01891e-185	0.595307	0.399	0.1	6.83375e-181	2
Cxcl16	3.03033e-199	0.454771	0.365	0.073	4.1261e-195	2
Tmem176a	2.8535e-218	0.588412	0.489	0.13	3.88533e-214	2
Mgl2	3.46925e-78	0.29894	0.112	0.016	4.72373e-74	2
H2-DMa	0	1.10417	0.953	0.525	0	2
Ccnd2	4.02915e-186	0.305033	0.294	0.047	5.48609e-182	2
Cd83	1.74029e-149	0.666675	0.542	0.215	2.36958e-145	2
Gpr171	1.15149e-160	0.300606	0.31	0.061	1.56787e-156	2
Bcl2a1d	4.12282e-117	0.399135	0.304	0.082	5.61363e-113	2
Avpi1	1.1359e-162	0.428757	0.431	0.125	1.54664e-158	2
Tnfsf9	4.92356e-101	0.476992	0.338	0.111	6.70392e-97	2
Traf1	5.777e-157	0.37214	0.379	0.098	7.86597e-153	2
Dab2	2.65786e-146	0.406962	0.411	0.118	3.61895e-142	2
Tspan13	1.95311e-167	0.51268	0.592	0.23	2.65936e-163	2
Bhlhe40	8.8538e-121	0.514676	0.559	0.258	1.20553e-116	2
Il1r2	1.13191e-85	0.566235	0.583	0.322	1.54121e-81	2
Syngr2	5.81351e-145	0.588726	0.75	0.441	7.91568e-141	2
C1qb	1.2813e-27	0.459542	0.208	0.102	1.74462e-23	2
Clec4b1	5.30243e-84	0.30516	0.299	0.102	7.21979e-80	2
Cfp	1.74425e-120	0.658169	0.826	0.629	2.37496e-116	2
Plbd1	2.05515e-148	0.490394	0.808	0.482	2.79829e-144	2
Il1b	2.25235e-49	0.519592	0.547	0.346	3.0668e-45	2
Gm2a	2.81947e-123	0.546876	0.8	0.553	3.83899e-119	2
AA467197	1.83378e-52	0.418829	0.403	0.215	2.49688e-48	2
AA467197	1.83378e-52	0.418829	0.403	0.215	2.49688e-48	2
Clec4n	1.29875e-47	0.377593	0.344	0.172	1.76838e-43	2
Ccr5	6.4109e-84	0.250221	0.328	0.116	8.72908e-80	2
Casp6	3.13784e-77	0.302212	0.4	0.176	4.27249e-73	2
Plscr1	4.77572e-73	0.28835	0.361	0.152	6.50262e-69	2
Eef1g	1.909e-94	0.426946	0.784	0.546	2.59929e-90	2
Dpysl2	7.10284e-70	0.251331	0.343	0.141	9.67123e-66	2
Hspa1a	2.17632e-35	0.440562	0.604	0.438	2.96328e-31	2
Ywhah	2.44812e-71	0.457872	0.773	0.606	3.33336e-67	2
C1qa	1.07159e-21	0.253598	0.135	0.059	1.45908e-17	2
Fxyd5	7.98638e-158	0.533716	0.982	0.942	1.08743e-153	2
Calr	2.20104e-75	0.412002	0.786	0.585	2.99693e-71	2
Cyth4	1.11013e-75	0.304357	0.564	0.314	1.51155e-71	2
Ifitm2	1.19974e-145	0.521784	0.999	0.988	1.63357e-141	2
Bcl2a1b	2.32893e-27	0.252383	0.231	0.118	3.17107e-23	2
Gsn	1.17889e-63	0.319525	0.669	0.443	1.60518e-59	2
Ctss	1.16556e-130	0.445887	0.993	0.967	1.58703e-126	2
Mrpl52	1.51949e-69	0.336381	0.753	0.559	2.06894e-65	2
Atox1	2.9349e-106	0.435438	0.974	0.94	3.99616e-102	2
Zfp36l2	2.26181e-48	0.335153	0.698	0.529	3.07968e-44	2
Cd300a	5.49079e-47	0.300084	0.593	0.409	7.47626e-43	2
Rel	1.99642e-38	0.252168	0.425	0.259	2.71833e-34	2
Hspa5	1.57081e-60	0.396699	0.96	0.938	2.13882e-56	2
Ccl4	4.94112e-06	0.339377	0.378	0.323	0.0672783	2
Laptm5	5.40126e-63	0.309924	0.866	0.724	7.35436e-59	2
Pim1	2.16811e-44	0.284627	0.805	0.644	2.9521e-40	2
Pdia6	1.34914e-35	0.266006	0.72	0.576	1.83698e-31	2
Rpl14	3.33491e-89	0.315897	0.997	0.981	4.54082e-85	2
Ifngr1	1.75857e-32	0.253379	0.717	0.583	2.39446e-28	2
Ubc	4.96715e-36	0.255308	0.96	0.927	6.76327e-32	2
S100a11	1.06136e-48	0.261355	0.993	0.991	1.44515e-44	2
Junb	2.47786e-20	0.250022	0.962	0.949	3.37385e-16	2
F10	9.58161e-89	-0.365603	0.074	0.375	1.30463e-84	2
C3	1.62595e-63	-0.292119	0.127	0.372	2.2139e-59	2
Hist1h2ae	6.81468e-21	-0.29424	0.064	0.169	9.27887e-17	2
C1galt1c1	9.02693e-47	-0.299209	0.119	0.316	1.22911e-42	2
Gstm1	3.65628e-89	-0.40749	0.136	0.438	4.97839e-85	2
Rasgrp2	1.89754e-55	-0.295624	0.203	0.433	2.58368e-51	2
Rasgrp2	1.89754e-55	-0.295624	0.203	0.433	2.58368e-51	2
Mmp8	1.79965e-35	-0.25754	0.248	0.453	2.45041e-31	2
Rrm2	4.33221e-27	-0.324847	0.12	0.262	5.89874e-23	2
Sell	2.3544e-42	-0.265452	0.257	0.458	3.20575e-38	2
Ube2c	4.02574e-19	-0.289107	0.124	0.235	5.48145e-15	2
Cd177	3.43659e-39	-0.269087	0.282	0.497	4.67926e-35	2
Lbr	7.6496e-40	-0.261685	0.274	0.468	1.04157e-35	2
Gda	8.77932e-41	-0.261888	0.298	0.501	1.19539e-36	2
Mpeg1	2.52971e-41	-0.260062	0.334	0.537	3.44446e-37	2
Clec4d	5.58348e-28	-0.284775	0.228	0.388	7.60246e-24	2
Cks1b	2.76512e-23	-0.27759	0.198	0.326	3.76499e-19	2
Hmox1	9.26674e-40	-0.365698	0.185	0.386	1.26176e-35	2
Birc5	2.6928e-28	-0.349816	0.156	0.302	3.66651e-24	2
H2afx	1.61447e-13	-0.269764	0.179	0.267	2.19826e-09	2
Ninj1	4.00909e-36	-0.275899	0.351	0.534	5.45878e-32	2
Glipr1	6.12568e-55	-0.34981	0.265	0.491	8.34073e-51	2
Tmpo	5.53662e-31	-0.30022	0.267	0.419	7.53866e-27	2
Ethe1	3.95072e-96	-0.428495	0.257	0.569	5.3793e-92	2
Degs1	1.72341e-34	-0.259945	0.468	0.617	2.3466e-30	2
Dstn	5.86569e-52	-0.301752	0.43	0.647	7.98672e-48	2
Ier3	7.76867e-25	-0.320975	0.294	0.441	1.05778e-20	2
Plaur	6.72535e-41	-0.292856	0.522	0.706	9.15724e-37	2
Fcgr3	1.16557e-88	-0.394455	0.375	0.683	1.58703e-84	2
Cks2	6.83258e-18	-0.26844	0.421	0.521	9.30324e-14	2
Mcemp1	9.33178e-60	-0.322933	0.471	0.695	1.27062e-55	2
C5ar1	7.09761e-31	-0.33199	0.332	0.5	9.66411e-27	2
Prr13	1.85255e-48	-0.276109	0.678	0.847	2.52243e-44	2
Irf8	5.69877e-39	-0.424461	0.214	0.403	7.75945e-35	2
Ctsc	1.37692e-36	-0.250439	0.811	0.898	1.87481e-32	2
Wfdc21	3.42335e-09	-0.250079	0.588	0.649	4.66124e-05	2
Ccl7	0.000174294	-0.338023	0.072	0.107	1	2
Ifitm6	6.75442e-31	-0.254208	0.801	0.888	9.19682e-27	2
Klf2	9.23972e-21	-0.26489	0.721	0.83	1.25808e-16	2
Capg	1.61729e-67	-0.3184	0.6	0.825	2.20211e-63	2
Hist1h2ap	5.43648e-22	-0.46873	0.117	0.236	7.40232e-18	2
Plin2	4.00343e-47	-0.305304	0.562	0.738	5.45107e-43	2
Dek	3.29362e-13	-0.270988	0.415	0.479	4.48459e-09	2
F13a1	1.45095e-188	-0.748158	0.215	0.684	1.97561e-184	2
Esd	6.72147e-39	-0.283155	0.616	0.741	9.15196e-35	2
Lcn2	3.50672e-13	-0.256407	0.683	0.739	4.77475e-09	2
Clec4e	5.45033e-47	-0.368987	0.395	0.611	7.42117e-43	2
Ctsl	9.94664e-44	-0.385123	0.331	0.533	1.35433e-39	2
Ndufa4	2.16616e-51	-0.260904	0.86	0.927	2.94945e-47	2
Taldo1	3.00135e-61	-0.265536	0.882	0.956	4.08664e-57	2
1110008F13Rik	5.36464e-63	-0.311206	0.641	0.804	7.30449e-59	2
Ube2s	1.93114e-17	-0.271558	0.604	0.661	2.62943e-13	2
Dbi	6.60615e-51	-0.27737	0.817	0.912	8.99493e-47	2
Thbs1	3.97226e-64	-0.561666	0.221	0.487	5.40862e-60	2
Gpx1	1.29301e-52	-0.259156	0.986	0.995	1.76056e-48	2
Arhgdib	1.61389e-61	-0.264178	0.975	0.991	2.19748e-57	2
Camp	0.000208269	-0.260722	0.999	0.999	1	2
Fn1	1.21988e-145	-0.620774	0.301	0.702	1.66098e-141	2
H2afv	1.29506e-24	-0.331039	0.436	0.541	1.76335e-20	2
Npc2	8.32703e-62	-0.281853	0.917	0.964	1.13381e-57	2
H2afz	8.80274e-21	-0.268195	0.995	0.995	1.19858e-16	2
Retnlg	5.63092e-06	-0.277169	0.906	0.913	0.0766707	2
Pclaf	6.35149e-41	-0.57234	0.172	0.357	8.64819e-37	2
Aprt	3.94972e-78	-0.388311	0.549	0.768	5.37793e-74	2
Ctsb	1.96199e-45	-0.300801	0.87	0.938	2.67145e-41	2
Gmfg	2.56682e-75	-0.307862	0.859	0.945	3.49498e-71	2
Lst1	4.26243e-105	-0.439363	0.517	0.802	5.80372e-101	2
Elane	4.11984e-11	-0.300869	0.648	0.687	5.60957e-07	2
Txn1	7.00408e-85	-0.327737	0.823	0.949	9.53676e-81	2
Lgals3	1.06407e-84	-0.289275	0.995	0.995	1.44883e-80	2
S100a9	3.75005e-08	-0.292215	1	1	0.000510607	2
Cybb	7.7822e-94	-0.429538	0.553	0.799	1.05962e-89	2
Prtn3	4.02726e-28	-0.406464	0.373	0.503	5.48352e-24	2
Itm2b	2.10386e-110	-0.305961	0.993	0.999	2.86462e-106	2
Rgcc	5.98884e-39	-0.437573	0.416	0.588	8.1544e-35	2
Smpdl3a	3.15955e-147	-0.639668	0.335	0.692	4.30204e-143	2
Hmgn2	9.00095e-44	-0.378946	0.655	0.767	1.22557e-39	2
Pf4	3.0796e-05	-0.511056	0.073	0.111	0.419318	2
Mrpl33	1.01797e-86	-0.363467	0.886	0.957	1.38607e-82	2
Gsr	7.62578e-164	-0.590302	0.49	0.827	1.03833e-159	2
Hmgb1	2.9018e-13	-0.346808	0.871	0.847	3.95109e-09	2
Ccl2	2.03319e-46	-0.616488	0.308	0.528	2.7684e-42	2
Lamp1	3.34583e-113	-0.468581	0.67	0.861	4.55569e-109	2
Cd14	2.48371e-44	-0.454049	0.605	0.753	3.38182e-40	2
S100a8	1.86094e-19	-0.373983	1	1	2.53386e-15	2
Sem1	1.79947e-158	-0.384069	0.987	0.998	2.45016e-154	2
Cxcl2	1.78851e-30	-0.500867	0.541	0.684	2.43524e-26	2
Mgst1	2.43158e-284	-0.938462	0.393	0.876	3.31084e-280	2
Stmn1	6.40644e-46	-0.70229	0.294	0.477	8.72301e-42	2
Psap	3.56609e-140	-0.463796	0.944	0.989	4.85559e-136	2
Sat1	1.74209e-97	-0.490114	0.882	0.965	2.37203e-93	2
Msrb1	3.17745e-173	-0.578387	0.779	0.937	4.32641e-169	2
Tmsb10	4.64222e-122	-0.503377	0.991	0.997	6.32085e-118	2
Slpi	2.75621e-170	-0.834376	0.532	0.867	3.75285e-166	2
Ccl6	1.1662e-85	-0.618384	0.721	0.869	1.58789e-81	2
Hp	1.03447e-263	-0.881144	0.563	0.919	1.40853e-259	2
Prdx5	2.65474e-196	-0.592745	0.912	0.983	3.6147e-192	2
Plac8	1.59557e-159	-0.657602	0.837	0.965	2.17253e-155	2
Cebpb	3.09037e-171	-0.694371	0.812	0.968	4.20785e-167	2
Hmgb2	4.8799e-121	-0.851502	0.714	0.897	6.64447e-117	2
Ly6c2	0	-1.18966	0.581	0.931	0	2
Chil3	1.27183e-192	-1.2311	0.722	0.907	1.73173e-188	2
Lyz2	0	-1.2043	0.997	1	0	2
Mmp9	0	0.892219	0.806	0.183	0	3
Gm5483	3.78782e-157	0.776039	0.355	0.078	5.1575e-153	3
Stfa2l1	1.97765e-201	0.605918	0.378	0.068	2.69276e-197	3
Il1f9	3.7247e-262	0.517824	0.508	0.099	5.07155e-258	3
Mmp8	0	1.06452	0.895	0.373	0	3
Ceacam10	7.85011e-258	0.467146	0.491	0.093	1.06887e-253	3
Ly6g	5.01538e-251	0.60665	0.627	0.16	6.82894e-247	3
Retnlg	0	2.12982	0.996	0.903	0	3
Fpr1	3.57653e-215	0.401697	0.416	0.077	4.8698e-211	3
Mrgpra2b	1.37111e-227	0.538114	0.576	0.145	1.8669e-223	3
Hdc	1.79382e-242	0.571426	0.694	0.209	2.44246e-238	3
Wfdc21	4.47168e-270	1.08709	0.961	0.605	6.08864e-266	3
Slc2a3	3.20833e-188	0.395408	0.461	0.11	4.36847e-184	3
Cxcr2	6.06544e-169	0.278865	0.32	0.056	8.2587e-165	3
BC100530	6.37973e-52	0.363952	0.14	0.033	8.68664e-48	3
Lrg1	4.03366e-176	0.572738	0.692	0.263	5.49223e-172	3
Asprv1	5.11977e-123	0.33369	0.301	0.068	6.97108e-119	3
Pglyrp1	3.7214e-285	0.980651	0.981	0.663	5.06706e-281	3
Mxd1	3.60116e-191	0.511571	0.694	0.253	4.90334e-187	3
Grina	2.75545e-185	0.491121	0.703	0.271	3.75183e-181	3
Chil1	2.41833e-147	0.401746	0.519	0.165	3.29279e-143	3
Slc7a11	5.08367e-136	0.486923	0.624	0.247	6.92193e-132	3
Cd9	2.51273e-187	0.629441	0.874	0.453	3.42133e-183	3
S100a9	4.95922e-290	1.21042	1	1	6.75247e-286	3
Fpr2	5.1554e-155	0.369654	0.519	0.159	7.0196e-151	3
S100a8	2.87686e-279	1.17806	1	1	3.91714e-275	3
Trem1	1.16618e-151	0.543052	0.713	0.33	1.58787e-147	3
Lcn2	2.60401e-203	0.835844	0.959	0.705	3.54562e-199	3
Acod1	2.47719e-101	0.314218	0.332	0.094	3.37295e-97	3
Timp2	1.17198e-142	0.310213	0.456	0.131	1.59577e-138	3
Il1r2	1.34181e-123	0.492226	0.693	0.317	1.827e-119	3
Ltf	7.20791e-120	0.883323	0.91	0.758	9.8143e-116	3
Gadd45a	6.81963e-139	0.510365	0.739	0.356	9.2856e-135	3
Hcar2	7.77282e-116	0.370291	0.482	0.169	1.05835e-111	3
Tmcc1	2.45862e-134	0.450664	0.657	0.288	3.34766e-130	3
Arg2	9.78923e-111	0.31757	0.453	0.156	1.3329e-106	3
C5ar1	1.6461e-128	0.482316	0.833	0.438	2.24132e-124	3
Stfa1	4.95465e-34	0.271276	0.131	0.04	6.74625e-30	3
Slpi	1.04908e-200	0.723617	0.977	0.807	1.42843e-196	3
Adpgk	7.88993e-100	0.369626	0.542	0.229	1.07429e-95	3
Slfn4	1.00217e-97	0.263079	0.345	0.104	1.36455e-93	3
Actn1	1.40642e-101	0.259167	0.355	0.107	1.91498e-97	3
Dgat1	5.8886e-103	0.32191	0.463	0.174	8.01791e-99	3
Ngp	4.13922e-165	0.810234	0.999	0.999	5.63596e-161	3
Dhrs7	3.02857e-110	0.43964	0.729	0.403	4.12371e-106	3
Ifitm6	1.04765e-163	0.695739	0.977	0.865	1.42648e-159	3
Hcst	4.61712e-111	0.413347	0.7	0.369	6.28668e-107	3
Cd24a	4.6329e-113	0.433004	0.779	0.437	6.30816e-109	3
Trem3	2.47518e-103	0.378864	0.677	0.334	3.37021e-99	3
R3hdm4	1.84168e-102	0.386076	0.654	0.331	2.50763e-98	3
Cd177	6.04705e-101	0.430989	0.764	0.436	8.23367e-97	3
AA467197	1.04379e-80	0.310101	0.494	0.209	1.42122e-76	3
AA467197	1.04379e-80	0.310101	0.494	0.209	1.42122e-76	3
Camp	3.81179e-130	0.703182	0.999	0.999	5.19014e-126	3
Fbxl5	3.58644e-79	0.340226	0.532	0.258	4.88329e-75	3
Slc16a3	9.16827e-86	0.377589	0.673	0.363	1.24835e-81	3
Cd63	7.68461e-100	0.376472	0.758	0.409	1.04634e-95	3
Pygl	3.44974e-93	0.33743	0.597	0.289	4.69717e-89	3
Thbs1	4.71657e-77	0.388454	0.736	0.421	6.42208e-73	3
Slfn1	5.52584e-84	0.266237	0.444	0.176	7.52399e-80	3
Cxcl1	4.20484e-15	0.294175	0.113	0.05	5.72532e-11	3
Prr13	1.36319e-150	0.559475	0.96	0.811	1.85612e-146	3
Abtb1	3.89501e-78	0.258658	0.412	0.165	5.30345e-74	3
Stk17b	4.63103e-92	0.346169	0.692	0.371	6.30561e-88	3
Clec4e	3.75809e-87	0.421522	0.846	0.553	5.11701e-83	3
2310001H17Rik	3.17299e-83	0.296447	0.54	0.25	4.32035e-79	3
Arg1	8.46495e-17	0.269055	0.139	0.064	1.15259e-12	3
Anxa1	2.47728e-116	0.555223	0.978	0.93	3.37306e-112	3
Lilr4b	3.02619e-82	0.366937	0.821	0.518	4.12046e-78	3
Ncf1	3.94739e-77	0.312654	0.619	0.333	5.37477e-73	3
Stx11	2.00912e-61	0.252619	0.413	0.188	2.73561e-57	3
Pilra	1.06253e-67	0.269354	0.528	0.26	1.44674e-63	3
Clec4d	3.30789e-66	0.291548	0.632	0.338	4.50402e-62	3
Vasp	2.28873e-78	0.342347	0.758	0.485	3.11634e-74	3
Glrx	7.00013e-65	0.34491	0.773	0.534	9.53138e-61	3
Il1b	3.16944e-44	0.29676	0.581	0.347	4.3155e-40	3
Ckap4	6.59996e-60	0.251638	0.51	0.261	8.98651e-56	3
Pnkp	1.75898e-57	0.267132	0.542	0.301	2.39502e-53	3
Adipor1	1.33492e-65	0.317638	0.741	0.492	1.81763e-61	3
Pf4	5.64071e-16	0.25416	0.183	0.098	7.68039e-12	3
Cxcl2	3.26826e-61	0.352607	0.86	0.644	4.45006e-57	3
Samsn1	3.25666e-57	0.295135	0.683	0.432	4.43427e-53	3
Mcemp1	8.93729e-76	0.342892	0.87	0.644	1.2169e-71	3
Prdx5	1.82663e-142	0.426103	0.999	0.971	2.48714e-138	3
Plaur	3.99201e-55	0.327861	0.868	0.661	5.43552e-51	3
Lmnb1	1.77805e-48	0.276575	0.738	0.512	2.42099e-44	3
Cyp4f18	2.29055e-44	0.263301	0.669	0.45	3.11882e-40	3
S100a11	7.93626e-129	0.386368	0.999	0.991	1.0806e-124	3
Mcl1	6.75685e-56	0.30712	0.883	0.701	9.20013e-52	3
S100a6	8.59385e-124	0.367952	0.999	0.995	1.17014e-119	3
Dstn	7.11267e-46	0.27679	0.793	0.6	9.68462e-42	3
Lcp1	9.02879e-56	0.28633	0.907	0.748	1.22936e-51	3
Ccl6	8.89453e-52	0.29946	0.969	0.836	1.21108e-47	3
Mgst1	2.30808e-50	0.285688	0.955	0.799	3.14268e-46	3
Hp	6.3905e-51	0.284917	0.977	0.862	8.7013e-47	3
Msrb1	2.11708e-58	0.287451	0.978	0.909	2.88262e-54	3
Map1lc3b	2.00226e-44	0.250869	0.898	0.766	2.72628e-40	3
Rac2	3.02469e-51	0.252627	0.965	0.897	4.11842e-47	3
Gmfg	4.39633e-55	0.251281	0.981	0.929	5.98604e-51	3
Klrd1	9.53677e-15	-0.256144	0.03	0.11	1.29853e-10	3
Cd7	3.7069e-11	-0.27639	0.037	0.102	5.04731e-07	3
Top2a	1.91866e-25	-0.290287	0.082	0.224	2.61245e-21	3
Cd209a	2.25643e-15	-0.455716	0.025	0.105	3.07235e-11	3
Hist1h2ae	3.82183e-18	-0.308538	0.061	0.167	5.20381e-14	3
H2afx	1.33809e-22	-0.338817	0.134	0.269	1.82195e-18	3
Cks1b	9.94557e-28	-0.335579	0.169	0.326	1.35419e-23	3
Tmpo	1.49618e-25	-0.28681	0.26	0.416	2.03721e-21	3
Ube2c	7.17953e-16	-0.330394	0.127	0.232	9.77565e-12	3
Rrm2	4.15194e-20	-0.353474	0.132	0.257	5.65329e-16	3
Cd48	3.2095e-28	-0.2632	0.378	0.547	4.37006e-24	3
Nap1l1	3.59908e-33	-0.284568	0.321	0.5	4.90051e-29	3
Itgb7	2.2491e-33	-0.287244	0.334	0.519	3.06238e-29	3
Arhgdia	2.13833e-30	-0.261163	0.439	0.599	2.91154e-26	3
Atp5g2	2.48283e-33	-0.257683	0.497	0.655	3.38062e-29	3
Anp32e	2.29326e-42	-0.359434	0.25	0.459	3.1225e-38	3
Cenpa	7.4356e-15	-0.27456	0.26	0.361	1.01243e-10	3
Unc93b1	3.26527e-30	-0.255277	0.515	0.662	4.44599e-26	3
Birc5	1.61116e-23	-0.377745	0.158	0.298	2.19376e-19	3
Syngr2	7.4877e-22	-0.277288	0.36	0.494	1.01952e-17	3
Rpl12	1.8712e-30	-0.250341	0.591	0.718	2.54783e-26	3
Eif3h	3.28205e-35	-0.252446	0.643	0.77	4.46884e-31	3
Fam96a	2.46574e-34	-0.253176	0.675	0.8	3.35735e-30	3
Serbp1	9.94056e-33	-0.274761	0.517	0.664	1.35351e-28	3
Gnas	8.81829e-30	-0.252517	0.624	0.736	1.2007e-25	3
Snrpf	2.84412e-35	-0.279188	0.524	0.683	3.87255e-31	3
Srsf3	1.50378e-27	-0.254229	0.626	0.73	2.04754e-23	3
Eef2	5.68294e-36	-0.268397	0.641	0.787	7.73789e-32	3
Akr1a1	6.51323e-30	-0.250313	0.68	0.777	8.86841e-26	3
Rack1	1.33872e-35	-0.257733	0.709	0.812	1.8228e-31	3
Rpl13a	2.79845e-41	-0.269268	0.693	0.827	3.81037e-37	3
Bst2	3.16291e-07	-0.27785	0.298	0.366	0.00430662	3
Klf4	4.18102e-20	-0.271	0.551	0.659	5.69287e-16	3
Gm2a	1.42052e-26	-0.298866	0.457	0.599	1.93418e-22	3
Ywhae	1.18468e-40	-0.27893	0.631	0.771	1.61306e-36	3
Pld4	9.03793e-40	-0.31021	0.514	0.696	1.2306e-35	3
Rpl7a	7.75764e-44	-0.261874	0.799	0.903	1.05628e-39	3
Eif3f	1.43582e-40	-0.261612	0.784	0.882	1.95501e-36	3
Rpl29	7.55755e-41	-0.258806	0.816	0.907	1.02904e-36	3
Sumo2	2.72953e-37	-0.298895	0.544	0.694	3.71653e-33	3
Atpif1	1.88846e-28	-0.263185	0.699	0.768	2.57133e-24	3
Rpl5	5.66939e-43	-0.291864	0.644	0.783	7.71944e-39	3
Cycs	2.44958e-29	-0.258767	0.804	0.864	3.33534e-25	3
Rpl7	4.45449e-50	-0.250779	0.955	0.986	6.06524e-46	3
Ms4a4c	3.72045e-23	-0.30293	0.534	0.654	5.06576e-19	3
F13a1	1.32138e-17	-0.276618	0.567	0.631	1.79919e-13	3
Ctsc	1.30206e-20	-0.257339	0.861	0.89	1.77289e-16	3
Ctss	1.19114e-23	-0.251821	0.965	0.971	1.62185e-19	3
Hsp90aa1	2.0164e-27	-0.295621	0.646	0.759	2.74553e-23	3
Rps16	2.74852e-72	-0.252186	0.998	1	3.74238e-68	3
mt-Nd1	2.6942e-44	-0.257666	0.968	0.984	3.66842e-40	3
Plac8	5.17602e-19	-0.256919	0.943	0.949	7.04767e-15	3
Ube2s	2.06049e-17	-0.288228	0.591	0.661	2.80557e-13	3
Rps20	6.76497e-47	-0.273737	0.895	0.949	9.21119e-43	3
Psmb8	3.59595e-41	-0.311974	0.659	0.793	4.89624e-37	3
Rpl22	5.07966e-49	-0.285191	0.825	0.906	6.91646e-45	3
Anp32b	3.87545e-33	-0.343158	0.471	0.622	5.27681e-29	3
Npc2	2.64512e-42	-0.266133	0.939	0.96	3.6016e-38	3
Ctsb	1.89194e-20	-0.269962	0.899	0.932	2.57607e-16	3
Irf8	7.76062e-23	-0.408945	0.251	0.394	1.05669e-18	3
Lamp1	1.05832e-38	-0.293786	0.755	0.846	1.441e-34	3
Npm1	1.3722e-55	-0.354649	0.564	0.755	1.86839e-51	3
Dek	2.33058e-30	-0.388631	0.333	0.487	3.17331e-26	3
Prtn3	3.44877e-08	-0.301361	0.436	0.492	0.000469585	3
Rps15a	1.60771e-65	-0.270928	0.988	0.999	2.18905e-61	3
Rpl17	1.63085e-59	-0.269807	0.989	0.995	2.22057e-55	3
Rpl28	1.14573e-55	-0.288136	0.904	0.967	1.56002e-51	3
Napsa	1.28423e-57	-0.362219	0.581	0.781	1.74861e-53	3
Arl6ip1	5.55521e-14	-0.294478	0.602	0.657	7.56397e-10	3
Psma7	3.00752e-47	-0.292542	0.867	0.936	4.09504e-43	3
Ctsz	4.32801e-48	-0.307662	0.747	0.848	5.89302e-44	3
Hsp90ab1	1.18327e-34	-0.30577	0.732	0.824	1.61114e-30	3
Rps3a1	4.06263e-65	-0.274231	0.991	0.999	5.53168e-61	3
Rpl18a	1.71267e-80	-0.274514	1	1	2.33197e-76	3
Atp5b	6.71766e-51	-0.324268	0.716	0.845	9.14676e-47	3
Rpl26	1.38069e-72	-0.27734	0.992	0.998	1.87994e-68	3
Rpl27a	5.94058e-67	-0.279925	0.979	0.993	8.0887e-63	3
H2-DMb1	4.62725e-32	-0.531718	0.192	0.364	6.30047e-28	3
Ranbp1	3.87656e-31	-0.357551	0.49	0.624	5.27833e-27	3
Ranbp1	3.87656e-31	-0.357551	0.49	0.624	5.27833e-27	3
H2afy	4.83019e-41	-0.365561	0.518	0.672	6.57679e-37	3
Rpl18	7.6951e-65	-0.291961	0.955	0.986	1.04777e-60	3
Hnrnpf	1.87078e-55	-0.33481	0.724	0.85	2.54726e-51	3
H2afv	8.76328e-23	-0.361073	0.426	0.539	1.19321e-18	3
Rpl11	3.24312e-68	-0.291263	0.975	0.994	4.41583e-64	3
Prdx1	3.52288e-51	-0.297315	0.939	0.972	4.79676e-47	3
Hspa1a	2.44546e-06	-0.323425	0.413	0.465	0.0332974	3
Eif4a1	4.62698e-55	-0.301317	0.931	0.973	6.3001e-51	3
Ybx1	4.70319e-59	-0.311426	0.865	0.932	6.40387e-55	3
Rpl36a	1.54048e-57	-0.310713	0.892	0.957	2.09752e-53	3
Ctsh	3.02174e-52	-0.334169	0.738	0.847	4.11441e-48	3
Rpl6	2.18644e-72	-0.29528	0.986	0.996	2.97706e-68	3
Rpl19	5.20478e-76	-0.298336	0.987	0.996	7.08683e-72	3
Rpl21	4.1451e-69	-0.304354	0.964	0.988	5.64397e-65	3
Rpl13	3.66946e-97	-0.297407	1	1	4.99634e-93	3
Rps18	2.19867e-85	-0.298844	0.998	1	2.99371e-81	3
Rps17	5.02039e-65	-0.312092	0.937	0.978	6.83576e-61	3
Naca	8.74995e-71	-0.319309	0.909	0.961	1.19139e-66	3
Rpl8	2.35871e-72	-0.311606	0.957	0.986	3.21162e-68	3
Hnrnpa3	1.73183e-65	-0.355349	0.769	0.898	2.35806e-61	3
Ran	5.00207e-49	-0.403446	0.528	0.696	6.81082e-45	3
Rpl39	4.70906e-71	-0.309246	0.987	0.994	6.41186e-67	3
Hint1	3.4362e-56	-0.361842	0.734	0.863	4.67873e-52	3
Rps7	2.56548e-84	-0.312523	0.986	0.996	3.49316e-80	3
Rpl31	1.16821e-60	-0.325162	0.923	0.97	1.59063e-56	3
Rps26	1.28606e-65	-0.326708	0.925	0.971	1.7511e-61	3
Rpsa	2.50718e-68	-0.327403	0.931	0.979	3.41377e-64	3
Hist1h2ap	1.24526e-09	-0.457989	0.155	0.228	1.69554e-05	3
Rps8	1.42855e-73	-0.314656	0.987	0.996	1.94511e-69	3
Rpl32	8.63977e-89	-0.316891	0.999	1	1.17639e-84	3
Eef1a1	1.80693e-83	-0.318226	0.992	0.997	2.46032e-79	3
Ly6c2	3.33067e-12	-0.301816	0.931	0.882	4.53504e-08	3
Rbm3	1.82022e-72	-0.336876	0.939	0.984	2.47841e-68	3
Slc25a5	3.65208e-72	-0.333352	0.955	0.984	4.97268e-68	3
Hspa5	4.13839e-29	-0.328751	0.93	0.942	5.63483e-25	3
Rpl10	5.92434e-88	-0.326325	0.992	0.997	8.06659e-84	3
S100a10	7.20699e-47	-0.342612	0.886	0.933	9.81304e-43	3
Ly6e	1.42076e-56	-0.369261	0.774	0.874	1.93451e-52	3
Rps5	3.018e-93	-0.328213	0.996	0.999	4.10931e-89	3
Elane	5.41789e-05	-0.336573	0.666	0.684	0.7377	3
Rps11	2.93566e-92	-0.331088	0.994	0.999	3.99719e-88	3
Pclaf	4.93309e-31	-0.625181	0.185	0.351	6.7169e-27	3
Rpl10a	4.09182e-77	-0.348446	0.923	0.973	5.57142e-73	3
Rps4x	1.40583e-88	-0.335789	0.984	0.997	1.91418e-84	3
H2-DMa	1.10621e-50	-0.511229	0.392	0.601	1.50622e-46	3
Tmsb10	8.50185e-45	-0.336156	0.999	0.996	1.15761e-40	3
Hnrnpa2b1	5.223e-72	-0.373198	0.83	0.918	7.11164e-68	3
Eif5a	4.62761e-79	-0.373813	0.864	0.948	6.30095e-75	3
Rps6	1.13354e-100	-0.346192	0.998	0.999	1.54343e-96	3
Rps2	4.35011e-75	-0.36666	0.929	0.978	5.92311e-71	3
Rplp0	3.59282e-97	-0.35215	0.996	0.999	4.89198e-93	3
Ms4a6c	2.43061e-56	-0.37048	0.882	0.919	3.30951e-52	3
Crip1	1.00829e-52	-0.373584	0.976	0.989	1.37288e-48	3
Rpl15	1.75541e-102	-0.383011	0.961	0.991	2.39017e-98	3
Tagln2	1.06623e-62	-0.431807	0.725	0.84	1.45178e-58	3
Psap	6.31824e-74	-0.377421	0.982	0.984	8.60291e-70	3
Rpl4	7.72599e-97	-0.409985	0.915	0.977	1.05197e-92	3
Rpl14	6.28902e-99	-0.416214	0.943	0.988	8.56313e-95	3
Tuba1b	3.59104e-42	-0.56087	0.424	0.59	4.88955e-38	3
Tubb5	3.00109e-52	-0.656476	0.353	0.561	4.08629e-48	3
Rpl3	5.55762e-112	-0.428739	0.963	0.994	7.56726e-108	3
Lgals1	6.50061e-50	-0.440712	0.892	0.943	8.85123e-46	3
Hspa8	1.27769e-92	-0.433177	0.97	0.992	1.7397e-88	3
H2afz	1.17423e-46	-0.440702	0.99	0.995	1.59883e-42	3
Cst3	1.10487e-76	-0.488399	0.995	0.997	1.50438e-72	3
Stmn1	3.81776e-32	-0.734342	0.315	0.47	5.19826e-28	3
Hmgb1	1.3839e-68	-0.595461	0.744	0.862	1.88431e-64	3
Ppia	1.58924e-110	-0.528973	0.983	0.998	2.16391e-106	3
Ifitm1	1.44891e-12	-0.410263	0.413	0.276	1.97284e-08	3
Ptma	4.95112e-124	-0.704794	0.969	0.995	6.74145e-120	3
H2-Eb1	5.86805e-21	-1.47535	0.182	0.304	7.98994e-17	3
H2-Aa	3.27837e-13	-1.68518	0.307	0.383	4.46383e-09	3
H2-Ab1	3.80434e-14	-1.79157	0.366	0.442	5.17999e-10	3
Cd74	5.29726e-18	-1.81781	0.631	0.709	7.21274e-14	3
Orm1	0	0.698083	0.651	0.067	0	4
Cebpe	0	0.925159	0.851	0.181	0	4
Fcnb	1.34344e-304	1.21953	0.765	0.247	1.82923e-300	4
Gca	0	0.486488	0.57	0.074	0	4
Itgb2l	0	0.468137	0.584	0.08	0	4
Chil1	0	0.636798	0.725	0.149	0	4
Lrg1	0	0.816148	0.887	0.25	0	4
Ly6g	4.27108e-280	0.674709	0.678	0.162	5.8155e-276	4
Adpgk	0	0.699853	0.801	0.208	0	4
Wfdc21	0	1.62568	0.999	0.606	0	4
Serpinb1a	0	1.17713	0.952	0.429	0	4
Ltf	0	1.88065	0.991	0.752	0	4
Mrgpra2b	5.94815e-257	0.569743	0.632	0.146	8.099e-253	4
Lcn2	0	1.7331	0.999	0.705	0	4
Cd63	0	0.952383	0.959	0.394	0	4
Camp	0	2.30538	1	0.999	0	4
Cd81	1.69795e-268	0.522343	0.632	0.145	2.31193e-264	4
Ngp	0	2.23391	1	0.999	0	4
Pglyrp1	0	1.47007	0.999	0.665	0	4
Trem3	0	0.768023	0.898	0.317	0	4
Tmem216	4.12672e-217	0.295976	0.364	0.051	5.61894e-213	4
Mapk13	8.93054e-247	0.402553	0.524	0.1	1.21598e-242	4
Syne1	1.04312e-232	0.330027	0.426	0.067	1.42031e-228	4
Cd177	3.94112e-305	0.908832	0.935	0.424	5.36623e-301	4
Hmgn2	0	1.44866	0.984	0.73	0	4
B230208H11Rik	4.23367e-215	0.35177	0.448	0.082	5.76457e-211	4
Mgst2	1.24196e-232	0.465517	0.606	0.148	1.69106e-228	4
Lta4h	6.25319e-252	0.616635	0.77	0.256	8.51435e-248	4
S100a8	0	1.84845	1	1	0	4
S100a9	0	1.81196	1	1	0	4
AA467197	3.31942e-212	0.502633	0.684	0.195	4.51973e-208	4
AA467197	3.31942e-212	0.502633	0.684	0.195	4.51973e-208	4
Agpat2	1.66013e-196	0.338908	0.434	0.084	2.26043e-192	4
Acsl1	1.40046e-164	0.493632	0.519	0.147	1.90687e-160	4
Zmpste24	4.01391e-183	0.452273	0.519	0.136	5.46534e-179	4
Ms4a3	2.86298e-138	0.565457	0.514	0.172	3.89824e-134	4
St3gal5	2.87633e-186	0.418581	0.525	0.132	3.91641e-182	4
Rflnb	5.36313e-198	0.373395	0.507	0.115	7.30243e-194	4
Cd9	2.8411e-254	0.761399	0.95	0.452	3.86844e-250	4
Tmem40	4.95367e-165	0.268589	0.347	0.061	6.74492e-161	4
Vamp5	1.2129e-169	0.296862	0.404	0.082	1.65149e-165	4
Vamp5	1.2129e-169	0.296862	0.404	0.082	1.65149e-165	4
Krt83	3.162e-135	0.272364	0.308	0.059	4.30538e-131	4
G0s2	1.09608e-143	0.575001	0.73	0.299	1.49242e-139	4
F630028O10Rik	8.9662e-147	0.365566	0.468	0.128	1.22084e-142	4
Hsd11b1	7.7804e-170	0.405603	0.594	0.182	1.05938e-165	4
Cep19	4.95813e-152	0.264454	0.359	0.072	6.75099e-148	4
Anxa1	0	1.18357	1	0.929	0	4
Golim4	6.30207e-145	0.264189	0.363	0.077	8.5809e-141	4
Cpne3	1.83343e-149	0.408109	0.6	0.208	2.4964e-145	4
Slfn4	1.89737e-126	0.285752	0.399	0.102	2.58346e-122	4
Anxa3	5.45719e-159	0.461311	0.734	0.303	7.43051e-155	4
Abhd5	1.28525e-126	0.388855	0.542	0.191	1.74999e-122	4
Dstn	2.24124e-226	0.677935	0.952	0.587	3.05167e-222	4
Hist1h2ap	1.26054e-80	0.444545	0.481	0.195	1.71635e-76	4
Glrx	8.14333e-168	0.61794	0.898	0.525	1.1088e-163	4
Ckap4	8.16775e-144	0.398443	0.656	0.25	1.11212e-139	4
Rrm2	7.1835e-79	0.425092	0.508	0.218	9.78106e-75	4
Plscr1	6.56264e-111	0.303674	0.466	0.15	8.93569e-107	4
Chil3	3.85133e-194	0.814274	0.999	0.872	5.24398e-190	4
Cks2	1.29608e-97	0.561568	0.781	0.481	1.76475e-93	4
Hdc	8.12539e-107	0.340729	0.588	0.226	1.10635e-102	4
Dhrs7	2.97407e-126	0.442532	0.79	0.402	4.04949e-122	4
Ceacam10	5.58398e-87	0.262354	0.361	0.111	7.60314e-83	4
Ifitm6	4.01871e-159	0.712761	0.979	0.867	5.47188e-155	4
Fpr2	3.4354e-86	0.298624	0.457	0.17	4.67764e-82	4
Gadd45a	5.86208e-81	0.429515	0.682	0.367	7.98181e-77	4
Cd24a	6.65183e-113	0.423281	0.822	0.437	9.05713e-109	4
Mmp9	2.7621e-88	0.309782	0.55	0.218	3.76088e-84	4
Pclaf	1.10824e-78	0.365341	0.641	0.303	1.50898e-74	4
Arrb2	5.08918e-100	0.342159	0.635	0.287	6.92942e-96	4
1810037I17Rik	1.08033e-131	0.548275	0.923	0.695	1.47097e-127	4
Dgat1	6.27055e-86	0.275964	0.468	0.178	8.53797e-82	4
Tecr	4.6515e-123	0.434701	0.866	0.521	6.33348e-119	4
Nkg7	1.83123e-43	0.337789	0.354	0.168	2.4934e-39	4
Hcst	2.61087e-96	0.359163	0.724	0.371	3.55496e-92	4
Ncf1	3.21171e-95	0.33937	0.683	0.331	4.37306e-91	4
Ube2c	5.6102e-58	0.310553	0.441	0.199	7.63884e-54	4
Pygl	4.9188e-84	0.310746	0.611	0.293	6.69744e-80	4
Sp140	2.83095e-78	0.255213	0.47	0.188	3.85463e-74	4
Mettl9	6.18722e-80	0.31665	0.634	0.319	8.42451e-76	4
Hmgb2	2.59149e-119	0.553819	0.971	0.864	3.52857e-115	4
C5ar1	9.99203e-81	0.329325	0.822	0.445	1.36052e-76	4
Ltb4r1	7.53201e-88	0.347314	0.799	0.462	1.02556e-83	4
Arhgdib	2.21044e-240	0.590586	0.996	0.988	3.00974e-236	4
Alas1	3.92918e-65	0.257316	0.441	0.191	5.34998e-61	4
Ak2	3.00015e-71	0.299054	0.622	0.324	4.085e-67	4
Prdx5	5.25147e-229	0.554146	1	0.971	7.1504e-225	4
Pnkp	1.05892e-70	0.281908	0.6	0.299	1.44182e-66	4
Tkt	2.31466e-97	0.392632	0.912	0.651	3.15164e-93	4
Cybb	6.38342e-97	0.40092	0.965	0.749	8.69167e-93	4
Tuba4a	8.12043e-52	0.287825	0.574	0.325	1.10568e-47	4
Scp2	9.02342e-101	0.398236	0.945	0.781	1.22863e-96	4
Mcemp1	1.9277e-78	0.338628	0.913	0.643	2.62476e-74	4
Samsn1	7.8117e-53	0.300484	0.693	0.435	1.06364e-48	4
Rac2	6.97901e-124	0.42043	0.98	0.896	9.50262e-120	4
Lmo4	3.00487e-55	0.254305	0.627	0.354	4.09142e-51	4
Aldh2	8.63087e-63	0.31349	0.831	0.583	1.17518e-58	4
Ap3s1	4.21544e-55	0.304791	0.781	0.54	5.73974e-51	4
Hp	6.85638e-89	0.373113	0.993	0.862	9.33564e-85	4
Plaur	8.47132e-50	0.318416	0.871	0.664	1.15345e-45	4
Sri	7.37568e-54	0.279386	0.876	0.678	1.00427e-49	4
Clec12a	3.35021e-41	0.252321	0.76	0.538	4.56165e-37	4
Gsr	1.49713e-46	0.255357	0.945	0.768	2.0385e-42	4
Pfn1	5.48692e-118	0.30893	1	1	7.47099e-114	4
H2afz	3.49494e-65	0.280707	0.999	0.994	4.75871e-61	4
Cyba	6.79177e-107	0.262628	1	0.999	9.24767e-103	4
Klrd1	2.00204e-17	-0.269796	0.016	0.11	2.72598e-13	4
Cd7	4.8015e-12	-0.281136	0.029	0.102	6.53772e-08	4
Ass1	1.54595e-32	-0.285369	0.093	0.283	2.10497e-28	4
Tmem176b	6.81644e-22	-0.270642	0.092	0.234	9.28127e-18	4
Cd209a	7.08987e-14	-0.464022	0.024	0.104	9.65357e-10	4
Rgs10	2.57712e-35	-0.257803	0.189	0.401	3.50901e-31	4
Naaa	5.66695e-33	-0.294648	0.155	0.358	7.71612e-29	4
Slc25a4	3.28223e-41	-0.296641	0.199	0.433	4.46908e-37	4
Fbl	4.76288e-37	-0.283489	0.205	0.417	6.48514e-33	4
Psmb10	6.10902e-33	-0.253848	0.257	0.468	8.31805e-29	4
Rnase6	3.98658e-30	-0.299788	0.188	0.375	5.42813e-26	4
Tspan13	8.24821e-15	-0.253681	0.171	0.286	1.12308e-10	4
Mcub	8.69603e-35	-0.279931	0.268	0.476	1.18405e-30	4
Cd300a	6.47041e-26	-0.262845	0.277	0.448	8.81011e-22	4
Cd83	4.90509e-15	-0.286959	0.152	0.267	6.67877e-11	4
H13	1.12818e-30	-0.259764	0.32	0.507	1.53613e-26	4
Cct5	1.67602e-26	-0.251512	0.348	0.505	2.28207e-22	4
Emilin2	4.89896e-28	-0.270873	0.314	0.487	6.67042e-24	4
Eef1d	5.57639e-30	-0.261884	0.348	0.519	7.59282e-26	4
Itgb7	6.77495e-71	-0.445778	0.212	0.528	9.22477e-67	4
Bst2	4.60275e-36	-0.424957	0.161	0.378	6.26711e-32	4
Cytip	7.83636e-28	-0.272239	0.345	0.514	1.067e-23	4
Rtraf	7.24434e-33	-0.279647	0.345	0.526	9.86389e-29	4
Fkbp1a	2.9388e-46	-0.324527	0.312	0.552	4.00147e-42	4
Selenop	4.41413e-18	-0.255681	0.332	0.46	6.01027e-14	4
Fabp5	1.64185e-12	-0.276363	0.235	0.347	2.23555e-08	4
Mif	3.13598e-27	-0.297301	0.296	0.47	4.26995e-23	4
Tpm4	6.46189e-50	-0.353671	0.288	0.538	8.79851e-46	4
Hspe1	1.77757e-45	-0.361194	0.266	0.507	2.42033e-41	4
Zeb2	2.70591e-28	-0.286258	0.354	0.533	3.68437e-24	4
Fosb	1.28755e-23	-0.281017	0.329	0.485	1.75313e-19	4
Asah1	2.81992e-41	-0.308543	0.354	0.569	3.8396e-37	4
Mpeg1	2.43087e-40	-0.326127	0.314	0.53	3.30987e-36	4
Psme1	9.39319e-31	-0.271268	0.426	0.592	1.27898e-26	4
Psma4	1.51039e-30	-0.268013	0.442	0.605	2.05655e-26	4
Gltp	1.55517e-42	-0.330017	0.322	0.542	2.11752e-38	4
Ly86	2.98959e-60	-0.406068	0.267	0.552	4.07063e-56	4
Hnrnpa1	2.55424e-22	-0.254884	0.429	0.555	3.47786e-18	4
Arf4	1.55399e-38	-0.307805	0.369	0.573	2.11592e-34	4
Sdf2l1	5.2609e-29	-0.297469	0.347	0.52	7.16324e-25	4
Ms4a6d	1.09093e-14	-0.275039	0.359	0.472	1.4854e-10	4
Cox7b	1.88579e-31	-0.258914	0.576	0.712	2.56769e-27	4
Samhd1	1.02751e-23	-0.273968	0.463	0.605	1.39906e-19	4
H2-DMb1	5.71911e-45	-0.583136	0.132	0.367	7.78714e-41	4
Prdx2	1.50679e-53	-0.343184	0.39	0.638	2.05165e-49	4
Cd48	2.00796e-59	-0.411566	0.283	0.553	2.73403e-55	4
Psmd8	1.40022e-33	-0.283157	0.472	0.634	1.90653e-29	4
Atp5g2	2.24496e-27	-0.262358	0.523	0.65	3.05673e-23	4
Nop10	7.02112e-31	-0.276081	0.486	0.635	9.55995e-27	4
Esd	3.39356e-23	-0.253834	0.614	0.737	4.62066e-19	4
Syngr2	3.03009e-15	-0.265877	0.391	0.489	4.12577e-11	4
Metrnl	9.53428e-14	-0.253997	0.481	0.57	1.29819e-09	4
Slc25a3	8.65052e-31	-0.253867	0.612	0.723	1.17785e-26	4
Rgs1	5.03629e-06	-0.299136	0.154	0.214	0.0685741	4
Atp2b1	5.27566e-24	-0.275533	0.478	0.609	7.18334e-20	4
Arl6ip5	2.25063e-42	-0.317766	0.442	0.649	3.06445e-38	4
Mrpl52	1.07284e-53	-0.372897	0.354	0.607	1.46078e-49	4
Manf	7.94142e-25	-0.277204	0.489	0.623	1.0813e-20	4
Zfp36l2	1.03303e-26	-0.303752	0.405	0.565	1.40657e-22	4
Ier5	1.15427e-18	-0.26413	0.499	0.605	1.57165e-14	4
Ifngr1	2.46224e-27	-0.284163	0.47	0.613	3.35258e-23	4
Erp29	2.08949e-54	-0.363456	0.361	0.602	2.84505e-50	4
Creg1	1.52079e-31	-0.290463	0.473	0.627	2.0707e-27	4
Sirpb1c	1.29945e-08	-0.251201	0.39	0.447	0.000176933	4
Nop53	6.57601e-43	-0.323178	0.425	0.625	8.95389e-39	4
Psma3	7.82736e-33	-0.261123	0.62	0.736	1.06577e-28	4
Cox7a2l	5.78502e-33	-0.285734	0.528	0.685	7.87688e-29	4
Krtcap2	9.74177e-41	-0.315897	0.446	0.635	1.32644e-36	4
Ctsa	4.92692e-57	-0.388979	0.34	0.596	6.70849e-53	4
Ywhae	4.565e-29	-0.256292	0.666	0.766	6.21571e-25	4
mt-Nd2	7.6118e-39	-0.300305	0.512	0.687	1.03642e-34	4
Snrpf	5.54931e-34	-0.291849	0.528	0.681	7.55594e-30	4
Selplg	6.49668e-61	-0.436016	0.293	0.561	8.84588e-57	4
Arhgdia	3.89509e-45	-0.345533	0.398	0.601	5.30356e-41	4
Capg	2.55907e-26	-0.257045	0.718	0.804	3.48442e-22	4
Hmox1	0.00029915	-0.267058	0.314	0.365	1	4
Irf8	3.30915e-38	-0.498312	0.184	0.398	4.50574e-34	4
Ms4a6b	2.5461e-40	-0.364784	0.36	0.567	3.46677e-36	4
Eef1b2	1.85752e-35	-0.300026	0.517	0.668	2.52921e-31	4
Ctsl	5.959e-10	-0.270731	0.441	0.514	8.11377e-06	4
Morf4l1	1.69932e-36	-0.251371	0.827	0.894	2.31379e-32	4
Rac1	3.22467e-37	-0.26434	0.732	0.83	4.39071e-33	4
Pitpna	1.44559e-37	-0.319348	0.466	0.638	1.96831e-33	4
Pdia6	6.52291e-57	-0.411175	0.355	0.618	8.88159e-53	4
Pdia3	3.02822e-29	-0.279741	0.615	0.728	4.12322e-25	4
Gnas	3.5919e-26	-0.268126	0.648	0.732	4.89073e-22	4
Eef1g	1.63115e-60	-0.426059	0.335	0.6	2.22097e-56	4
Capza2	8.06759e-36	-0.261555	0.809	0.889	1.09848e-31	4
Psmb1	3.59381e-43	-0.268363	0.78	0.876	4.89333e-39	4
Nme1	1.7454e-39	-0.306894	0.547	0.702	2.37654e-35	4
Hnrnpa3	2.57013e-30	-0.254895	0.837	0.89	3.49949e-26	4
Eif3e	1.23377e-44	-0.327128	0.491	0.668	1.6799e-40	4
Gm42418	5.18902e-23	-0.333534	0.396	0.548	7.06537e-19	4
Selenow	2.4998e-59	-0.415829	0.366	0.629	3.40372e-55	4
Gdi2	3.22356e-29	-0.27343	0.668	0.753	4.3892e-25	4
Dad1	9.37023e-45	-0.314554	0.576	0.744	1.27585e-40	4
Cnbp	7.05328e-34	-0.294909	0.59	0.714	9.60374e-30	4
Atp5g1	1.2627e-40	-0.300254	0.617	0.757	1.71929e-36	4
Eif3h	1.76165e-38	-0.291101	0.647	0.768	2.39866e-34	4
Unc93b1	1.03914e-61	-0.395509	0.419	0.67	1.41489e-57	4
Hsp90b1	2.45206e-29	-0.292398	0.629	0.74	3.33873e-25	4
Atp5a1	3.37996e-40	-0.311541	0.584	0.732	4.60215e-36	4
Atp5c1	1.3365e-41	-0.277368	0.781	0.871	1.81978e-37	4
Sec61b	3.58194e-42	-0.262133	0.904	0.952	4.87717e-38	4
Gm2a	6.91659e-74	-0.495801	0.307	0.611	9.41764e-70	4
Capzb	2.64694e-47	-0.268988	0.88	0.939	3.60408e-43	4
Tpd52	8.27709e-46	-0.331718	0.58	0.751	1.12701e-41	4
Rpl9	1.7297e-58	-0.25825	0.993	0.997	2.35516e-54	4
Ppib	1.15613e-53	-0.346094	0.57	0.765	1.57419e-49	4
Snrpg	1.32025e-36	-0.289812	0.725	0.812	1.79765e-32	4
Rps29	4.39239e-87	-0.259061	1	1	5.98068e-83	4
Jund	4.70957e-22	-0.253506	0.971	0.948	6.41255e-18	4
Jund	4.70957e-22	-0.253506	0.971	0.948	6.41255e-18	4
Cd68	1.71725e-52	-0.40883	0.399	0.626	2.33821e-48	4
Ahnak	1.95733e-59	-0.415261	0.424	0.667	2.6651e-55	4
Ifrd1	4.27797e-18	-0.312081	0.516	0.609	5.82488e-14	4
Rps27l	2.74455e-46	-0.320603	0.672	0.811	3.73697e-42	4
Sub1	1.19702e-44	-0.266951	0.991	0.995	1.62987e-40	4
Lgmn	3.37821e-09	-0.32475	0.393	0.48	4.59977e-05	4
Cdkn1a	6.43132e-28	-0.337895	0.499	0.634	8.75688e-24	4
S100a6	6.10413e-50	-0.267694	0.996	0.996	8.31138e-46	4
Calr	7.41342e-61	-0.454479	0.374	0.634	1.00941e-56	4
Emp3	1.81183e-40	-0.277551	0.92	0.947	2.46699e-36	4
mt-Atp6	3.96022e-73	-0.271114	1	1	5.39224e-69	4
Rpl41	1.94116e-100	-0.271992	1	1	2.64309e-96	4
Ppp1r15a	3.16627e-47	-0.442663	0.357	0.58	4.31119e-43	4
Rpl12	2.7521e-58	-0.392583	0.507	0.725	3.74727e-54	4
Laptm5	3.9759e-72	-0.412571	0.513	0.765	5.41359e-68	4
Tspo	5.24875e-48	-0.285362	0.958	0.983	7.1467e-44	4
Shisa5	4.5934e-86	-0.488473	0.4	0.7	6.25437e-82	4
Pomp	9.87048e-55	-0.326803	0.76	0.887	1.34396e-50	4
Clta	1.86581e-53	-0.327981	0.701	0.821	2.54049e-49	4
Smpdl3a	2.03107e-33	-0.364723	0.511	0.66	2.76551e-29	4
Fam96a	3.54808e-47	-0.341325	0.662	0.8	4.83106e-43	4
Neat1	7.22096e-42	-0.385231	0.484	0.66	9.83206e-38	4
Pycard	6.37489e-54	-0.372237	0.59	0.773	8.68005e-50	4
Pld4	2.11302e-111	-0.576255	0.353	0.709	2.87709e-107	4
Rbm3	6.27262e-48	-0.29115	0.97	0.98	8.5408e-44	4
Rnh1	1.30463e-54	-0.414352	0.493	0.708	1.77639e-50	4
Rps19	6.68691e-88	-0.291247	1	1	9.1049e-84	4
Rps21	1.1843e-60	-0.33694	0.763	0.879	1.61255e-56	4
Cd53	1.63731e-45	-0.313472	0.858	0.916	2.22936e-41	4
Rgs2	5.49089e-18	-0.347166	0.52	0.612	7.47639e-14	4
Atp5b	6.74697e-48	-0.340108	0.732	0.841	9.18668e-44	4
Zfp36	1.26138e-30	-0.381431	0.484	0.623	1.7175e-26	4
Rpl35a	1.44724e-85	-0.297635	0.998	0.999	1.97056e-81	4
Hsp90aa1	1.7519e-24	-0.32659	0.686	0.753	2.38538e-20	4
Cfp	1.68332e-37	-0.39249	0.507	0.668	2.29201e-33	4
Grn	1.13472e-66	-0.4345	0.493	0.717	1.54503e-62	4
Uba52	1.51481e-63	-0.311901	0.933	0.973	2.06257e-59	4
Tagln2	3.90663e-24	-0.31196	0.798	0.831	5.31927e-20	4
Rps3	2.09108e-82	-0.301593	0.999	0.999	2.84721e-78	4
Btg1	2.42533e-30	-0.312408	0.889	0.918	3.30233e-26	4
Rpl5	3.8989e-65	-0.391621	0.607	0.785	5.30874e-61	4
Rps28	2.03027e-85	-0.305059	0.993	0.999	2.76442e-81	4
Rpl35	9.35041e-90	-0.304812	0.999	1	1.27315e-85	4
Rack1	1.61635e-70	-0.397451	0.629	0.818	2.20082e-66	4
Ucp2	9.20581e-69	-0.413862	0.578	0.777	1.25346e-64	4
Rpl30	8.41936e-74	-0.373658	0.738	0.891	1.14638e-69	4
Jun	2.27379e-07	-0.32109	0.733	0.759	0.00309599	4
Wfdc17	1.50128e-16	-0.325814	0.882	0.915	2.04414e-12	4
H2-K1	9.56639e-66	-0.413933	0.614	0.809	1.30256e-61	4
H2afy	4.12388e-50	-0.427633	0.494	0.672	5.61507e-46	4
Atf3	1.86174e-28	-0.451937	0.37	0.531	2.53495e-24	4
Tpt1	1.22253e-84	-0.318868	0.986	0.998	1.6646e-80	4
Fn1	4.17537e-31	-0.392901	0.532	0.663	5.68518e-27	4
Psmb8	9.43171e-80	-0.458276	0.553	0.801	1.28422e-75	4
H2-DMa	2.24949e-85	-0.670772	0.287	0.608	3.06291e-81	4
Pim1	2.34838e-34	-0.412217	0.522	0.678	3.19755e-30	4
Akr1a1	1.56503e-97	-0.4897	0.514	0.792	2.13095e-93	4
Ybx1	2.08147e-59	-0.339818	0.871	0.931	2.83413e-55	4
mt-Co3	6.47232e-99	-0.318611	1	1	8.81271e-95	4
Rpl23a	1.06587e-96	-0.319033	1	1	1.45129e-92	4
Ms4a4c	7.48776e-53	-0.486879	0.436	0.662	1.01953e-48	4
Ccl2	1.1817e-05	-0.364836	0.445	0.506	0.160901	4
Btg2	4.45929e-20	-0.361437	0.609	0.686	6.07177e-16	4
Dbi	1.614e-56	-0.353546	0.824	0.907	2.19762e-52	4
Npm1	2.17016e-79	-0.481591	0.508	0.758	2.95489e-75	4
Klf4	4.37764e-68	-0.535136	0.41	0.672	5.96059e-64	4
Rpl7a	4.40915e-80	-0.396895	0.75	0.906	6.00349e-76	4
Rps17	1.78255e-66	-0.341356	0.944	0.977	2.42712e-62	4
Ly6c2	8.5635e-07	-0.303454	0.957	0.88	0.0116601	4
Rpl38	1.72905e-86	-0.335162	0.98	0.994	2.35428e-82	4
Sec61g	2.55284e-70	-0.344158	0.954	0.981	3.47595e-66	4
Rpl34	2.69359e-103	-0.338151	0.99	0.999	3.66759e-99	4
Rpl37	3.10191e-110	-0.336118	0.999	0.999	4.22356e-106	4
Rpl27	2.68878e-88	-0.346362	0.965	0.99	3.66105e-84	4
Rpl13a	8.11201e-85	-0.446052	0.63	0.831	1.10453e-80	4
Pabpc1	1.06326e-78	-0.399376	0.763	0.896	1.44773e-74	4
Rps25	4.77533e-90	-0.348535	0.969	0.993	6.50208e-86	4
Btf3	5.22387e-87	-0.367895	0.903	0.973	7.11282e-83	4
Eef2	2.32108e-100	-0.51876	0.529	0.796	3.16039e-96	4
Rps10	2.69573e-83	-0.371694	0.898	0.968	3.67051e-79	4
Rps27	1.13801e-123	-0.345601	1	1	1.54951e-119	4
Ifi27l2a	6.24379e-19	-0.414813	0.518	0.621	8.50154e-15	4
Rps12	2.4194e-77	-0.397852	0.812	0.93	3.29426e-73	4
Emb	2.97748e-92	-0.509594	0.544	0.793	4.05414e-88	4
Hint1	1.01646e-69	-0.420993	0.717	0.863	1.38401e-65	4
F13a1	4.2851e-60	-0.519088	0.434	0.644	5.83459e-56	4
Naca	1.35637e-82	-0.379598	0.887	0.962	1.84683e-78	4
Rpl29	3.90963e-86	-0.415996	0.768	0.91	5.32335e-82	4
Napsa	1.04668e-79	-0.484977	0.569	0.779	1.42516e-75	4
Atox1	3.12468e-60	-0.377087	0.893	0.949	4.25456e-56	4
Rps14	9.98409e-148	-0.355637	1	1	1.35943e-143	4
Cstb	4.41929e-44	-0.413381	0.749	0.87	6.0173e-40	4
Rps13	3.56917e-98	-0.366101	0.975	0.995	4.85978e-94	4
Rps24	5.83214e-99	-0.362005	0.994	0.998	7.94104e-95	4
Rpl31	1.66725e-75	-0.38227	0.917	0.969	2.27012e-71	4
Rpl24	6.39054e-105	-0.370358	0.974	0.997	8.70136e-101	4
Rpl7	5.213e-93	-0.374501	0.953	0.986	7.09802e-89	4
Slc25a5	1.77015e-81	-0.378446	0.947	0.984	2.41024e-77	4
Ccr2	4.65304e-72	-0.523214	0.523	0.751	6.33558e-68	4
mt-Cytb	5.32739e-84	-0.373433	0.971	0.992	7.25377e-80	4
Rps20	1.42598e-83	-0.41132	0.847	0.953	1.94161e-79	4
mt-Nd4	1.26157e-91	-0.413811	0.847	0.957	1.71775e-87	4
Tgfbi	1.26562e-46	-0.493529	0.585	0.786	1.72327e-42	4
Rpl36al	3.17155e-92	-0.419604	0.817	0.933	4.31839e-88	4
Rps16	3.66131e-122	-0.368183	0.998	1	4.98524e-118	4
Rplp2	9.13423e-104	-0.37335	0.985	0.998	1.24372e-99	4
B2m	2.50053e-108	-0.36933	1	1	3.40472e-104	4
Ctsz	5.32807e-129	-0.566069	0.565	0.865	7.2547e-125	4
Fth1	2.00051e-36	-0.371268	0.999	1	2.72389e-32	4
Rpl28	7.80306e-93	-0.400359	0.897	0.967	1.06246e-88	4
Eif3f	1.29434e-102	-0.473435	0.699	0.889	1.76237e-98	4
Ubc	1.96147e-51	-0.394059	0.889	0.936	2.67074e-47	4
Ctsh	3.70856e-126	-0.574087	0.563	0.863	5.04957e-122	4
Rps15	1.05498e-97	-0.388655	0.953	0.985	1.43646e-93	4
Rpl36a	4.09692e-84	-0.414135	0.876	0.958	5.57836e-80	4
Actg1	4.88032e-87	-0.381858	0.999	1	6.64505e-83	4
H2-D1	2.37999e-106	-0.383754	0.994	0.999	3.24059e-102	4
Rpl22	1.10759e-101	-0.461374	0.755	0.912	1.50809e-97	4
Lamp1	1.88779e-86	-0.483242	0.678	0.852	2.57041e-82	4
Anxa5	1.64184e-113	-0.527675	0.642	0.877	2.23553e-109	4
Rpl23	1.34903e-108	-0.392091	0.984	0.995	1.83684e-104	4
Rps23	3.42518e-129	-0.390272	1	1	4.66373e-125	4
Rpl18a	2.81995e-132	-0.390309	1	1	3.83965e-128	4
Eif4a1	5.23585e-84	-0.413807	0.92	0.974	7.12913e-80	4
Hsp90ab1	4.63812e-92	-0.5339	0.619	0.834	6.31526e-88	4
Rpl6	4.87884e-114	-0.408996	0.975	0.997	6.64304e-110	4
Rpl11	8.3556e-111	-0.411826	0.966	0.994	1.1377e-106	4
Plac8	2.79978e-38	-0.405211	0.939	0.95	3.81219e-34	4
Ifitm2	4.60277e-60	-0.40234	0.986	0.99	6.26714e-56	4
Lgals3	2.74403e-89	-0.400251	0.996	0.994	3.73627e-85	4
Rpl32	6.52275e-119	-0.402578	0.998	1	8.88138e-115	4
Rpl39	5.9439e-106	-0.41503	0.97	0.996	8.09322e-102	4
Rps3a1	1.052e-119	-0.404773	0.998	0.998	1.4324e-115	4
Rps18	1.10639e-129	-0.407417	0.999	1	1.50646e-125	4
Psma7	4.96652e-100	-0.474248	0.812	0.94	6.76241e-96	4
Rpl26	3.03965e-131	-0.415375	0.986	0.998	4.13879e-127	4
Ccl6	1.13997e-13	-0.404263	0.865	0.848	1.55218e-09	4
Rps7	3.58807e-120	-0.419232	0.981	0.996	4.88552e-116	4
Anxa2	1.03145e-82	-0.432602	0.929	0.973	1.40442e-78	4
Rpl36	1.95807e-128	-0.427549	0.98	0.997	2.66611e-124	4
Rps8	4.85114e-118	-0.432156	0.979	0.997	6.60531e-114	4
Junb	1.08981e-48	-0.446686	0.914	0.955	1.48389e-44	4
Dusp1	2.29142e-37	-0.510554	0.665	0.794	3.12e-33	4
Rpsa	8.8287e-109	-0.459151	0.928	0.979	1.20212e-104	4
Rps15a	1.71686e-131	-0.440145	0.993	0.998	2.33768e-127	4
Rps6	1.00319e-135	-0.44617	0.995	0.999	1.36594e-131	4
Hspa1a	2.93145e-36	-0.755834	0.281	0.477	3.99146e-32	4
Malat1	1.11211e-68	-0.44658	1	1	1.51425e-64	4
Rpl17	2.92361e-135	-0.459485	0.974	0.996	3.98079e-131	4
Rplp1	4.35221e-135	-0.470025	0.955	0.995	5.92597e-131	4
Ftl1	2.34885e-127	-0.457024	1	1	3.19819e-123	4
Rps4x	1.22069e-137	-0.46504	0.983	0.997	1.6621e-133	4
Rps5	5.5219e-147	-0.465247	0.998	0.999	7.51862e-143	4
Rpl8	2.48214e-137	-0.488802	0.94	0.987	3.37968e-133	4
Rps26	7.96567e-131	-0.519278	0.876	0.975	1.0846e-126	4
Rpl19	3.28061e-150	-0.480841	0.969	0.998	4.46687e-146	4
mt-Nd1	8.4994e-119	-0.495927	0.932	0.987	1.15728e-114	4
Rpl21	1.09206e-137	-0.490862	0.952	0.989	1.48695e-133	4
Lsp1	2.75644e-122	-0.576274	0.78	0.937	3.75317e-118	4
Ly6e	4.49313e-178	-0.770313	0.563	0.894	6.11785e-174	4
Rpl15	5.57305e-142	-0.498472	0.964	0.99	7.58826e-138	4
Rpl10a	2.82997e-135	-0.532807	0.891	0.976	3.85328e-131	4
Ccl9	1.07952e-73	-0.622719	0.656	0.83	1.46988e-69	4
Rpl13	2.00615e-194	-0.494281	0.999	1	2.73157e-190	4
Rpl27a	1.45397e-162	-0.512201	0.96	0.994	1.97972e-158	4
Ctsb	1.68275e-101	-0.582664	0.81	0.941	2.29124e-97	4
Vim	2.89244e-93	-0.545204	0.897	0.964	3.93834e-89	4
Prdx1	6.915e-141	-0.591387	0.845	0.981	9.41546e-137	4
Ms4a6c	3.48187e-142	-0.662459	0.719	0.935	4.74091e-138	4
Npc2	2.68626e-154	-0.597456	0.829	0.971	3.65761e-150	4
S100a4	5.29856e-149	-0.696271	0.671	0.91	7.21451e-145	4
Rpl18	2.11391e-166	-0.546285	0.932	0.988	2.8783e-162	4
Ifitm3	1.10904e-82	-0.518463	0.973	0.978	1.51008e-78	4
Ctsc	7.66135e-122	-0.674594	0.693	0.906	1.04317e-117	4
Rps11	4.25963e-178	-0.520939	0.993	0.999	5.79991e-174	4
Rpl4	2.93502e-144	-0.558819	0.908	0.977	3.99632e-140	4
Hspa5	2.68085e-96	-0.591736	0.848	0.95	3.65025e-92	4
Rpl3	1.14236e-146	-0.549355	0.965	0.994	1.55544e-142	4
Fxyd5	1.90404e-143	-0.632218	0.822	0.96	2.59254e-139	4
Rplp0	1.40432e-181	-0.555479	0.99	0.999	1.91212e-177	4
Rpl14	1.59608e-156	-0.598324	0.923	0.989	2.17322e-152	4
S100a10	2.0549e-155	-0.722697	0.739	0.947	2.79795e-151	4
Rps2	2.7498e-166	-0.623656	0.888	0.981	3.74413e-162	4
Rpl10	6.97803e-198	-0.577175	0.978	0.999	9.50129e-194	4
Hspa8	9.10031e-140	-0.583888	0.963	0.993	1.2391e-135	4
Eef1a1	1.12772e-203	-0.588285	0.98	0.998	1.5355e-199	4
Fos	2.66404e-50	-0.715423	0.675	0.817	3.62736e-46	4
Tmsb10	2.05838e-119	-0.62797	0.983	0.998	2.80269e-115	4
Ctss	1.6331e-157	-0.705389	0.87	0.981	2.22362e-153	4
H2-Eb1	7.55144e-33	-1.56866	0.125	0.308	1.0282e-28	4
Ifitm1	0.000806916	-0.745954	0.258	0.293	1	4
Lgals1	1.38159e-147	-0.847205	0.744	0.957	1.88118e-143	4
Crip1	2.84829e-145	-0.743378	0.933	0.993	3.87823e-141	4
Psap	1.85931e-205	-0.767443	0.933	0.988	2.53163e-201	4
Cst3	6.66301e-190	-0.764682	0.984	0.998	9.07236e-186	4
H2-Aa	9.10353e-29	-1.82152	0.224	0.39	1.23954e-24	4
H2-Ab1	3.42105e-33	-1.94225	0.266	0.451	4.6581e-29	4
Cd74	3.05518e-48	-2.06922	0.497	0.721	4.15993e-44	4
Gm21762	0	0.65762	0.346	0.001	0	5
Siglech	0	1.48976	0.82	0.006	0	5
Cox6a2	0	1.8581	0.777	0.008	0	5
Sh3bgr	0	0.497011	0.343	0.002	0	5
Ccr9	0	1.03743	0.544	0.01	0	5
Dntt	0	0.384877	0.272	0.002	0	5
Pacsin1	0	0.276851	0.254	0.002	0	5
Ly6d	0	2.75543	0.848	0.075	0	5
Cd300c	0	0.595339	0.47	0.009	0	5
Atp1b1	0	0.797203	0.565	0.016	0	5
Lag3	0	0.497609	0.385	0.008	0	5
Gm14161	4.00781e-284	0.277683	0.223	0.003	5.45704e-280	5
Cd7	0	1.56103	0.905	0.069	0	5
Sla2	2.06206e-272	0.344083	0.293	0.009	2.8077e-268	5
Runx2	0	0.755465	0.604	0.042	0	5
Spib	5.10697e-225	0.354474	0.272	0.01	6.95365e-221	5
Iglc3	9.26671e-178	0.921519	0.417	0.041	1.26176e-173	5
Tsc22d1	2.51064e-234	1.02035	0.671	0.09	3.41849e-230	5
Upb1	8.01773e-244	0.647329	0.527	0.047	1.09169e-239	5
Tcf4	2.28657e-269	1.097	0.809	0.127	3.11339e-265	5
Gpr171	5.35179e-207	0.884775	0.597	0.076	7.28699e-203	5
Blnk	5.85378e-217	0.489325	0.396	0.028	7.97051e-213	5
Ptprcap	2.72172e-227	0.71117	0.58	0.065	3.70589e-223	5
Ptprcap	2.72172e-227	0.71117	0.58	0.065	3.70589e-223	5
Spns3	1.20711e-207	0.39742	0.35	0.022	1.6436e-203	5
P2ry14	6.55958e-182	0.353515	0.283	0.016	8.93153e-178	5
Sox4	2.54064e-125	0.460552	0.24	0.018	3.45933e-121	5
Bst2	6.7516e-232	1.87162	0.989	0.338	9.19298e-228	5
Lefty1	1.70159e-169	0.286465	0.247	0.013	2.31688e-165	5
Cd209d	1.86842e-103	0.413411	0.212	0.017	2.54404e-99	5
Klrd1	7.75136e-179	0.62164	0.611	0.085	1.05543e-174	5
AC140186.1	9.71732e-121	0.537192	0.36	0.045	1.32311e-116	5
Irf8	1.99159e-166	1.54955	0.922	0.361	2.71175e-162	5
Rpgrip1	6.63853e-119	0.547649	0.445	0.07	9.03902e-115	5
Mzb1	4.89458e-110	0.344484	0.272	0.027	6.66446e-106	5
Sept1	2.60621e-125	0.626415	0.537	0.101	3.54861e-121	5
Tspan13	2.66347e-136	1.03222	0.813	0.259	3.62658e-132	5
Mef2c	1.02976e-128	0.901225	0.753	0.212	1.40213e-124	5
Ccnd1	6.51465e-113	0.424656	0.371	0.05	8.87034e-109	5
Hmgn3	1.27814e-109	0.40517	0.36	0.049	1.74032e-105	5
Pafah1b3	2.21696e-124	0.48634	0.484	0.08	3.01862e-120	5
Lair1	1.1311e-113	0.583311	0.551	0.114	1.54011e-109	5
Bcl11a	2.36543e-102	0.44491	0.403	0.066	3.22077e-98	5
Il7r	4.02714e-95	0.289479	0.269	0.03	5.48335e-91	5
Smim5	8.06367e-83	0.576657	0.456	0.104	1.09795e-78	5
Dnajc7	2.18432e-108	0.926827	0.763	0.282	2.97417e-104	5
Grasp	4.1965e-77	0.415697	0.332	0.057	5.71395e-73	5
Kmo	9.45379e-90	0.317743	0.297	0.04	1.28723e-85	5
St8sia4	7.24082e-94	0.703535	0.636	0.19	9.8591e-90	5
Gm5547	1.61512e-83	0.29281	0.261	0.033	2.19915e-79	5
Hmgn1	1.4384e-83	0.624423	0.583	0.167	1.95853e-79	5
Cd69	6.88835e-53	0.603956	0.403	0.116	9.37918e-49	5
Pltp	4.1219e-68	0.375255	0.318	0.058	5.61238e-64	5
Nucb2	4.25264e-87	0.668655	0.643	0.212	5.7904e-83	5
Gimap6	5.46462e-73	0.289353	0.269	0.039	7.44062e-69	5
Rnase6	7.4661e-87	0.865566	0.784	0.344	1.01658e-82	5
Flt3	1.49383e-85	0.276101	0.325	0.049	2.03399e-81	5
Spint2	1.2385e-77	0.354447	0.406	0.084	1.68634e-73	5
Pgls	8.89015e-106	0.869981	0.894	0.502	1.21048e-101	5
Fyn	5.79159e-60	0.302514	0.3	0.059	7.88583e-56	5
Fam214a	3.67726e-54	0.279899	0.261	0.049	5.00696e-50	5
Sdc4	6.34956e-49	0.379452	0.357	0.092	8.64556e-45	5
Ppfia4	2.05861e-58	0.414439	0.456	0.133	2.803e-54	5
Phgdh	2.98568e-56	0.263253	0.276	0.052	4.0653e-52	5
Abhd17b	1.54384e-55	0.398065	0.428	0.122	2.10209e-51	5
Jaml	3.29244e-54	0.376618	0.406	0.111	4.48298e-50	5
Rell1	6.31215e-52	0.379871	0.417	0.122	8.59462e-48	5
Id3	6.23668e-23	0.503088	0.304	0.118	8.49186e-19	5
Ighm	1.45662e-70	0.693718	0.954	0.515	1.98333e-66	5
Herpud1	1.56724e-53	0.621634	0.689	0.34	2.13396e-49	5
Cnp	1.99142e-47	0.386785	0.406	0.125	2.71152e-43	5
Ptp4a3	1.55277e-49	0.330152	0.357	0.094	2.11424e-45	5
Mvb12a	1.77268e-52	0.471608	0.572	0.223	2.41368e-48	5
Bmyc	3.00268e-48	0.33476	0.403	0.118	4.08845e-44	5
Rnf187	3.65322e-27	0.576241	0.484	0.247	4.97422e-23	5
Hes6	1.18386e-37	0.362172	0.417	0.15	1.61195e-33	5
Tifa	1.59075e-33	0.468604	0.509	0.237	2.16597e-29	5
Bloc1s2	5.14891e-40	0.474815	0.604	0.294	7.01075e-36	5
Slc44a2	3.96966e-36	0.34473	0.413	0.151	5.40509e-32	5
H2-Q7	2.10284e-33	0.260073	0.261	0.072	2.86323e-29	5
Pkig	2.70131e-40	0.41382	0.551	0.244	3.6781e-36	5
Gnas	8.2697e-72	0.688154	0.947	0.718	1.126e-67	5
Mbnl1	1.60614e-48	0.557461	0.76	0.468	2.18692e-44	5
Selplg	2.50898e-48	0.596802	0.799	0.529	3.41623e-44	5
Rpl31	1.50674e-116	0.852059	1	0.964	2.05157e-112	5
Rnaset2b	3.08264e-46	0.578866	0.746	0.49	4.19732e-42	5
Ccnd2	1.03959e-27	0.254187	0.247	0.073	1.4155e-23	5
Snx5	1.57319e-36	0.455655	0.618	0.33	2.14206e-32	5
Rabgap1l	7.54109e-31	0.265139	0.304	0.097	1.0268e-26	5
Sell	6.6799e-36	0.485195	0.693	0.424	9.09535e-32	5
Ctsl	3.04037e-28	0.54852	0.721	0.501	4.13976e-24	5
Hsp90aa1	3.41607e-48	0.640012	0.912	0.742	4.65132e-44	5
Rnd3	7.47805e-24	0.282946	0.3	0.11	1.01821e-19	5
H2afy	7.21079e-35	0.608384	0.816	0.651	9.81822e-31	5
Ramp1	8.68816e-33	0.457954	0.7	0.429	1.18298e-28	5
Lgals1	1.98236e-64	0.698712	0.993	0.936	2.69918e-60	5
Smim14	3.4586e-42	0.503705	0.806	0.556	4.70924e-38	5
Tmed3	1.68925e-25	0.425289	0.601	0.364	2.30008e-21	5
Rexo2	4.45767e-24	0.457094	0.608	0.397	6.06956e-20	5
Foxp1	3.73443e-22	0.380649	0.495	0.27	5.08481e-18	5
Grn	1.15579e-45	0.539778	0.89	0.69	1.57372e-41	5
Serinc3	9.58376e-30	0.445517	0.682	0.441	1.30492e-25	5
Cirbp	4.17886e-30	0.389605	0.629	0.362	5.68994e-26	5
Khk	4.29428e-18	0.372749	0.424	0.234	5.84709e-14	5
Smc6	5.50293e-21	0.39064	0.53	0.308	7.49279e-17	5
Hspe1	1.75497e-28	0.429398	0.735	0.477	2.38957e-24	5
Slc38a1	2.25547e-26	0.305151	0.491	0.231	3.07104e-22	5
Jund	1.35318e-52	0.622438	0.982	0.949	1.84249e-48	5
Jund	1.35318e-52	0.622438	0.982	0.949	1.84249e-48	5
Cd47	4.10466e-47	0.511925	0.901	0.725	5.58891e-43	5
Gcnt2	8.59957e-13	0.302974	0.254	0.122	1.17092e-08	5
Tsc22d3	1.32406e-24	0.403488	0.661	0.426	1.80283e-20	5
Gltp	5.74576e-27	0.441552	0.728	0.515	7.82343e-23	5
Cd164	6.17448e-24	0.28006	0.424	0.192	8.40717e-20	5
Apobec3	7.77575e-22	0.289399	0.413	0.198	1.05875e-17	5
Elf1	4.41229e-23	0.323389	0.488	0.262	6.00778e-19	5
Fdps	8.15477e-19	0.350451	0.523	0.306	1.11035e-14	5
Ptms	6.27567e-21	0.300092	0.438	0.222	8.54496e-17	5
Dap	2.98232e-21	0.31881	0.484	0.261	4.06073e-17	5
Cd37	3.068e-19	0.347593	0.502	0.305	4.17739e-15	5
Malat1	1.40847e-40	0.565044	1	1	1.91777e-36	5
Selenow	4.6034e-31	0.410049	0.823	0.599	6.268e-27	5
Eef1g	1.57051e-26	0.420631	0.76	0.57	2.1384e-22	5
Ldhb	8.33156e-14	0.256937	0.254	0.117	1.13442e-09	5
Hsp90ab1	4.592e-36	0.482177	0.929	0.811	6.25247e-32	5
Hnrnpa1	9.00622e-27	0.390293	0.749	0.537	1.22629e-22	5
Serp1	4.51662e-35	0.47914	0.947	0.842	6.14983e-31	5
Ubc	4.67939e-40	0.511302	0.975	0.93	6.37145e-36	5
Pmaip1	9.69439e-12	0.307159	0.385	0.225	1.31999e-07	5
Syngr2	4.05261e-23	0.356318	0.696	0.473	5.51804e-19	5
Dnajb1	1.50473e-09	0.397058	0.505	0.385	2.04885e-05	5
Fus	5.36145e-21	0.392133	0.71	0.539	7.30015e-17	5
Ccl4	0.000144671	0.407759	0.413	0.328	1	5
Selenos	7.41377e-21	0.350037	0.647	0.445	1.00946e-16	5
Saraf	1.78799e-19	0.307863	0.548	0.336	2.43453e-15	5
Hsp90b1	5.68778e-30	0.41547	0.876	0.725	7.74448e-26	5
Ctsb	1.36661e-42	0.470607	0.986	0.927	1.86077e-38	5
Ly6e	1.1885e-36	0.439688	0.979	0.86	1.61826e-32	5
Rbm39	1.77791e-44	0.447225	0.972	0.881	2.42081e-40	5
Ncl	3.62332e-19	0.356328	0.65	0.473	4.93351e-15	5
Manf	6.7927e-22	0.386832	0.763	0.606	9.24894e-18	5
Fgfr1op2	2.08212e-16	0.305718	0.527	0.333	2.83502e-12	5
Ctsh	4.6569e-29	0.432551	0.926	0.833	6.34084e-25	5
Rnaset2a	2.81983e-24	0.382029	0.802	0.649	3.83948e-20	5
Sub1	9.07343e-39	0.458631	1	0.994	1.23544e-34	5
Cnbp	2.78548e-29	0.368302	0.873	0.698	3.79271e-25	5
Zfp36l1	3.75829e-12	0.261812	0.371	0.211	5.11729e-08	5
Unc93b1	2.37644e-23	0.37737	0.781	0.643	3.23576e-19	5
H2-DMa	4.15433e-19	0.340468	0.76	0.574	5.65653e-15	5
Npm1	2.04589e-26	0.36427	0.901	0.73	2.78569e-22	5
Tram1	9.06749e-19	0.331764	0.696	0.52	1.23463e-14	5
Ywhaq	1.17184e-13	0.339113	0.625	0.482	1.59557e-09	5
Mpeg1	6.50977e-17	0.322951	0.682	0.505	8.8637e-13	5
Rac2	5.52248e-34	0.390278	0.972	0.902	7.51941e-30	5
Hmgb1	3.043e-23	0.367157	0.965	0.846	4.14334e-19	5
Sfpq	5.08517e-16	0.284216	0.604	0.413	6.92396e-12	5
Ech1	2.68173e-13	0.27555	0.502	0.334	3.65145e-09	5
Tuba1a	8.23309e-09	0.305632	0.47	0.35	0.000112102	5
Ifnar2	3.77281e-15	0.269421	0.534	0.352	5.13706e-11	5
Cyth4	1.63586e-12	0.27254	0.509	0.34	2.22739e-08	5
Tagln2	3.50638e-24	0.351491	0.954	0.824	4.77429e-20	5
Hspa5	4.62415e-32	0.382172	0.996	0.939	6.29625e-28	5
Fyb	7.99193e-12	0.274416	0.502	0.34	1.08818e-07	5
Rpl13a	2.54921e-27	0.349339	0.933	0.809	3.47101e-23	5
Luc7l2	2.55437e-15	0.302266	0.629	0.48	3.47803e-11	5
Xbp1	8.05863e-13	0.286942	0.565	0.421	1.09726e-08	5
Calr	4.84626e-16	0.30415	0.767	0.606	6.59866e-12	5
Kctd12	3.58466e-12	0.259143	0.505	0.341	4.88087e-08	5
Klf2	6.2775e-06	0.340963	0.894	0.814	0.0854744	5
Ly86	1.031e-13	0.289037	0.668	0.521	1.40381e-09	5
Clec12a	2.80182e-11	0.307299	0.668	0.554	3.81496e-07	5
Bzw1	7.42487e-13	0.277337	0.587	0.442	1.01097e-08	5
Plac8	3.02725e-27	0.347339	1	0.947	4.12191e-23	5
Pld4	3.52613e-13	0.32321	0.756	0.674	4.80118e-09	5
mt-Nd4	4.77609e-32	0.345924	0.989	0.946	6.50313e-28	5
Zfp706	5.09429e-15	0.29826	0.703	0.581	6.93639e-11	5
Rpl12	3.83014e-17	0.310929	0.809	0.702	5.21511e-13	5
Stk17b	5.35638e-10	0.264244	0.541	0.399	7.29325e-06	5
Srsf6	2.66726e-11	0.255494	0.537	0.387	3.63175e-07	5
Dnajb6	6.15891e-13	0.271027	0.633	0.487	8.38597e-09	5
Tra2b	7.68454e-17	0.294393	0.749	0.63	1.04633e-12	5
Psme1	9.83404e-15	0.280789	0.714	0.573	1.339e-10	5
Rps11	2.49242e-44	0.343409	1	0.998	3.39369e-40	5
H13	1.704e-12	0.259926	0.64	0.485	2.32017e-08	5
Eif4a2	3.63834e-11	0.254943	0.551	0.416	4.95396e-07	5
Slc3a2	2.38705e-07	0.283684	0.572	0.491	0.0032502	5
Rtraf	1.28017e-12	0.254189	0.643	0.505	1.74308e-08	5
Cdkn2d	2.58176e-10	0.254228	0.64	0.51	3.51532e-06	5
Rps27	4.60202e-47	0.317987	1	1	6.26611e-43	5
Srsf3	3.53723e-13	0.274991	0.82	0.716	4.81629e-09	5
Srsf5	2.8176e-16	0.293095	0.841	0.783	3.83644e-12	5
mt-Cytb	1.91808e-36	0.310182	1	0.99	2.61165e-32	5
Rpl3	1.07478e-29	0.307015	1	0.991	1.46341e-25	5
mt-Co1	5.92998e-48	0.307741	1	1	8.07426e-44	5
Spcs2	6.16966e-17	0.26722	0.866	0.757	8.40061e-13	5
Ppia	3.09265e-29	0.301208	1	0.997	4.21095e-25	5
Tmed9	2.62118e-12	0.257778	0.767	0.659	3.56901e-08	5
mt-Nd1	4.14281e-25	0.293357	1	0.981	5.64085e-21	5
Eef2	1.61593e-13	0.271529	0.845	0.769	2.20025e-09	5
Ptma	8.28252e-21	0.294617	0.996	0.992	1.12775e-16	5
Lsp1	2.20726e-14	0.276576	0.979	0.921	3.00541e-10	5
Sumo2	3.91193e-13	0.250186	0.792	0.675	5.32648e-09	5
Rps20	4.07552e-20	0.275987	1	0.941	5.54923e-16	5
Jun	0.0038678	0.270738	0.809	0.755	1	5
Rpl4	3.06895e-21	0.281035	0.993	0.97	4.17869e-17	5
Tmed2	5.91268e-14	0.261105	0.898	0.825	8.05071e-10	5
Rpl5	4.06166e-14	0.25502	0.834	0.766	5.53035e-10	5
mt-Atp6	2.98358e-41	0.27103	1	1	4.06245e-37	5
Rpl14	1.81724e-20	0.260958	1	0.982	2.47435e-16	5
Ddx5	8.14095e-20	0.253376	0.989	0.948	1.10847e-15	5
Oaz1	2.80194e-28	0.256928	1	0.999	3.81512e-24	5
mt-Co3	2.51176e-34	0.255407	1	1	3.42001e-30	5
Vcan	1.18664e-18	-0.295586	0.004	0.225	1.61572e-14	5
Klra2	1.19193e-18	-0.264342	0.007	0.229	1.62293e-14	5
Msr1	1.53148e-20	-0.328642	0.011	0.255	2.08526e-16	5
Trem2	5.41176e-22	-0.31314	0.014	0.272	7.36865e-18	5
Clec4a1	1.91878e-28	-0.389122	0.014	0.33	2.61261e-24	5
Cd302	1.78154e-37	-0.452863	0.018	0.405	2.42575e-33	5
Clec4n	1.1987e-14	-0.322352	0.014	0.199	1.63215e-10	5
Ifi211	1.95304e-19	-0.321429	0.018	0.255	2.65926e-15	5
Ifi204	9.91188e-25	-0.386243	0.021	0.308	1.3496e-20	5
Clec4a3	1.63698e-35	-0.48361	0.025	0.402	2.22891e-31	5
Mafb	1.33431e-20	-0.398021	0.021	0.27	1.81679e-16	5
Sirpb1c	1.69613e-43	-0.680479	0.021	0.456	2.30944e-39	5
F10	5.30006e-28	-0.391349	0.028	0.346	7.21656e-24	5
Fcgr1	4.61999e-18	-0.335241	0.025	0.253	6.29058e-14	5
Gm14005	7.73856e-18	-0.251967	0.035	0.263	1.05368e-13	5
Ear2	1.94778e-13	-0.250251	0.028	0.205	2.6521e-09	5
Eps8	1.66749e-16	-0.252358	0.035	0.249	2.27046e-12	5
Ccrl2	6.86226e-21	-0.415807	0.025	0.277	9.34365e-17	5
Ms4a6d	7.35416e-46	-0.705366	0.028	0.476	1.00134e-41	5
Hacd4	2.34286e-18	-0.256213	0.046	0.284	3.19004e-14	5
Gm21188	1.1022e-19	-0.274032	0.046	0.296	1.50076e-15	5
AI839979	3.70583e-18	-0.272555	0.046	0.279	5.04586e-14	5
Pla2g7	6.76571e-23	-0.411638	0.042	0.324	9.21219e-19	5
Lrrc25	5.73205e-23	-0.320913	0.057	0.335	7.80475e-19	5
Csf1r	3.42502e-24	-0.3314	0.06	0.353	4.6635e-20	5
Ccl7	2.12268e-07	-0.554278	0.011	0.105	0.00289024	5
Idh1	6.42355e-17	-0.263458	0.067	0.295	8.7463e-13	5
Isg15	2.53512e-08	-0.250914	0.039	0.162	0.000345182	5
Naaa	3.50898e-25	-0.401166	0.053	0.349	4.77783e-21	5
C3	3.26051e-21	-0.297035	0.074	0.35	4.43951e-17	5
Mcub	9.84308e-39	-0.470484	0.067	0.47	1.34023e-34	5
Nupr1	8.74306e-31	-0.471891	0.057	0.401	1.19045e-26	5
Pid1	9.5948e-24	-0.377258	0.064	0.357	1.30643e-19	5
Dok3	5.77223e-19	-0.263388	0.092	0.347	7.85947e-15	5
Sgk1	1.299e-13	-0.276691	0.067	0.26	1.76872e-09	5
Cd300c2	6.55772e-17	-0.298168	0.074	0.302	8.92899e-13	5
Tnfrsf1a	3.27098e-16	-0.251979	0.095	0.325	4.45376e-12	5
Igsf6	1.15158e-33	-0.414072	0.081	0.455	1.568e-29	5
Gda	8.1875e-40	-0.510469	0.074	0.488	1.11481e-35	5
Emilin2	3.43183e-38	-0.484238	0.078	0.485	4.67278e-34	5
Fosl2	7.24931e-22	-0.322857	0.092	0.37	9.87066e-18	5
C1qb	3.00382e-07	-0.457201	0.021	0.119	0.00409	5
Tlr2	4.74787e-24	-0.39115	0.078	0.37	6.4647e-20	5
Anxa3	3.40505e-16	-0.266469	0.11	0.349	4.63632e-12	5
Ap1s2	1.69437e-16	-0.25619	0.127	0.37	2.30705e-12	5
Dmkn	8.68945e-14	-0.368295	0.06	0.25	1.18316e-09	5
Nadk	3.45672e-17	-0.262575	0.131	0.378	4.70667e-13	5
Slc16a3	9.94868e-24	-0.374435	0.099	0.405	1.35461e-19	5
App	3.50889e-33	-0.423839	0.102	0.469	4.77771e-29	5
Itgam	1.67666e-30	-0.423477	0.099	0.444	2.28294e-26	5
Itgam	1.67666e-30	-0.423477	0.099	0.444	2.28294e-26	5
Gstm1	2.0739e-26	-0.411571	0.095	0.41	2.82382e-22	5
Trem1	1.64906e-20	-0.36139	0.102	0.378	2.24536e-16	5
Rnpep	5.48304e-16	-0.259251	0.155	0.391	7.46571e-12	5
Ltb4r1	5.72417e-37	-0.494677	0.106	0.505	7.79403e-33	5
Ccr1	2.24271e-26	-0.411713	0.11	0.435	3.05368e-22	5
AB124611	5.52085e-23	-0.319439	0.148	0.449	7.51719e-19	5
Eif4ebp1	5.52765e-27	-0.369098	0.131	0.454	7.52645e-23	5
Trem3	2.03766e-15	-0.301823	0.138	0.377	2.77448e-11	5
Fcgr2b	5.68192e-14	-0.268817	0.155	0.37	7.7365e-10	5
Phlda1	2.90828e-09	-0.256506	0.124	0.282	3.95991e-05	5
Atp6v1b2	3.58577e-14	-0.254461	0.18	0.401	4.88238e-10	5
Mmp8	4.69231e-21	-0.382938	0.131	0.437	6.38906e-17	5
Slc7a11	8.55381e-12	-0.31843	0.106	0.291	1.16469e-07	5
Hmox1	7.40464e-25	-0.607613	0.071	0.37	1.00822e-20	5
Itgb2	2.02543e-16	-0.2701	0.201	0.457	2.75783e-12	5
Ggh	3.44749e-33	-0.440267	0.138	0.504	4.6941e-29	5
Clec4d	3.28005e-21	-0.45939	0.099	0.377	4.46611e-17	5
Flna	8.69056e-19	-0.28672	0.201	0.476	1.18331e-14	5
BC028528	2.20567e-13	-0.266157	0.18	0.388	3.00324e-09	5
Fn1	9.42021e-74	-1.02344	0.081	0.67	1.28266e-69	5
Osm	1.27298e-26	-0.525534	0.102	0.427	1.73329e-22	5
Pgd	6.96188e-21	-0.316855	0.201	0.49	9.47929e-17	5
Fabp5	1.36481e-16	-0.423672	0.106	0.345	1.85832e-12	5
Gadd45g	2.11484e-11	-0.286217	0.166	0.362	2.87956e-07	5
Cyp4f18	1.68493e-21	-0.344382	0.184	0.482	2.2942e-17	5
Gyg	1.21364e-18	-0.312547	0.191	0.453	1.6525e-14	5
Lrg1	4.39202e-08	-0.254008	0.163	0.312	0.000598017	5
Aif1	3.69095e-20	-0.414251	0.127	0.394	5.0256e-16	5
Rnf149	6.15288e-11	-0.253097	0.233	0.43	8.37776e-07	5
Vsir	4.18082e-24	-0.353633	0.205	0.52	5.6926e-20	5
Csf2ra	2.4789e-37	-0.475829	0.166	0.563	3.37528e-33	5
F13a1	3.6132e-65	-0.899343	0.102	0.642	4.91974e-61	5
Ms4a6b	5.01282e-43	-0.60943	0.134	0.562	6.82546e-39	5
Cd177	3.61264e-17	-0.332294	0.212	0.478	4.91897e-13	5
Ncf2	2.56052e-32	-0.417995	0.208	0.587	3.4864e-28	5
Clec4a2	6.76746e-60	-0.722861	0.134	0.652	9.21457e-56	5
Glud1	8.77437e-17	-0.28692	0.276	0.53	1.19472e-12	5
Fcgr3	1.53899e-62	-0.741193	0.134	0.661	2.09548e-58	5
Smpdl3a	1.03536e-65	-0.84424	0.12	0.664	1.40975e-61	5
Ier3	5.42857e-28	-0.648486	0.102	0.433	7.39154e-24	5
Ncf4	2.07636e-35	-0.439717	0.219	0.629	2.82717e-31	5
Plbd1	1.31848e-30	-0.463176	0.177	0.535	1.79524e-26	5
Hexa	1.47589e-12	-0.253491	0.353	0.561	2.00957e-08	5
Hilpda	6.73364e-08	-0.327015	0.131	0.268	0.000916853	5
Ap3s1	4.54917e-20	-0.323565	0.286	0.571	6.19415e-16	5
Pf4	1.15102e-05	-0.639785	0.028	0.109	0.156724	5
Atp6v1e1	2.2938e-14	-0.270011	0.371	0.605	3.12324e-10	5
Glipr1	3.47178e-16	-0.344971	0.226	0.47	4.72717e-12	5
Cmpk1	3.67794e-16	-0.278489	0.371	0.617	5.00789e-12	5
Il1r2	8.89214e-11	-0.342064	0.177	0.361	1.21075e-06	5
Pgam1	6.28261e-17	-0.301013	0.329	0.589	8.5544e-13	5
Lilr4b	2.00016e-36	-0.566472	0.17	0.562	2.72341e-32	5
Ethe1	5.88092e-26	-0.414722	0.223	0.539	8.00746e-22	5
Metrnl	2.75087e-43	-0.669666	0.148	0.575	3.74559e-39	5
Capns1	6.42439e-14	-0.253853	0.527	0.762	8.74744e-10	5
Efhd2	1.89628e-40	-0.507536	0.223	0.634	2.58197e-36	5
Thbs1	7.05427e-35	-0.910396	0.092	0.465	9.60509e-31	5
Fcnb	8.00305e-07	-0.323942	0.166	0.298	0.010897	5
Gngt2	1.31323e-12	-0.335591	0.254	0.472	1.78809e-08	5
Mcemp1	3.88867e-49	-0.601935	0.205	0.682	5.29481e-45	5
Atp2b1	5.2848e-40	-0.549637	0.201	0.61	7.19578e-36	5
Cd68	2.48491e-15	-0.303708	0.367	0.613	3.38346e-11	5
Ifngr1	1.25452e-29	-0.437518	0.254	0.611	1.70816e-25	5
Shisa5	3.21226e-15	-0.281415	0.442	0.681	4.37381e-11	5
Glrx	3.271e-23	-0.404508	0.261	0.568	4.45379e-19	5
Ninj1	2.75968e-25	-0.465163	0.208	0.52	3.75758e-21	5
Lamtor4	6.01106e-13	-0.255536	0.544	0.747	8.18466e-09	5
Serpinb1a	4.64556e-06	-0.262395	0.343	0.481	0.063254	5
Il1b	2.94994e-21	-0.702972	0.102	0.38	4.01664e-17	5
Klf4	2.29342e-11	-0.294719	0.435	0.655	3.12272e-07	5
Clec4e	2.08425e-46	-0.79804	0.148	0.598	2.83792e-42	5
G0s2	5.32054e-05	-0.290999	0.233	0.341	0.724445	5
Cd44	8.42102e-10	-0.267008	0.512	0.686	1.14661e-05	5
Dstn	1.50364e-33	-0.497939	0.254	0.632	2.04735e-29	5
Samhd1	1.69954e-23	-0.41393	0.293	0.602	2.31409e-19	5
Spi1	4.81269e-24	-0.353075	0.428	0.748	6.55296e-20	5
Ms4a4c	4.24649e-59	-0.863743	0.155	0.658	5.78202e-55	5
Pgk1	2.28637e-19	-0.333899	0.41	0.671	3.11312e-15	5
Mcl1	3.26575e-12	-0.28959	0.527	0.726	4.44664e-08	5
C5ar1	3.01536e-27	-0.632157	0.163	0.489	4.10572e-23	5
1110008F13Rik	6.12824e-17	-0.283751	0.597	0.789	8.34421e-13	5
Mt1	1.27084e-33	-0.68568	0.166	0.527	1.73038e-29	5
Cd9	5.71692e-18	-0.448141	0.244	0.505	7.78415e-14	5
Id2	1.66565e-13	-0.399326	0.283	0.515	2.26795e-09	5
Prdx6	4.19895e-12	-0.275224	0.633	0.793	5.71729e-08	5
Cd63	5.75834e-10	-0.364018	0.272	0.45	7.84056e-06	5
Pim1	1.65188e-07	-0.279616	0.527	0.669	0.0022492	5
Cdkn1a	9.05675e-31	-0.514632	0.272	0.634	1.23317e-26	5
Ostf1	4.19819e-15	-0.267451	0.724	0.865	5.71626e-11	5
1810037I17Rik	2.76804e-16	-0.33114	0.505	0.722	3.76896e-12	5
Ifrd1	1.26512e-13	-0.356282	0.396	0.607	1.72259e-09	5
Actr3	1.24468e-16	-0.256256	0.855	0.942	1.69476e-12	5
Esd	2.21034e-18	-0.354539	0.484	0.733	3.0096e-14	5
Plaur	7.75857e-14	-0.346617	0.481	0.689	1.05641e-09	5
Ccr2	1.40654e-51	-0.6689	0.276	0.746	1.91515e-47	5
Ccl2	5.96968e-43	-1.40185	0.092	0.514	8.12831e-39	5
Rac1	1.55772e-26	-0.371058	0.562	0.829	2.12099e-22	5
Cst3	5.46632e-16	-0.253237	0.996	0.996	7.44293e-12	5
Rgcc	8.77504e-05	-0.300515	0.484	0.569	1	5
Card19	1.38195e-39	-0.562257	0.311	0.684	1.88166e-35	5
Atf3	1.64463e-28	-0.660061	0.205	0.526	2.23933e-24	5
Capza2	1.93802e-17	-0.286614	0.799	0.885	2.63881e-13	5
Rnh1	5.68681e-27	-0.462313	0.392	0.699	7.74316e-23	5
H3f3a	5.54831e-22	-0.261538	0.996	0.998	7.55458e-18	5
Taldo1	6.30453e-21	-0.27842	0.901	0.948	8.58424e-17	5
Aprt	9.87558e-54	-0.652846	0.307	0.754	1.34466e-49	5
Prtn3	6.09085e-09	-0.394947	0.336	0.491	8.2933e-05	5
Rap1b	6.41259e-18	-0.304655	0.792	0.891	8.73139e-14	5
Lst1	3.06895e-77	-0.866003	0.251	0.783	4.17869e-73	5
Cdc42	1.04744e-25	-0.299915	0.908	0.973	1.42619e-21	5
Ifi27l2a	6.94531e-07	-0.346614	0.498	0.616	0.00945674	5
Ctsd	6.08354e-19	-0.442478	0.42	0.663	8.28335e-15	5
Plin2	4.02679e-53	-0.728304	0.283	0.729	5.48288e-49	5
Ccl3	7.01968e-13	-0.568912	0.201	0.4	9.558e-09	5
Anxa5	6.58191e-24	-0.355863	0.693	0.861	8.96193e-20	5
Psma7	9.29903e-18	-0.308118	0.887	0.93	1.26616e-13	5
Txn1	8.03152e-20	-0.314214	0.883	0.934	1.09357e-15	5
Emb	5.20159e-58	-0.680734	0.343	0.784	7.08249e-54	5
Lgmn	2.68467e-05	-0.387683	0.367	0.476	0.365545	5
Fam49b	1.53301e-29	-0.384879	0.71	0.893	2.08734e-25	5
Ly6c2	6.53747e-06	-0.307032	0.89	0.886	0.0890142	5
Fam96a	2.73291e-49	-0.588492	0.42	0.799	3.72113e-45	5
Capg	3.15858e-26	-0.420268	0.594	0.803	4.30072e-22	5
Sh3bgrl3	1.67479e-38	-0.331267	0.996	0.998	2.28039e-34	5
Slfn2	1.00967e-68	-0.809386	0.343	0.814	1.37476e-64	5
Gpx1	2.34545e-27	-0.348839	0.993	0.994	3.19356e-23	5
Gsr	6.36908e-48	-0.627491	0.442	0.795	8.67214e-44	5
Prdx1	8.1333e-23	-0.358607	0.972	0.969	1.10743e-18	5
Hmgb2	0.00102807	-0.341915	0.936	0.872	1	5
Ifitm1	1.11641e-05	-0.601309	0.18	0.294	0.15201	5
Arhgdib	4.12386e-30	-0.372003	0.982	0.989	5.61505e-26	5
Myl6	1.75159e-44	-0.374389	0.986	0.997	2.38496e-40	5
Junb	4.00293e-17	-0.387697	0.933	0.951	5.4504e-13	5
Gapdh	4.5054e-35	-0.424976	0.866	0.951	6.13455e-31	5
Arpc2	1.51371e-44	-0.405193	0.954	0.994	2.06107e-40	5
Aldoa	9.2278e-48	-0.566505	0.601	0.866	1.25646e-43	5
Aldoa	9.2278e-48	-0.566505	0.601	0.866	1.25646e-43	5
Dbi	1.00213e-38	-0.485231	0.746	0.905	1.3645e-34	5
Actg1	1.26453e-36	-0.400047	1	1	1.72179e-32	5
Dusp1	1.11363e-11	-0.446616	0.714	0.785	1.51632e-07	5
Arpc1b	1.52545e-48	-0.422387	0.958	0.99	2.07705e-44	5
Tspo	3.65213e-46	-0.449276	0.905	0.983	4.97273e-42	5
Lamp1	2.88623e-40	-0.554235	0.633	0.843	3.9299e-36	5
Tgfbi	8.46617e-81	-1.17184	0.279	0.784	1.15275e-76	5
Cotl1	1.97091e-65	-0.649775	0.601	0.902	2.6836e-61	5
Ctss	1.37818e-25	-0.444789	0.954	0.971	1.87653e-21	5
Vim	8.44438e-34	-0.483169	0.876	0.961	1.14979e-29	5
Mrpl33	6.45258e-45	-0.514913	0.855	0.951	8.78583e-41	5
Actb	2.58766e-17	-0.463957	1	1	3.52336e-13	5
Pglyrp1	3.52637e-08	-0.523367	0.622	0.698	0.000480151	5
Fxyd5	3.32982e-37	-0.510547	0.887	0.949	4.53388e-33	5
Eno1	1.99836e-56	-0.597573	0.735	0.92	2.72097e-52	5
Srgn	3.03911e-21	-0.478603	0.972	0.958	4.13805e-17	5
Alox5ap	6.02714e-61	-0.52677	0.947	0.995	8.20656e-57	5
Wfdc21	1.89906e-05	-0.55561	0.59	0.643	0.258577	5
S100a10	1.38405e-38	-0.560498	0.855	0.93	1.88452e-34	5
Cstb	2.1515e-46	-0.710764	0.629	0.866	2.92949e-42	5
Sem1	2.05966e-68	-0.529021	0.979	0.997	2.80443e-64	5
Ms4a6c	4.9083e-62	-0.728255	0.668	0.924	6.68314e-58	5
Atox1	9.18849e-62	-0.632909	0.795	0.949	1.2511e-57	5
Lcn2	2.34649e-05	-0.544591	0.714	0.732	0.319498	5
H2-Aa	2.61807e-15	-0.325581	0.604	0.368	3.56476e-11	5
Mgst1	1.60954e-62	-0.8809	0.516	0.824	2.19155e-58	5
Ifitm6	1.51545e-50	-0.747655	0.664	0.884	2.06344e-46	5
S100a11	1.45005e-58	-0.597682	0.947	0.993	1.97438e-54	5
Slpi	2.02114e-23	-0.639196	0.742	0.827	2.75199e-19	5
Tmsb10	2.61857e-40	-0.576108	0.996	0.997	3.56544e-36	5
Tmsb4x	1.66954e-121	-0.586467	1	1	2.27324e-117	5
H2afz	9.50959e-41	-0.595608	0.982	0.995	1.29483e-36	5
S100a4	6.05967e-87	-0.953336	0.558	0.9	8.25085e-83	5
Ccl9	3.85068e-76	-1.11649	0.442	0.827	5.24309e-72	5
Pkm	2.47363e-70	-0.664922	0.876	0.972	3.3681e-66	5
Msrb1	9.66862e-89	-0.901219	0.64	0.926	1.31648e-84	5
Ftl1	2.13953e-77	-0.628534	1	1	2.91319e-73	5
Nfkbia	1.41737e-16	-0.663261	0.837	0.883	1.92989e-12	5
Fcer1g	8.81548e-94	-0.636177	1	0.996	1.20032e-89	5
Crip1	1.8598e-47	-0.648201	0.982	0.988	2.5323e-43	5
Anxa1	7.88628e-53	-0.762662	0.799	0.94	1.0738e-48	5
Hp	1.55388e-67	-0.884638	0.654	0.881	2.11577e-63	5
Ctsc	3.46348e-90	-1.07382	0.558	0.898	4.71588e-86	5
Prdx5	3.55811e-64	-0.699924	0.933	0.975	4.84472e-60	5
Cd14	5.07686e-54	-1.18761	0.42	0.744	6.91265e-50	5
Anxa2	1.4868e-90	-0.838039	0.784	0.975	2.02443e-86	5
Cyba	2.05266e-105	-0.704734	0.986	0.999	2.7949e-101	5
S100a9	0.000293459	-0.706628	1	1	1	5
Apoe	4.13297e-28	-1.45572	0.272	0.551	5.62746e-24	5
S100a8	0.000175909	-0.762094	1	1	1	5
Sat1	1.52701e-77	-0.950769	0.799	0.959	2.07918e-73	5
Cd52	1.41247e-112	-0.820885	0.968	0.999	1.92322e-108	5
H2-Ab1	9.00754e-12	-0.56619	0.64	0.428	1.22647e-07	5
S100a6	4.76384e-100	-0.870399	0.982	0.996	6.48644e-96	5
Ccl6	1.63017e-73	-1.31307	0.576	0.859	2.21964e-69	5
Ifitm2	1.03374e-111	-1.02616	0.873	0.994	1.40754e-107	5
H2-Eb1	1.69379e-10	-0.54994	0.491	0.285	2.30627e-06	5
Lgals3	7.14917e-120	-1.14019	0.894	0.998	9.7343e-116	5
Wfdc17	4.436e-100	-1.58781	0.675	0.92	6.04005e-96	5
Cebpb	6.66757e-109	-1.48188	0.809	0.952	9.07857e-105	5
Cxcl2	2.15976e-26	-1.64206	0.516	0.671	2.94072e-22	5
Ifitm3	6.60192e-135	-1.56187	0.816	0.982	8.98917e-131	5
Chil3	6.40822e-51	-1.52242	0.841	0.885	8.72544e-47	5
Lyz2	3.59622e-132	-2.18024	0.993	1	4.89662e-128	5
Gcsam	0	0.464707	0.359	0.001	0	6
Xcr1	3.7078e-266	0.255921	0.192	0.001	5.04853e-262	6
Tlr3	0	0.300837	0.257	0.002	0	6
Snx22	0	0.269487	0.246	0.002	0	6
Ifi205	0	1.65925	0.862	0.054	0	6
Sept3	1.82229e-274	0.323865	0.275	0.005	2.48123e-270	6
Batf3	6.83786e-270	0.686186	0.605	0.036	9.31043e-266	6
Clec9a	1.36749e-214	0.266463	0.281	0.008	1.86197e-210	6
Gpr171	4.16842e-149	0.942883	0.659	0.082	5.67572e-145	6
P2ry14	1.36271e-136	0.379085	0.317	0.019	1.85546e-132	6
H2-Eb1	2.68983e-127	1.73859	1	0.278	3.66247e-123	6
Ckb	2.07282e-135	1.08249	0.796	0.146	2.82235e-131	6
H2-Aa	2.73432e-113	1.89468	1	0.363	3.72305e-109	6
Phf11a	2.12392e-107	0.353351	0.299	0.022	2.89193e-103	6
H2-Ab1	6.84615e-106	1.97228	1	0.423	9.32172e-102	6
Sept6	6.73051e-148	0.575704	0.647	0.08	9.16427e-144	6
Trim35	2.61306e-101	0.642741	0.509	0.071	3.55794e-97	6
Flt3	3.74783e-124	0.441745	0.479	0.05	5.10304e-120	6
Gatm	5.21342e-109	0.735425	0.671	0.122	7.09859e-105	6
Gatm	5.21342e-109	0.735425	0.671	0.122	7.09859e-105	6
H2-Ob	3.25479e-105	0.401491	0.395	0.04	4.43172e-101	6
Pdia5	5.09912e-108	0.297935	0.317	0.024	6.94297e-104	6
Slamf7	1.05881e-112	0.402213	0.437	0.045	1.44167e-108	6
H2-DMb1	1.83576e-107	1.25789	0.976	0.334	2.49957e-103	6
Txndc16	5.29344e-65	0.472286	0.311	0.04	7.20755e-61	6
Rtl8a	3.91889e-90	0.296259	0.281	0.023	5.33595e-86	6
Klrk1	1.14849e-95	0.457429	0.461	0.059	1.56378e-91	6
Irf8	2.35886e-89	1.44678	0.904	0.369	3.21182e-85	6
Dpp4	8.87427e-103	0.362207	0.401	0.042	1.20832e-98	6
Naaa	3.16308e-76	1.3791	0.826	0.331	4.30685e-72	6
Tnni2	6.44271e-89	0.451206	0.449	0.061	8.77239e-85	6
Naga	6.82613e-95	0.802061	0.754	0.187	9.29445e-91	6
Ciita	4.99439e-91	0.307676	0.341	0.034	6.80036e-87	6
Btla	2.84011e-86	0.339481	0.353	0.039	3.86709e-82	6
Rtl8b	1.0017e-78	0.261635	0.257	0.022	1.36391e-74	6
Wdfy4	4.32802e-92	0.42455	0.491	0.071	5.89303e-88	6
P2ry10	3.90161e-84	0.265214	0.305	0.029	5.31243e-80	6
Fgd2	2.22164e-86	0.409938	0.485	0.073	3.02499e-82	6
Cd74	9.84714e-85	1.76838	1	0.695	1.34079e-80	6
Klrb1b	7.77435e-63	0.272108	0.275	0.031	1.05856e-58	6
Ppt1	1.20432e-61	0.92354	0.766	0.296	1.63981e-57	6
Cldnd1	5.34392e-63	0.821191	0.731	0.253	7.27628e-59	6
Fgl2	1.77828e-62	0.526071	0.563	0.133	2.42131e-58	6
Txndc15	6.61455e-69	0.571539	0.665	0.174	9.00637e-65	6
Phf11b	9.93603e-56	0.498458	0.503	0.116	1.35289e-51	6
Cst3	4.78179e-100	2.08061	1	0.996	6.51089e-96	6
Pak1	3.4039e-63	0.427078	0.503	0.104	4.63475e-59	6
Slc25a20	6.31107e-51	0.563659	0.557	0.153	8.59316e-47	6
Tspan13	1.16127e-64	0.649648	0.82	0.266	1.58119e-60	6
Ccnd1	5.97992e-50	0.334617	0.329	0.055	8.14226e-46	6
H2-Oa	1.35482e-47	0.358044	0.347	0.063	1.84472e-43	6
Rab7b	1.31692e-61	0.537828	0.671	0.183	1.79311e-57	6
Plbd1	6.36009e-72	1.05079	0.934	0.516	8.6599e-68	6
Id2	1.26937e-36	1.12725	0.814	0.502	1.72838e-32	6
Ifitm1	8.11015e-12	1.06997	0.485	0.287	1.10428e-07	6
Cd83	2.2819e-38	0.680214	0.647	0.249	3.10704e-34	6
Hmgn1	1.63572e-50	0.499144	0.605	0.172	2.2272e-46	6
H2-DMb2	7.82245e-47	0.403442	0.455	0.105	1.0651e-42	6
Cd24a	5.99345e-61	0.86034	0.91	0.464	8.16069e-57	6
Tap1	2.21591e-51	0.493654	0.617	0.184	3.01719e-47	6
Fcgrt	9.07772e-46	0.44879	0.521	0.143	1.23602e-41	6
Kmo	3.49679e-46	0.254986	0.281	0.044	4.76123e-42	6
Grasp	1.3907e-33	0.3416	0.293	0.062	1.89357e-29	6
Aif1	6.20664e-51	0.716826	0.844	0.377	8.45097e-47	6
Casp6	2.25198e-49	0.494603	0.635	0.196	3.0663e-45	6
Dctpp1	1.69412e-45	0.53645	0.623	0.21	2.30671e-41	6
Jaml	8.67257e-45	0.384758	0.461	0.114	1.18086e-40	6
Ptms	1.19685e-53	0.484703	0.701	0.22	1.62963e-49	6
Cbfa2t3	2.19706e-47	0.361601	0.473	0.112	2.99151e-43	6
H2-DMa	4.52678e-71	0.873923	0.988	0.572	6.16366e-67	6
Dynll2	2.78662e-43	0.392047	0.491	0.131	3.79426e-39	6
Psmb9	4.45183e-48	0.71535	0.814	0.411	6.06161e-44	6
Ppm1m	1.51964e-46	0.46241	0.635	0.21	2.06914e-42	6
Spint2	1.72782e-46	0.295278	0.413	0.088	2.3526e-42	6
Pafah1b3	2.16255e-41	0.305699	0.389	0.087	2.94452e-37	6
Psmb8	4.47897e-82	1.06471	0.994	0.775	6.09856e-78	6
BC028528	1.4771e-37	0.685494	0.737	0.375	2.01122e-33	6
Gcnt2	4.06103e-24	0.430608	0.371	0.121	5.52949e-20	6
Syngr2	3.71097e-45	0.71534	0.856	0.473	5.05285e-41	6
Olfm1	3.02047e-33	0.354188	0.413	0.117	4.11268e-29	6
Tap2	1.07312e-39	0.395155	0.569	0.183	1.46115e-35	6
Arl3	5.43168e-39	0.306958	0.425	0.107	7.39577e-35	6
Fdps	3.85893e-25	0.59313	0.629	0.307	5.25432e-21	6
Psme1	3.46433e-49	0.697191	0.928	0.571	4.71703e-45	6
Bloc1s2	1.363e-39	0.464547	0.713	0.296	1.85586e-35	6
Anxa6	3.29644e-32	0.428494	0.587	0.23	4.48843e-28	6
Mrpl42	5.45134e-34	0.526855	0.737	0.36	7.42255e-30	6
Gpr183	1.48926e-20	0.339864	0.317	0.101	2.02777e-16	6
Pfkp	1.529e-31	0.399316	0.581	0.218	2.08189e-27	6
Fnbp1	3.84947e-29	0.307207	0.383	0.112	5.24144e-25	6
Gm2a	9.24383e-36	0.680189	0.892	0.578	1.25864e-31	6
Hmgcs1	5.10345e-17	0.402996	0.365	0.145	6.94885e-13	6
Cnp	6.94656e-28	0.312995	0.413	0.129	9.45843e-24	6
Apobec3	1.2415e-29	0.365838	0.539	0.199	1.69043e-25	6
Rnase6	1.50256e-24	0.488608	0.683	0.352	2.04588e-20	6
Ifi211	9.51804e-22	0.412264	0.551	0.242	1.29598e-17	6
Hspe1	1.21692e-28	0.555205	0.796	0.479	1.65696e-24	6
Gm6377	1.97537e-24	0.306071	0.437	0.151	2.68966e-20	6
Vrk1	7.9346e-29	0.447342	0.731	0.375	1.08037e-24	6
Fbl	5.49352e-30	0.451369	0.754	0.391	7.47997e-26	6
Sigmar1	2.16491e-29	0.258062	0.425	0.127	2.94774e-25	6
H2afy	1.11804e-32	0.585572	0.928	0.651	1.52232e-28	6
Tubb5	5.95056e-11	0.611845	0.731	0.536	8.10229e-07	6
Atpif1	5.84969e-35	0.655564	0.958	0.757	7.96494e-31	6
Cyb5a	5.27426e-29	0.410374	0.731	0.363	7.18143e-25	6
Tuba1a	1.81583e-16	0.476001	0.605	0.349	2.47243e-12	6
Hspa1a	3.84633e-12	0.561136	0.665	0.455	5.23717e-08	6
Bex3	1.139e-25	0.29175	0.479	0.171	1.55086e-21	6
Sdf2l1	3.2405e-23	0.502232	0.808	0.499	4.41227e-19	6
Set	2.66147e-23	0.446188	0.743	0.424	3.62386e-19	6
Ppp1r11	1.19666e-22	0.353118	0.575	0.262	1.62937e-18	6
Pkib	7.83323e-21	0.349978	0.521	0.236	1.06657e-16	6
Itm2c	1.73138e-20	0.395186	0.623	0.321	2.35745e-16	6
Tbca	8.67136e-28	0.473088	0.862	0.534	1.18069e-23	6
Plekho1	7.81618e-23	0.264263	0.401	0.139	1.06425e-18	6
Slc35c2	1.22433e-23	0.267272	0.425	0.149	1.66704e-19	6
Ccl4	3.57247e-06	0.527559	0.473	0.328	0.0486427	6
Tbrg1	2.70306e-22	0.260667	0.389	0.134	3.68049e-18	6
Ifi35	9.30427e-22	0.321728	0.551	0.243	1.26687e-17	6
Pmaip1	2.77117e-13	0.362178	0.455	0.226	3.77323e-09	6
H2afx	7.6374e-09	0.42502	0.431	0.252	0.000103991	6
Got2	7.78201e-23	0.281532	0.485	0.19	1.0596e-18	6
Itgb7	6.98015e-21	0.448454	0.79	0.494	9.50417e-17	6
Eef1g	3.55554e-25	0.465585	0.868	0.571	4.84122e-21	6
Nap1l1	5.35893e-22	0.425131	0.784	0.476	7.29672e-18	6
Commd8	9.94815e-22	0.35759	0.641	0.328	1.35454e-17	6
Hsp90aa1	1.35693e-24	0.539245	0.952	0.744	1.8476e-20	6
Cycs	9.30328e-33	0.603057	0.976	0.856	1.26673e-28	6
Impdh2	7.10832e-18	0.33602	0.521	0.258	9.67868e-14	6
C1qbp	7.88157e-20	0.278407	0.467	0.192	1.07315e-15	6
Acadl	1.58058e-19	0.261145	0.419	0.162	2.15212e-15	6
Rbbp7	1.28088e-17	0.327129	0.509	0.247	1.74405e-13	6
Dnajc8	6.0216e-23	0.411969	0.76	0.465	8.19901e-19	6
Gdi2	1.54815e-30	0.533251	0.934	0.741	2.10797e-26	6
Gng10	4.02128e-20	0.293	0.515	0.226	5.47538e-16	6
Arhgdia	1.90515e-25	0.430142	0.886	0.577	2.59406e-21	6
Herpud1	1.17977e-17	0.35896	0.635	0.346	1.60637e-13	6
Calr	3.64546e-21	0.463001	0.862	0.606	4.96366e-17	6
Gltp	1.26302e-23	0.400851	0.838	0.516	1.71973e-19	6
Anp32e	3.38053e-15	0.396121	0.701	0.433	4.60293e-11	6
Prmt1	3.44151e-19	0.322723	0.629	0.321	4.68596e-15	6
Psme2	4.9781e-26	0.462501	0.916	0.681	6.77818e-22	6
Nop58	5.00079e-16	0.269737	0.431	0.188	6.80907e-12	6
Ranbp1	1.46043e-15	0.442039	0.844	0.606	1.98853e-11	6
Ranbp1	1.46043e-15	0.442039	0.844	0.606	1.98853e-11	6
Dbnl	3.27901e-18	0.359784	0.653	0.382	4.4647e-14	6
Mdh1	2.26698e-20	0.365705	0.743	0.442	3.08673e-16	6
Selplg	3.11587e-20	0.388538	0.838	0.531	4.24256e-16	6
Hsp90ab1	4.24742e-29	0.514452	0.964	0.811	5.78328e-25	6
Cks1b	9.36404e-10	0.371429	0.503	0.306	1.27501e-05	6
Npm1	2.01195e-25	0.452589	0.982	0.731	2.73947e-21	6
Slc25a4	1.05237e-19	0.34461	0.713	0.406	1.43291e-15	6
Tuba1b	1.68988e-05	0.526025	0.653	0.572	0.230094	6
Mvb12a	7.51019e-20	0.262302	0.521	0.229	1.02259e-15	6
Eef1b2	1.63952e-23	0.431057	0.898	0.649	2.23237e-19	6
Nudc	1.93161e-17	0.302249	0.581	0.295	2.63008e-13	6
Pdia3	4.21258e-26	0.463833	0.916	0.714	5.73585e-22	6
Baz1a	4.0156e-16	0.291646	0.527	0.262	5.46764e-12	6
Ptma	1.0845e-26	0.581775	1	0.992	1.47665e-22	6
Tapbp	1.0618e-17	0.334033	0.671	0.383	1.44575e-13	6
G3bp1	2.63948e-16	0.328954	0.641	0.362	3.59391e-12	6
Dusp2	1.55292e-10	0.290801	0.377	0.189	2.11445e-06	6
Rpl14	3.10843e-52	0.567871	1	0.983	4.23244e-48	6
Hist1h2ap	0.0024545	0.413314	0.305	0.219	1	6
Cnbp	5.04707e-21	0.439465	0.91	0.699	6.87209e-17	6
Lsp1	4.30389e-35	0.517812	0.994	0.922	5.86018e-31	6
Selenow	1.60646e-18	0.405792	0.82	0.602	2.18736e-14	6
Cbfb	8.50273e-16	0.261339	0.509	0.246	1.15773e-11	6
Man2b1	3.95396e-17	0.306343	0.671	0.387	5.38371e-13	6
Ncl	8.13241e-14	0.34874	0.719	0.474	1.10731e-09	6
Ldha	5.83297e-23	0.454203	0.94	0.81	7.94218e-19	6
Fuca1	3.14187e-15	0.30503	0.623	0.364	4.27797e-11	6
Park7	1.28332e-19	0.362039	0.826	0.589	1.74737e-15	6
Stmn1	0.00362146	0.42927	0.533	0.452	1	6
Rala	4.68946e-14	0.27321	0.527	0.286	6.38516e-10	6
Ran	3.987e-11	0.396446	0.826	0.676	5.42871e-07	6
Rps11	5.75717e-49	0.482887	1	0.998	7.83897e-45	6
Atox1	1.34722e-18	0.475357	0.952	0.944	1.83438e-14	6
Dnaja1	6.57753e-12	0.385909	0.85	0.687	8.95597e-08	6
Psap	1.5676e-29	0.466167	1	0.983	2.13444e-25	6
Ywhah	4.13146e-15	0.338942	0.862	0.622	5.6254e-11	6
Ddx39b	2.26965e-13	0.275568	0.605	0.356	3.09036e-09	6
Erh	2.71633e-13	0.331876	0.76	0.54	3.69855e-09	6
Skap2	7.03877e-15	0.323788	0.82	0.576	9.58399e-11	6
Calm1	5.96394e-34	0.461634	0.994	0.996	8.1205e-30	6
Ass1	2.28105e-10	0.251764	0.479	0.262	3.10587e-06	6
Rtraf	2.9195e-15	0.308012	0.754	0.505	3.97519e-11	6
Hnrnpa1	5.91511e-15	0.313355	0.79	0.539	8.05401e-11	6
Pebp1	3.541e-11	0.261378	0.497	0.284	4.82142e-07	6
Cd9	1.51074e-13	0.286105	0.784	0.491	2.05703e-09	6
Hspa8	9.90733e-27	0.450987	1	0.99	1.34898e-22	6
Cd48	3.80494e-10	0.320676	0.737	0.525	5.18081e-06	6
Psma4	2.39878e-15	0.323242	0.808	0.586	3.26618e-11	6
Dek	1.93077e-09	0.306473	0.677	0.467	2.62894e-05	6
Cdc37	4.1036e-14	0.27166	0.641	0.393	5.58746e-10	6
Ywhaq	2.09698e-13	0.287432	0.737	0.482	2.85525e-09	6
Hspd1	2.79061e-09	0.269103	0.485	0.301	3.7997e-05	6
Eef1d	5.33484e-13	0.293202	0.725	0.5	7.26392e-09	6
Eif3g	5.1609e-11	0.274274	0.593	0.383	7.02708e-07	6
Hspa5	6.80402e-14	0.406456	0.982	0.94	9.26436e-10	6
Mrpl52	4.20829e-14	0.297999	0.82	0.579	5.73e-10	6
Sumo3	3.19064e-11	0.252648	0.545	0.328	4.34438e-07	6
Sumo3	3.19064e-11	0.252648	0.545	0.328	4.34438e-07	6
Hist1h2ae	0.000572828	0.261618	0.246	0.154	1	6
Malat1	1.54687e-16	0.410323	1	1	2.10621e-12	6
Actb	2.12759e-18	0.408343	1	1	2.89692e-14	6
Ndufab1	1.59089e-12	0.250618	0.653	0.403	2.16616e-08	6
Crip1	6.81673e-21	0.401456	0.994	0.988	9.28166e-17	6
Cnn2	7.82169e-11	0.280253	0.713	0.502	1.065e-06	6
Tmsb10	2.65889e-18	0.393519	1	0.997	3.62035e-14	6
Rpl5	2.54446e-16	0.319248	0.934	0.765	3.46453e-12	6
Tagln2	9.40729e-10	0.353578	0.904	0.826	1.2809e-05	6
Serbp1	1.71734e-11	0.304761	0.82	0.646	2.33833e-07	6
Pdia6	4.71797e-10	0.281782	0.79	0.59	6.42399e-06	6
Rpl17	1.74718e-27	0.374256	1	0.994	2.37895e-23	6
Rpl3	2.4634e-26	0.36615	1	0.991	3.35417e-22	6
Mbnl1	3.9401e-08	0.262759	0.659	0.474	0.000536483	6
Cytip	3.11143e-08	0.261376	0.689	0.495	0.000423652	6
Arl6ip1	2.25408e-06	0.299247	0.778	0.649	0.0306916	6
Psma3	1.86489e-13	0.291827	0.886	0.723	2.53923e-09	6
Sub1	7.20698e-22	0.356913	0.994	0.994	9.81302e-18	6
Timm10b	3.78646e-08	0.267184	0.695	0.523	0.000515564	6
Mpeg1	3.30843e-09	0.252955	0.707	0.507	4.50476e-05	6
Rpl13a	5.49477e-15	0.308318	0.922	0.811	7.48168e-11	6
Actr3	2.38364e-18	0.328044	0.994	0.938	3.24557e-14	6
Lmnb1	9.17646e-09	0.250584	0.731	0.532	0.000124947	6
Ywhae	9.73546e-11	0.286682	0.892	0.754	1.32558e-06	6
Pomp	1.00566e-14	0.311097	0.952	0.874	1.36931e-10	6
Tpm3	8.71279e-15	0.294269	0.94	0.824	1.18633e-10	6
Btg2	1.97407e-05	0.291471	0.766	0.677	0.26879	6
Ppib	7.80192e-12	0.26447	0.916	0.744	1.06231e-07	6
Atp5g2	5.82071e-10	0.258195	0.802	0.636	7.92547e-06	6
Tmsb4x	3.10576e-28	0.323216	1	1	4.22881e-24	6
Smdt1	2.32776e-11	0.283739	0.904	0.816	3.16947e-07	6
Ppia	1.129e-17	0.312711	1	0.997	1.53725e-13	6
Actg1	3.00055e-20	0.313526	1	1	4.08555e-16	6
Rps4x	4.58828e-23	0.308905	1	0.995	6.24741e-19	6
Rpl21	3.5267e-18	0.300443	1	0.985	4.80196e-14	6
Anp32b	4.05339e-05	0.254305	0.719	0.604	0.55191	6
H2afz	3.74758e-11	0.294085	0.994	0.995	5.10271e-07	6
Rps2	1.95903e-15	0.28514	0.988	0.972	2.66741e-11	6
Eif5a	3.52197e-12	0.262839	0.994	0.938	4.79552e-08	6
Rps6	1.01776e-20	0.277642	1	0.999	1.38578e-16	6
Rps3a1	2.72181e-20	0.273473	1	0.998	3.70601e-16	6
Rpl4	3.49848e-14	0.257517	0.994	0.971	4.76354e-10	6
Rps5	1.77947e-18	0.251308	1	0.999	2.42292e-14	6
Vcan	9.07526e-11	-0.283707	0.012	0.221	1.23569e-06	6
Mafb	5.76922e-13	-0.400394	0.018	0.266	7.85537e-09	6
F10	1.45195e-17	-0.398265	0.024	0.342	1.97698e-13	6
Msr1	1.96737e-11	-0.30926	0.024	0.251	2.67876e-07	6
Trem2	4.35746e-12	-0.293904	0.03	0.269	5.93311e-08	6
Clec4a3	5.51082e-21	-0.477959	0.03	0.396	7.50353e-17	6
Zeb2os	1.41052e-11	-0.262354	0.048	0.284	1.92056e-07	6
C3	1.27674e-15	-0.336075	0.048	0.347	1.73841e-11	6
Fcgr1	2.60478e-10	-0.322698	0.036	0.249	3.54667e-06	6
Clec4a1	5.57599e-14	-0.340156	0.048	0.325	7.59227e-10	6
Sirpb1c	8.45212e-25	-0.661761	0.036	0.45	1.15084e-20	6
Clec4n	1.91361e-07	-0.292536	0.036	0.196	0.00260557	6
Pygl	2.23182e-13	-0.303839	0.06	0.326	3.03885e-09	6
Csf1r	1.21734e-14	-0.32655	0.06	0.349	1.65753e-10	6
Pla2g7	2.20718e-14	-0.428939	0.042	0.32	3.0053e-10	6
Gm21188	3.14836e-10	-0.25286	0.072	0.292	4.28681e-06	6
Idh1	3.81899e-10	-0.256966	0.072	0.292	5.19994e-06	6
Dok3	4.22346e-13	-0.292954	0.078	0.344	5.75066e-09	6
Zeb2	8.0696e-30	-0.611165	0.06	0.525	1.09876e-25	6
Sirpa	1.17024e-12	-0.289302	0.084	0.344	1.59339e-08	6
Fyb	1.48492e-11	-0.286183	0.096	0.35	2.02186e-07	6
Dmkn	4.54642e-09	-0.371136	0.054	0.248	6.19041e-05	6
Itgam	2.06805e-19	-0.426003	0.084	0.439	2.81586e-15	6
Itgam	2.06805e-19	-0.426003	0.084	0.439	2.81586e-15	6
Hmox1	4.3987e-17	-0.63163	0.048	0.367	5.98927e-13	6
Tmcc1	3.55958e-11	-0.310221	0.09	0.33	4.84673e-07	6
Gda	8.8588e-23	-0.486194	0.084	0.482	1.20621e-18	6
Ifi204	7.25753e-09	-0.27598	0.096	0.303	9.88186e-05	6
Adssl1	2.89378e-15	-0.34414	0.108	0.41	3.94018e-11	6
Ccr1	4.46276e-19	-0.476279	0.084	0.431	6.0765e-15	6
Anxa3	1.88363e-10	-0.284438	0.114	0.346	2.56475e-06	6
Clec4d	9.03096e-16	-0.516179	0.072	0.374	1.22966e-11	6
Ccrl2	7.05083e-09	-0.358001	0.078	0.273	9.60041e-05	6
Glipr2	1.99312e-09	-0.252202	0.156	0.382	2.71383e-05	6
C1galt1c1	1.08611e-07	-0.271735	0.114	0.295	0.00147885	6
Nupr1	2.25165e-14	-0.412087	0.102	0.396	3.06584e-10	6
Fosl2	3.73884e-09	-0.260944	0.15	0.366	5.09081e-05	6
Rasgrp2	1.80388e-10	-0.274947	0.162	0.408	2.45616e-06	6
Rasgrp2	1.80388e-10	-0.274947	0.162	0.408	2.45616e-06	6
Pgd	2.39392e-18	-0.392058	0.138	0.487	3.25957e-14	6
Cd302	4.99895e-13	-0.343959	0.132	0.398	6.80657e-09	6
Tlr2	4.78526e-11	-0.33861	0.126	0.365	6.51562e-07	6
Thbs1	1.71959e-23	-0.912792	0.06	0.461	2.3414e-19	6
Igsf6	3.59615e-15	-0.359846	0.15	0.449	4.89651e-11	6
Cyp4f18	2.20191e-18	-0.438477	0.132	0.479	2.99812e-14	6
Fn1	2.10578e-42	-0.966001	0.084	0.662	2.86723e-38	6
Ms4a6d	3.77275e-21	-0.614119	0.096	0.469	5.13697e-17	6
App	4.90545e-13	-0.323308	0.18	0.462	6.67926e-09	6
Trem3	2.04487e-10	-0.343407	0.138	0.374	2.7843e-06	6
Mmp9	6.34177e-05	-0.264335	0.12	0.25	0.863496	6
F13a1	1.64799e-39	-0.899091	0.09	0.635	2.2439e-35	6
Gstm1	6.1048e-11	-0.324672	0.162	0.405	8.3123e-07	6
Slc7a11	2.00077e-05	-0.260208	0.144	0.288	0.272425	6
Emilin2	1.88295e-16	-0.401849	0.156	0.478	2.56382e-12	6
C1qb	0.000799087	-0.435517	0.036	0.117	1	6
Osm	7.8132e-16	-0.525428	0.108	0.423	1.06385e-11	6
Lrg1	4.70636e-08	-0.353281	0.12	0.31	0.000640818	6
Samsn1	4.3061e-13	-0.369633	0.174	0.463	5.86319e-09	6
Fcgr3	1.49138e-39	-0.765959	0.12	0.654	2.03067e-35	6
AA467197	0.000382839	-0.25711	0.132	0.241	1	6
AA467197	0.000382839	-0.25711	0.132	0.241	1	6
Trem1	2.34116e-09	-0.334369	0.162	0.373	3.18773e-05	6
Pf4	0.000399792	-0.654985	0.024	0.108	1	6
Fabp5	3.35182e-10	-0.441774	0.114	0.341	4.56384e-06	6
Slc16a3	6.65566e-11	-0.365667	0.162	0.4	9.06235e-07	6
Gngt2	6.08713e-19	-0.555647	0.132	0.472	8.28824e-15	6
Mmp8	4.27185e-15	-0.536735	0.126	0.433	5.81654e-11	6
Ggh	9.19245e-14	-0.360435	0.216	0.498	1.25164e-09	6
Vsir	6.8224e-14	-0.364544	0.234	0.516	9.28938e-10	6
Selenop	2.81873e-12	-0.390997	0.192	0.453	3.83798e-08	6
Ninj1	6.55687e-21	-0.550912	0.156	0.517	8.92784e-17	6
Rnf149	8.82714e-09	-0.316181	0.228	0.428	0.00012019	6
Ltb4r1	1.13338e-15	-0.422075	0.204	0.498	1.54322e-11	6
Ncf2	1.8982e-19	-0.432559	0.234	0.582	2.58459e-15	6
Ethe1	1.04289e-19	-0.483962	0.198	0.536	1.42e-15	6
Smpdl3a	1.41366e-37	-0.819924	0.144	0.656	1.92484e-33	6
C5ar1	1.87896e-20	-0.706324	0.126	0.486	2.5584e-16	6
Clec4a2	7.65808e-34	-0.702273	0.168	0.644	1.04272e-29	6
Ctsa	3.26043e-17	-0.422783	0.257	0.579	4.43941e-13	6
Gadd45a	2.5887e-06	-0.311483	0.24	0.398	0.0352478	6
Capg	4.83677e-60	-0.982357	0.156	0.809	6.58575e-56	6
Ms4a6b	7.09295e-16	-0.439837	0.24	0.555	9.65776e-12	6
Mcemp1	1.78746e-34	-0.681467	0.192	0.676	2.43381e-30	6
Degs1	5.16848e-10	-0.306847	0.389	0.602	7.0374e-06	6
Bri3	4.75636e-09	-0.287316	0.413	0.597	6.47626e-05	6
Marcksl1	3.03428e-06	-0.320688	0.263	0.424	0.0413147	6
Lamp2	4.75905e-12	-0.338792	0.353	0.597	6.47992e-08	6
Hilpda	0.000653744	-0.329523	0.162	0.266	1	6
Aldh2	1.96384e-20	-0.45747	0.269	0.611	2.67396e-16	6
Cd68	4.9225e-06	-0.266511	0.467	0.608	0.0670248	6
Ctsl	2.0853e-20	-0.651517	0.162	0.514	2.83934e-16	6
Klf4	2.06238e-05	-0.259635	0.515	0.651	0.280813	6
Litaf	4.77198e-14	-0.382462	0.323	0.596	6.49753e-10	6
Atf3	9.34553e-05	-0.278151	0.389	0.519	1	6
Rhob	5.37485e-08	-0.357695	0.269	0.459	0.000731839	6
Ahnak	1.53336e-07	-0.285994	0.479	0.648	0.00208782	6
Cd177	1.41762e-12	-0.465853	0.216	0.474	1.93023e-08	6
Fcnb	0.00223321	-0.308266	0.204	0.295	1	6
Lilr4b	1.25569e-14	-0.44998	0.263	0.555	1.70975e-10	6
Atp6v1e1	8.3359e-10	-0.313721	0.419	0.601	1.13502e-05	6
Clec4e	4.99739e-29	-0.841213	0.156	0.591	6.80444e-25	6
Ctsd	1.58358e-30	-0.707363	0.216	0.664	2.1562e-26	6
Pycard	3.19398e-08	-0.271617	0.647	0.759	0.000434892	6
Ier3	2.66391e-11	-0.542132	0.186	0.427	3.62718e-07	6
Cdkn1a	1.24817e-15	-0.468311	0.317	0.628	1.69951e-11	6
Plaur	4.06401e-32	-0.73936	0.222	0.691	5.53355e-28	6
Ifrd1	2.39114e-08	-0.35415	0.407	0.604	0.000325578	6
Lst1	7.78729e-44	-0.815376	0.228	0.776	1.06032e-39	6
Dstn	4.30274e-24	-0.579354	0.263	0.626	5.8586e-20	6
Serpinb1a	3.32189e-06	-0.362716	0.323	0.479	0.0452308	6
mt-Co1	1.26119e-18	-0.250105	1	1	1.71723e-14	6
Cybb	2.22143e-47	-0.883274	0.222	0.778	3.0247e-43	6
Tmem50a	1.83945e-14	-0.351638	0.551	0.767	2.50459e-10	6
Alox5ap	7.33427e-13	-0.261013	0.976	0.993	9.98634e-09	6
G0s2	0.000986428	-0.374954	0.234	0.34	1	6
Mcl1	5.46944e-10	-0.344018	0.551	0.723	7.44719e-06	6
Metrnl	1.38799e-11	-0.435733	0.347	0.566	1.88989e-07	6
Cd44	8.54132e-16	-0.453141	0.413	0.685	1.16299e-11	6
Gpx4	9.46137e-14	-0.349024	0.653	0.834	1.28826e-09	6
Gpx1	2.38305e-11	-0.274995	0.994	0.994	3.24476e-07	6
Gsr	1.29218e-51	-0.936041	0.234	0.794	1.75944e-47	6
Dbi	1.06189e-10	-0.30615	0.82	0.901	1.44587e-06	6
Card19	1.83442e-17	-0.472759	0.401	0.677	2.49775e-13	6
Mgst1	1.38417e-61	-1.25177	0.186	0.827	1.88468e-57	6
Fam96a	6.3922e-14	-0.369825	0.605	0.791	8.70363e-10	6
B2m	2.26058e-15	-0.283691	1	1	3.07801e-11	6
Prtn3	1.73708e-08	-0.462758	0.305	0.49	0.000236521	6
Ly6e	1.33991e-13	-0.375609	0.671	0.868	1.82443e-09	6
H2afj	2.91963e-14	-0.345721	0.743	0.874	3.97537e-10	6
Cd63	7.08721e-09	-0.514186	0.257	0.448	9.64994e-05	6
Ccl2	2.01646e-19	-1.03876	0.144	0.507	2.74561e-15	6
Ccl9	1.13484e-53	-1.16492	0.21	0.826	1.5452e-49	6
Ms4a4c	3.75084e-14	-0.501789	0.383	0.647	5.10715e-10	6
Ccr2	7.67656e-10	-0.376914	0.581	0.734	1.04524e-05	6
Lamtor4	1.78608e-28	-0.555838	0.401	0.747	2.43193e-24	6
Tpd52	9.38092e-20	-0.463652	0.485	0.74	1.27731e-15	6
Aprt	1.69823e-33	-0.668192	0.341	0.748	2.3123e-29	6
Cd14	2.376e-49	-1.44508	0.162	0.745	3.23516e-45	6
Gmfg	1.30151e-16	-0.360413	0.826	0.936	1.77214e-12	6
Rap1b	2.14625e-15	-0.369678	0.772	0.89	2.92234e-11	6
Gng5	8.65073e-19	-0.369847	0.802	0.922	1.17788e-14	6
Lgmn	2.61303e-10	-0.596414	0.257	0.476	3.5579e-06	6
Rgcc	7.09945e-13	-0.599514	0.311	0.571	9.66661e-09	6
Prr13	4.44931e-20	-0.4622	0.593	0.83	6.05817e-16	6
Esd	1.21075e-13	-0.418128	0.575	0.728	1.64856e-09	6
Emp3	2.37126e-22	-0.441663	0.713	0.949	3.2287e-18	6
Emb	3.71121e-27	-0.574246	0.449	0.776	5.05319e-23	6
Prdx6	5.03045e-18	-0.463249	0.569	0.792	6.84946e-14	6
Aldoa	2.36743e-20	-0.450793	0.647	0.862	3.2235e-16	6
Aldoa	2.36743e-20	-0.450793	0.647	0.862	3.2235e-16	6
Slfn2	4.90854e-27	-0.602255	0.455	0.806	6.68347e-23	6
Rac2	4.41002e-20	-0.410826	0.76	0.907	6.00468e-16	6
Lgals3	2.90127e-18	-0.363899	0.982	0.995	3.95037e-14	6
S100a4	2.98363e-46	-0.845164	0.383	0.898	4.06251e-42	6
Ifitm3	2.8719e-16	-0.438922	0.814	0.98	3.91037e-12	6
Plin2	9.20446e-24	-0.636914	0.413	0.721	1.25328e-19	6
Elane	0.000947427	-0.409799	0.617	0.683	1	6
Ifi27l2a	5.52482e-22	-0.864189	0.269	0.619	7.52259e-18	6
Ctss	5.06743e-13	-0.385638	0.946	0.971	6.89982e-09	6
Hmgn2	6.39902e-06	-0.453136	0.635	0.755	0.087129	6
Lamp1	4.28857e-44	-0.802076	0.407	0.845	5.83932e-40	6
Anxa1	7.83783e-07	-0.417724	0.874	0.936	0.010672	6
S100a10	3.80031e-21	-0.509895	0.719	0.932	5.17451e-17	6
Ms4a6c	2.11581e-19	-0.486371	0.749	0.919	2.88089e-15	6
Hp	8.84028e-63	-1.25792	0.293	0.885	1.20369e-58	6
Srgn	1.77726e-11	-0.440372	0.916	0.959	2.41991e-07	6
Plac8	1.72429e-10	-0.435036	0.928	0.949	2.3478e-06	6
Eno1	1.50297e-32	-0.578457	0.677	0.919	2.04644e-28	6
Tgfbi	2.33034e-21	-0.743236	0.479	0.773	3.17299e-17	6
Itm2b	9.83203e-36	-0.464752	0.994	0.998	1.33873e-31	6
Ctsc	9.21054e-31	-0.713012	0.593	0.893	1.25411e-26	6
Ifitm6	8.03262e-30	-0.767403	0.569	0.883	1.09372e-25	6
Ly6c2	3.39862e-68	-1.52906	0.293	0.898	4.62756e-64	6
Sem1	4.08314e-40	-0.516219	0.97	0.997	5.55961e-36	6
Cstb	2.31279e-37	-0.826344	0.527	0.865	3.1491e-33	6
Msrb1	3.56468e-60	-1.01355	0.461	0.925	4.85367e-56	6
Pkm	1.16886e-31	-0.561379	0.874	0.97	1.59152e-27	6
Slpi	5.3403e-41	-1.07952	0.395	0.833	7.27136e-37	6
Apoe	1.99761e-24	-1.63543	0.174	0.549	2.71994e-20	6
Mrpl33	2.22428e-36	-0.621848	0.796	0.951	3.02858e-32	6
Wfdc17	1.69039e-16	-0.633721	0.76	0.915	2.30163e-12	6
Cyba	3.18707e-49	-0.531439	0.994	0.999	4.33952e-45	6
Arhgdib	5.49767e-38	-0.591185	0.94	0.989	7.48562e-34	6
Sat1	1.78542e-33	-0.775612	0.784	0.958	2.43102e-29	6
Pglyrp1	2.47293e-11	-0.795585	0.557	0.698	3.36714e-07	6
Cebpb	5.95216e-70	-1.55381	0.401	0.958	8.10446e-66	6
Cxcl2	5.49148e-30	-1.84884	0.24	0.674	7.4772e-26	6
Wfdc21	2.5052e-13	-0.999665	0.425	0.645	3.41109e-09	6
Ctsb	2.59168e-44	-0.867188	0.713	0.933	3.52884e-40	6
Ccl6	6.53299e-46	-1.34503	0.425	0.858	8.89532e-42	6
Nfkbia	4.83604e-22	-0.89323	0.689	0.885	6.58475e-18	6
Lcn2	1.85522e-18	-1.05715	0.485	0.736	2.52607e-14	6
Fth1	2.79944e-32	-0.702094	1	1	3.81171e-28	6
Ftl1	5.17951e-60	-0.73095	1	1	7.05243e-56	6
Retnlg	1.39447e-08	-0.85174	0.844	0.914	0.000189871	6
S100a6	1.76367e-63	-0.951328	0.892	0.998	2.40142e-59	6
Ltf	6.28284e-09	-0.970256	0.683	0.775	8.55472e-05	6
Prdx5	2.05452e-72	-1.20183	0.701	0.979	2.79743e-68	6
[truncated: 8 more rows]
