# Supplementary material for: Age‐related changes to macrophage subpopulations and TREM2 dysregulation characterize attenuated fracture healing in old mice
Source: Aging Cell. 2024 Jun 2;23(9):e14212. doi: 10.1111/acel.14212 (PMC11488338; doi:10.1111/acel.14212)
Supplement: Supplementary file 3 — Table S3. [file ACEL-23-e14212-s002.xlsx]

## Sheet: DEGs_all clusters-O.v.Y
gene	p_val	avg_logFC	pct.1	pct.2	p_val_adj
Igkc	0	1.39034	0.624	0.241	0
Ighm	0	0.982202	0.723	0.42	0
Chil3	3.12356e-150	0.836018	0.891	0.879	4.25304e-146
Retnlg	1.21375e-11	0.40852	0.906	0.916	1.65264e-07
G0s2	5.1861e-43	0.397284	0.419	0.293	7.0614e-39
Cxcl2	5.36383e-25	0.367392	0.698	0.648	7.30339e-21
Ccl5	7.19274e-61	0.359148	0.144	0.045	9.79364e-57
Hilpda	3.43463e-81	0.359127	0.378	0.2	4.67659e-77
Nfkbia	1.29487e-48	0.319592	0.905	0.868	1.7631e-44
Lcn2	3.59133e-35	0.295817	0.788	0.7	4.88996e-31
Plin2	6.27412e-69	0.276754	0.797	0.67	8.54285e-65
C5ar1	1.71891e-41	0.265282	0.56	0.434	2.34047e-37
S100a9	2.75393e-06	0.251751	1	1	0.0374976
Wfdc21	1.74239e-21	0.247549	0.685	0.617	2.37244e-17
Slpi	8.70435e-44	0.247172	0.873	0.797	1.18518e-39
Clec4e	5.52176e-35	0.241468	0.654	0.544	7.51843e-31
Pla2g7	7.37633e-61	0.241043	0.417	0.257	1.00436e-56
Thbs1	3.87265e-19	0.234524	0.508	0.422	5.273e-15
Ccl2	8.57069e-05	0.224814	0.521	0.489	1
Gapdh	5.16725e-77	0.215258	0.965	0.939	7.03572e-73
Il1b	2.32773e-12	0.203965	0.416	0.346	3.16944e-08
Pim1	4.70547e-29	0.199573	0.727	0.629	6.40697e-25
Saa3	9.34245e-35	0.19922	0.066	0.017	1.27207e-30
S100a8	3.40208e-08	0.198688	1	1	0.000463227
Camp	0.0151232	0.195838	1	0.998	1
Ccl7	0.0323571	0.188132	0.111	0.098	1
Gsr	1.46191e-43	0.187402	0.841	0.752	1.99053e-39
Ccl6	1.13107e-13	0.182745	0.861	0.843	1.54007e-09
Gm5483	3.4717e-16	0.181027	0.141	0.087	4.72707e-12
Actg1	4.57372e-50	0.178158	1	1	6.22757e-46
Hp	3.30734e-33	0.17457	0.891	0.865	4.50328e-29
Igkv1-110	1.52381e-214	0.172627	0.162	0	2.07482e-210
Mmp8	3.05801e-20	0.166527	0.488	0.393	4.16378e-16
Rps12	4.18092e-32	0.16626	0.936	0.911	5.69274e-28
Ear2	1.12473e-44	0.16448	0.277	0.156	1.53143e-40
Rps15a	6.27202e-47	0.160057	0.999	0.997	8.53998e-43
Crip1	6.55152e-25	0.159291	0.99	0.987	8.92055e-21
Fn1	5.21257e-19	0.156669	0.7	0.624	7.09743e-15
Rpl12	1.62408e-28	0.153236	0.761	0.674	2.21135e-24
Trem1	3.41897e-29	0.15152	0.441	0.329	4.65527e-25
Pglyrp1	1.21425e-07	0.149213	0.709	0.688	0.00165332
S100a6	3.61612e-43	0.148615	0.996	0.996	4.92371e-39
Anxa2	4.69324e-32	0.144891	0.973	0.968	6.39031e-28
Rps8	1.92909e-35	0.143642	0.998	0.994	2.62665e-31
Rpl10	5.15822e-37	0.143551	0.998	0.996	7.02343e-33
Eef1a1	5.22856e-33	0.142016	0.998	0.995	7.11921e-29
Tagln2	7.34102e-20	0.139277	0.862	0.809	9.99554e-16
Cxcl3	3.36321e-18	0.138515	0.102	0.053	4.57935e-14
Rps27a	1.75543e-60	0.1378	1	1	2.39019e-56
Id2	1.05816e-18	0.137325	0.567	0.475	1.44079e-14
Dstn	1.12148e-19	0.137308	0.669	0.592	1.52701e-15
Rpl8	3.92096e-30	0.137045	0.986	0.981	5.33878e-26
S100a4	2.02625e-10	0.135655	0.885	0.891	2.75895e-06
Manf	6.40698e-26	0.13526	0.678	0.573	8.72374e-22
Rps2	1.17127e-19	0.134633	0.978	0.97	1.59481e-15
Klf2	4.23502e-06	0.133466	0.819	0.815	0.057664
Srgn	6.3007e-15	0.131145	0.958	0.959	8.57903e-11
Rplp2	4.65133e-36	0.130889	0.998	0.996	6.33325e-32
Calr	4.98733e-23	0.130628	0.673	0.576	6.79075e-19
Rpl39	3.67879e-29	0.129984	0.995	0.992	5.00905e-25
Hist1h2ap	3.06008e-07	0.129869	0.25	0.204	0.0041666
AW112010	9.30391e-25	0.129604	0.289	0.197	1.26682e-20
Cd44	8.96083e-18	0.129375	0.731	0.652	1.22011e-13
Nfkbiz	4.42479e-21	0.12931	0.355	0.266	6.0248e-17
Dusp5	5.06991e-29	0.128284	0.323	0.219	6.90319e-25
Bcl2a1b	1.52137e-11	0.127818	0.163	0.115	2.0715e-07
Rps20	1.04333e-19	0.127818	0.949	0.94	1.4206e-15
Lrg1	6.27352e-19	0.127376	0.363	0.275	8.54203e-15
Rps10	2.36236e-29	0.127052	0.972	0.955	3.21659e-25
Tppp3	4.91582e-18	0.126945	0.185	0.121	6.69339e-14
Ehd1	1.36506e-30	0.126686	0.345	0.236	1.85866e-26
Ehd1	1.36506e-30	0.126686	0.345	0.236	1.85866e-26
Rack1	1.09338e-23	0.125955	0.837	0.781	1.48875e-19
Hdc	9.44904e-16	0.125735	0.305	0.233	1.28658e-11
Fau	2.19766e-52	0.124799	1	1	2.99233e-48
Cd9	6.29417e-11	0.12355	0.534	0.476	8.57014e-07
Tuba1c	3.12963e-24	0.121745	0.485	0.384	4.2613e-20
Phlda1	3.50334e-17	0.121473	0.327	0.249	4.77015e-13
Ccl4	0.00152577	0.121135	0.351	0.319	1
Ldha	7.77812e-19	0.12113	0.85	0.792	1.05907e-14
Rpl35a	1.78086e-39	0.120545	1	0.999	2.42483e-35
Tuba1b	3.55473e-05	0.120102	0.603	0.557	0.484013
Rps24	3.9728e-30	0.119626	0.998	0.997	5.40936e-26
Mmp9	4.72427e-12	0.119115	0.288	0.225	6.43256e-08
P4hb	4.16073e-27	0.118916	0.48	0.369	5.66525e-23
Rplp1	7.5533e-24	0.118761	0.993	0.99	1.02846e-19
Rps27rt	2.69726e-24	0.118612	0.594	0.495	3.67259e-20
Mcl1	7.58072e-18	0.118608	0.768	0.692	1.03219e-13
Msrb1	1.88634e-18	0.118484	0.922	0.913	2.56844e-14
Coro1a	1.08184e-27	0.118294	0.988	0.99	1.47304e-23
Ssr4	2.17871e-23	0.11628	0.699	0.597	2.96654e-19
Gpi1	1.97136e-25	0.116149	0.696	0.597	2.68421e-21
Fpr2	8.36645e-32	0.115494	0.261	0.159	1.13918e-27
Etfb	1.54907e-21	0.115322	0.599	0.502	2.10921e-17
Gda	5.57483e-20	0.115058	0.532	0.443	7.59069e-16
Bhlhe40	8.76011e-16	0.114415	0.346	0.268	1.19278e-11
Rps26	6.26567e-20	0.114388	0.975	0.961	8.53134e-16
Rps3	6.40448e-33	0.114252	0.999	0.998	8.72035e-29
Prdx6	1.72211e-17	0.113564	0.828	0.765	2.34482e-13
Stfa2l1	6.22685e-19	0.111923	0.138	0.079	8.47848e-15
Ucp2	4.09451e-15	0.111633	0.797	0.738	5.57509e-11
Txn1	5.14188e-23	0.111569	0.95	0.923	7.00118e-19
Rps21	2.64725e-21	0.111496	0.894	0.854	3.60449e-17
Cflar	2.20927e-21	0.110705	0.332	0.242	3.00814e-17
Rps13	8.82192e-26	0.110686	0.994	0.993	1.20119e-21
Rpl38	6.03487e-31	0.109877	0.995	0.991	8.21707e-27
Hspa5	1.7602e-10	0.109088	0.948	0.936	2.39669e-06
Nr4a1	3.09152e-15	0.108424	0.478	0.396	4.20942e-11
Mrgpra2b	6.26892e-21	0.10837	0.241	0.161	8.53576e-17
Rps16	6.50325e-30	0.107804	1	0.999	8.85482e-26
Samsn1	1.61867e-15	0.107662	0.511	0.428	2.20398e-11
Tnfaip3	5.59805e-21	0.107083	0.261	0.179	7.6223e-17
Jchain	4.21637e-16	0.107048	0.051	0.02	5.74101e-12
Rpl32	3.43754e-21	0.106643	1	0.999	4.68055e-17
Rps17	5.70529e-17	0.105892	0.98	0.971	7.76832e-13
Rps6	9.40052e-22	0.105252	0.999	0.999	1.27998e-17
Rps25	4.57893e-24	0.104853	0.992	0.99	6.23468e-20
Rpsa	5.0484e-14	0.1037	0.979	0.972	6.8739e-10
Rpl23	1.5699e-21	0.10367	0.993	0.994	2.13757e-17
Vim	1.29721e-09	0.103663	0.957	0.958	1.76629e-05
Lmnb1	9.15955e-15	0.10362	0.589	0.505	1.24716e-10
Ccrl2	2.88556e-13	0.103241	0.313	0.244	3.92897e-09
Fbxl5	1.49686e-16	0.102598	0.336	0.258	2.03812e-12
Actb	2.37572e-12	0.102582	1	1	3.23479e-08
Rpl7a	1.28198e-15	0.101208	0.908	0.883	1.74555e-11
Slfn2	1.29471e-09	0.101169	0.824	0.785	1.76288e-05
Grina	6.80715e-20	0.101107	0.375	0.282	9.26861e-16
Acod1	1.78024e-17	0.100844	0.157	0.097	2.42397e-13
Rpl36al	2.81852e-18	0.100152	0.939	0.913	3.83769e-14
Rpl10-ps3	3.19314e-26	0.100143	0.298	0.202	4.34777e-22
Asah1	3.99681e-14	-0.100403	0.507	0.574	5.44205e-10
Clec4n	5.8638e-09	-0.101534	0.162	0.211	7.98415e-05
Ms4a6b	3.78595e-13	-0.103884	0.508	0.572	5.15495e-09
Selenow	1.618e-16	-0.104686	0.553	0.636	2.20307e-12
H2-DMa	1.72896e-09	-0.105959	0.548	0.597	2.35415e-05
Mndal	2.89337e-14	-0.107907	0.292	0.363	3.93961e-10
Cd53	1.51425e-20	-0.109476	0.889	0.923	2.0618e-16
Pf4	3.30605e-05	-0.113042	0.088	0.116	0.450151
Ctsh	5.12155e-20	-0.114184	0.81	0.851	6.97351e-16
Ly86	2.03452e-11	-0.114764	0.496	0.543	2.77021e-07
Rsrp1	4.47064e-13	-0.11657	0.648	0.697	6.08722e-09
H2-DMb1	1.49514e-06	-0.117338	0.319	0.361	0.0203579
Klrd1	5.25541e-05	-0.122549	0.085	0.111	0.715576
Ctsc	8.74172e-15	-0.124148	0.866	0.899	1.19027e-10
Lgmn	1.20556e-07	-0.125136	0.439	0.491	0.00164149
Ctsb	5.15847e-08	-0.126979	0.924	0.932	0.000702378
Npc2	1.14394e-27	-0.127035	0.947	0.965	1.55759e-23
Ifitm3	1.29574e-26	-0.128831	0.967	0.983	1.76427e-22
Hbb-bs	1.60539e-42	-0.132873	0.167	0.294	2.1859e-38
Ms4a7	7.19749e-10	-0.139511	0.078	0.119	9.80011e-06
Fdps	1.25516e-22	-0.148059	0.254	0.345	1.70902e-18
Apoe	0.0043715	-0.151204	0.522	0.553	1
Lyz2	2.74555e-23	-0.157664	0.998	1	3.73834e-19
Jun	2.47208e-15	-0.161764	0.724	0.776	3.36599e-11
Ms4a4c	4.51163e-21	-0.162524	0.598	0.667	6.14303e-17
Malat1	2.30926e-43	-0.162933	1	1	3.14429e-39
Ccr2	4.65253e-21	-0.166246	0.696	0.75	6.33489e-17
H2-Eb1	1.01346e-05	-0.173299	0.264	0.307	0.137993
Ctss	7.68071e-40	-0.180504	0.959	0.977	1.04581e-35
H2-Aa	1.78516e-12	-0.225048	0.325	0.403	2.43068e-08
Ifi27l2a	3.89405e-31	-0.241389	0.55	0.647	5.30214e-27
H2-Ab1	4.32824e-17	-0.277042	0.374	0.468	5.89333e-13
Cd74	7.06791e-33	-0.278311	0.611	0.751	9.62366e-29
Cd209a	2.79028e-17	-0.304727	0.062	0.116	3.79924e-13
Ifitm1	0.000276078	-0.305519	0.272	0.301	1

## Sheet: DEGs by age by cluster
gene	p_val	avg_logFC	pct.1	pct.2	p_val_adj	cluster
Igkc	4.81826e-93	1.56014	0.703	0.236	6.56054e-89	1
Ighm	9.16141e-94	1.32953	0.691	0.207	1.24742e-89	1
Chil3	6.31516e-65	1.25617	0.945	0.904	8.59872e-61	1
Hilpda	1.67223e-22	0.543038	0.643	0.401	2.27692e-18	1
Slpi	5.20453e-16	0.485643	0.881	0.743	7.08648e-12	1
Saa3	7.83274e-09	0.463926	0.1	0.026	0.000106651	1
Ccl2	2.38479e-11	0.442526	0.807	0.698	3.24713e-07	1
Retnlg	0.230189	0.386285	0.912	0.915	1	1
Nfkbia	2.41846e-18	0.375573	0.965	0.92	3.29297e-14	1
C5ar1	1.48574e-18	0.325483	0.91	0.779	2.02298e-14	1
Ccl7	0.00384109	0.323141	0.328	0.252	1	1
Cxcl3	5.92378e-10	0.316394	0.301	0.155	8.06582e-06	1
Plin2	6.94143e-17	0.314077	0.924	0.794	9.45146e-13	1
Fn1	4.63473e-14	0.307316	0.893	0.741	6.31065e-10	1
Pla2g7	5.22196e-18	0.296123	0.73	0.502	7.11021e-14	1
Clec4e	3.52562e-12	0.28205	0.889	0.756	4.80048e-08	1
Thbs1	3.67404e-08	0.281081	0.873	0.781	0.000500258	1
Actg1	6.73701e-15	0.27763	1	1	9.17312e-11	1
Il1b	0.000300896	0.276035	0.617	0.522	1	1
Cxcl2	4.47991e-11	0.27436	0.947	0.89	6.09985e-07	1
G0s2	9.08884e-05	0.271398	0.359	0.258	1	1
AA467197	0.000197632	0.259583	0.248	0.167	1	1
AA467197	0.000197632	0.259583	0.248	0.167	1	1
Crip1	2.68215e-11	0.258953	0.998	0.989	3.65202e-07	1
Ccl12	0.000111508	0.253059	0.121	0.06	1	1
Ccl5	7.37518e-11	0.251427	0.127	0.032	1.0042e-06	1
Lgmn	1.22612e-06	-0.254532	0.77	0.827	0.0166948	1
Cd74	5.15682e-10	-0.281215	0.676	0.81	7.02152e-06	1
Hmox1	0.661943	-0.310078	0.615	0.595	1	1
Ctsb	4.13855e-06	-0.319249	0.984	0.981	0.0563505	1
Cd63	0.000105529	-0.370114	0.439	0.507	1	1
Ms4a7	2.28073e-07	-0.425378	0.221	0.34	0.00310544	1
Fabp5	3.77546e-05	-0.440311	0.379	0.468	0.514067	1
Apoe	1.38291e-05	-0.444549	0.799	0.853	0.188296	1
Igkc	9.93027e-44	1.2398	0.59	0.242	1.35211e-39	2
Ighm	5.32664e-40	0.993555	0.66	0.378	7.25276e-36	2
Cxcl2	0.0968848	0.597465	0.556	0.536	1	2
Hilpda	1.47055e-13	0.479054	0.503	0.301	2.0023e-09	2
Ccl4	0.0048621	0.4267	0.426	0.359	1	2
Ccl2	0.00424035	0.411439	0.367	0.284	1	2
Ccl5	4.73253e-10	0.404693	0.191	0.068	6.44381e-06	2
Nfkbia	4.27443e-11	0.392317	0.935	0.887	5.82007e-07	2
Apoe	0.962947	0.391123	0.358	0.385	1	2
Cd83	6.34388e-07	0.329885	0.63	0.507	0.00863783	2
Bcl2a1b	2.1142e-06	0.310353	0.318	0.197	0.028787	2
Chil3	0.886654	0.291199	0.707	0.729	1	2
Ccl6	0.00034833	0.289573	0.772	0.7	1	2
Lmna	2.34982e-05	0.267577	0.41	0.295	0.319952	2
Id2	0.000437827	0.259389	0.481	0.399	1	2
Klrd1	0.00149552	-0.288903	0.435	0.521	1	2
Ifitm1	0.000174251	-0.306783	0.633	0.73	1	2
Ngp	3.28515e-08	-0.313437	0.997	1	0.000447306	2
Cd209a	1.49704e-05	-0.46486	0.426	0.539	0.203837	2
Igkc	1.47831e-56	1.60887	0.663	0.257	2.01286e-52	3
Ighm	3.71058e-51	1.25495	0.69	0.343	5.05232e-47	3
Chil3	9.30306e-47	0.8856	0.981	0.943	1.26671e-42	3
G0s2	6.56308e-15	0.430643	0.871	0.737	8.93629e-11	3
Hilpda	5.19935e-15	0.414612	0.554	0.309	7.07943e-11	3
Ccl5	1.20414e-07	0.325885	0.179	0.067	0.00163955	3
Nfkbia	6.86451e-08	0.310637	0.952	0.929	0.000934671	3
Cxcl2	7.86799e-06	0.307045	0.883	0.842	0.107131	3
Plin2	2.69642e-13	0.287346	0.871	0.756	3.67144e-09	3
Gm5483	8.1007e-05	0.28105	0.42	0.301	1	3
Ccl6	2.19004e-07	0.261047	0.983	0.956	0.00298196	3
Crip1	2.19922e-10	0.260593	0.986	0.968	2.99446e-06	3
Jun	4.40233e-06	-0.2627	0.74	0.814	0.0599421	3
Lgmn	2.96677e-05	-0.266013	0.439	0.564	0.403955	3
Apoe	0.000615732	-0.357558	0.656	0.731	1	3
Pf4	0.000275774	-0.471484	0.134	0.224	1	3
Igkc	6.39956e-62	1.49503	0.678	0.179	8.71364e-58	4
Ighm	5.08621e-56	1.28572	0.687	0.249	6.92539e-52	4
Chil3	4.16222e-34	0.478192	1	0.998	5.66728e-30	4
Retnlg	1.52205e-05	0.360718	0.979	0.97	0.207243	4
Plin2	2.56587e-14	0.336794	0.83	0.691	3.4937e-10	4
Ifi27l2a	0.000283031	-0.256924	0.466	0.555	1	4
H2-Ab1	0.000563724	-0.27121	0.203	0.311	1	4
Spp1	0.248572	-0.34902	0.257	0.298	1	4
Cd74	5.04049e-08	-0.459042	0.367	0.589	0.000686313	4
Igkc	1.39406e-07	0.834521	0.606	0.359	0.00189815	5
Retnlg	0.348736	0.750833	0.899	0.951	1	5
Ccl4	0.0259168	0.450459	0.505	0.364	1	5
Ccr9	5.41195e-05	0.446113	0.687	0.467	0.736891	5
Ccl3	0.858364	0.434413	0.202	0.201	1	5
Ighm	4.5897e-07	0.423605	0.96	0.951	0.00624934	5
Ccl6	0.262756	0.372408	0.495	0.62	1	5
Ccl5	0.0028038	0.351552	0.091	0.016	1	5
S100a9	0.118091	0.349008	1	1	1	5
Iglc3	0.00822182	0.325213	0.495	0.375	1	5
Smim5	0.00659707	0.29675	0.525	0.418	1	5
Ctsl	0.00626769	0.295476	0.778	0.69	1	5
Id3	0.0124739	0.290634	0.394	0.255	1	5
Siglech	0.000637617	0.290634	0.869	0.793	1	5
Lcn2	0.660266	0.289427	0.737	0.701	1	5
Gm21762	0.2297	0.28397	0.374	0.332	1	5
Rpl12	3.37024e-05	0.280567	0.919	0.75	0.458892	5
Spp1	0.566016	0.278067	0.212	0.185	1	5
Rack1	5.07372e-05	0.270545	0.919	0.739	0.690838	5
Ddit4	0.198873	0.264416	0.172	0.12	1	5
Wfdc21	0.320646	0.254902	0.606	0.582	1	5
Mmp8	0.196711	0.250283	0.162	0.114	1	5
Atp5k	0.000746745	-0.257072	0.485	0.63	1	5
Pclaf	0.165444	-0.258101	0.202	0.272	1	5
Tmed9	5.44763e-05	-0.259434	0.667	0.821	0.74175	5
Hist1h2ap	0.720883	-0.262322	0.182	0.19	1	5
Dbi	0.000107818	-0.264914	0.606	0.821	1	5
Arl6ip1	0.312821	-0.271157	0.697	0.652	1	5
Tma7	1.12427e-05	-0.273283	0.808	0.891	0.153081	5
Wfdc17	6.75127e-05	-0.274473	0.495	0.772	0.919253	5
Lyz2	2.96314e-05	-0.284499	0.98	1	0.403462	5
H2afz	0.00786959	-0.344767	0.949	1	1	5
Stmn1	0.0793284	-0.356812	0.444	0.516	1	5
Birc5	0.00098154	-0.366529	0.091	0.245	1	5
Hmgb1	6.79718e-06	-0.367609	0.939	0.978	0.0925503	5
H2afv	0.00106173	-0.371652	0.455	0.592	1	5
Hmgb2	0.0725481	-0.384412	0.899	0.957	1	5
Ube2c	0.00433389	-0.394154	0.071	0.196	1	5
Ccnb2	0.000731449	-0.40372	0.04	0.179	1	5
Igkc	6.36557e-07	2.72947	0.581	0.305	0.00866735	6
Igha	0.54256	2.24054	0.081	0.057	1	6
Jchain	0.0589788	1.60675	0.097	0.029	1	6
Ighm	7.3714e-09	0.984762	0.79	0.495	0.000100369	6
Ccl7	0.0495349	0.475968	0.145	0.057	1	6
Rgs2	0.140408	0.362126	0.661	0.667	1	6
Klf4	0.000546642	0.358834	0.677	0.419	1	6
Ccl5	0.789111	0.354976	0.097	0.086	1	6
Hspa5	0.00238319	0.348316	0.968	0.99	1	6
Chil3	0.644557	0.310018	0.452	0.533	1	6
Atf3	0.411294	0.306503	0.403	0.381	1	6
Zfp36	0.0516772	0.304764	0.694	0.6	1	6
Bcl2a1b	0.129581	0.281704	0.145	0.076	1	6
Rgs1	0.127624	0.280231	0.306	0.21	1	6
Hsp90ab1	0.00227234	0.277115	1	0.943	1	6
Ccl2	0.533972	0.268252	0.161	0.133	1	6
Ly6e	0.0181101	0.267315	0.758	0.619	1	6
Vim	0.0809465	0.257426	0.871	0.819	1	6
Nr4a1	0.0515087	0.256336	0.548	0.41	1	6
Herpud1	0.017622	0.255196	0.726	0.581	1	6
Ccr7	0.235815	0.254319	0.081	0.038	1	6
Pmaip1	0.171066	0.251544	0.5	0.429	1	6
Dnajc15	0.0036138	-0.262713	0.29	0.514	1	6
Timm10b	0.0166913	-0.272481	0.613	0.743	1	6
Ctsh	0.0003922	-0.303032	0.694	0.971	1	6
Msmo1	0.000790468	-0.307733	0.161	0.41	1	6
Psenen	0.000192578	-0.309734	0.516	0.771	1	6
Rgcc	0.155633	-0.310571	0.258	0.343	1	6
Cebpb	0.0828721	-0.341263	0.323	0.448	1	6
Ifitm1	0.0884971	-0.357904	0.403	0.533	1	6
Wfdc21	0.225539	-0.380248	0.371	0.457	1	6
Cldnd1	6.88344e-05	-0.390862	0.565	0.829	0.937249	6
Cd209a	0.0780191	-0.40271	0.081	0.181	1	6
Ccl3	0.0699516	-0.408094	0.274	0.41	1	6
Pglyrp1	0.00268973	-0.420181	0.403	0.648	1	6
S100a9	0.0704434	-0.425478	1	1	1	6
Lyz2	0.00306406	-0.460146	0.984	1	1	6
S100a8	0.0104979	-0.599383	1	1	1	6
Ltf	0.102229	-0.610105	0.597	0.733	1	6
Camp	0.000984623	-0.725607	1	1	1	6
Ngp	0.00219129	-0.797998	1	1	1	6
