# Supplementary material for: Age‐related changes to macrophage subpopulations and TREM2 dysregulation characterize attenuated fracture healing in old mice
Source: Aging Cell. 2024 Jun 2;23(9):e14212. doi: 10.1111/acel.14212 (PMC11488338; doi:10.1111/acel.14212)
Supplement: Supplementary file 4 — Table S4. [file ACEL-23-e14212-s001.xlsx]

## Sheet: All Genes
Gene	O.vs.Y_log2FC	O.vs.Y_FC	O.vs.Y_RawP	O.vs.Y_FDR	O_1	O_2	O_3	O_4	O_5	O_6	O_7	O_8	O_9	O_10	Y_1	Y_2	Y_3	Y_4	Y_5	Y_6	Y_7	Y_8	Y_9	Y_10	Y_11
Bmpr1a	2.6366	6.21866	8.93134e-23	1.39052e-18	2043.6	1558.2	1278.9	1803.7	2189	629.2	2675.2	1198	826.7	657.8	196.7	97.1	207	348.9	242.3	321.2	175.7	206.5	200.5	366	254.9
Rps4l	-1.7984	0.287493	3.7466e-15	2.91654e-11	35.6	54.3	114.3	36	57.5	36.6	44.8	21.2	106.8	67.4	196.7	225.2	248.5	158.4	163.9	251.2	199.1	184.4	155.2	192.7	157.4
Il1f6	3.90252	14.9546	1.031e-11	5.35053e-08	38	148.7	25	11.4	13.1	17.8	258.3	62.8	33.6	6.2	2.7	1.2	4.1	4.8	2	2.3	4.3	5	10.5	7	3.2
Saa3	4.00935	16.104	2.42762e-11	9.44891e-08	17064.3	10282.4	7561.8	6919.4	1451.4	1302.3	15336.4	1076	1051.4	607.9	337.7	591	371.6	327.4	432.7	214.5	535.7	376	517.4	293.3	275.2
Fpr1	4.03115	16.3492	5.76559e-10	1.79529e-06	18207.8	2296.8	1054	3792.8	326.1	592.6	19089.5	946.9	619.3	431.9	204.8	390.7	352	300.1	496.8	240.9	175.7	222.9	354.1	147	283.8
Apol7c	-4.07932	0.0591566	7.66873e-10	1.98991e-06	0	2.5	10.6	3.8	0.8	5.2	1.9	0.9	15.3	3.7	264.5	22.4	134.6	59.5	4.1	47	12.8	39.9	63.9	205.8	132.8
Upp1	1.75147	3.367	2.159e-09	4.80192e-06	377.7	697.6	425.6	505.3	310.5	208	894	290.9	230.8	372	122.1	240.1	169.8	159.6	198.5	91.8	151.2	76.2	53.4	88.2	106
Igkv8-19	21.8274	3.72139e+06	3.19245e-09	6.2129e-06	0	66	62.5	0	6.6	1	0	0	0	0	0	0	0	0	0	0	0	0	0	0	0
H2-Q10	1.81327	3.51438	1.42313e-08	2.46185e-05	118.9	100.3	124.9	121.1	205.3	89.4	291.6	125.5	30.5	28.7	29.8	18.7	30	25	35.6	34.4	41.5	52	63.9	24.8	21.4
Vill	-0.883872	0.541911	3.87433e-08	6.03195e-05	1133	1661	1465.3	1118.5	731	832.5	505.1	1663	1185.7	1541.5	1840.4	2773.5	2079.8	1963.5	2152.3	1985.7	1568.7	1737.4	2389.6	2504.2	1804.4
Mt2	1.81622	3.52157	4.69016e-08	6.63828e-05	350.2	1031	628.4	1093.9	872.3	1206.7	366.9	322.7	289.8	399.4	138.3	291.2	314.7	114.3	174.1	128.5	252.4	222.2	135.8	126.9	119.9
Cd209a	-3.27171	0.103542	8.0472e-08	7.36982e-05	33.2	97.8	305.5	43.5	11.5	122.3	15.2	1465	1580.2	1059.7	5362.5	3023.6	1592.2	2376.6	2521.9	3113.4	3237.4	1052.4	985.4	1633.6	3382.9
Cd209d	-3.45124	0.091427	7.22655e-08	7.36982e-05	0	6.7	6.7	0	0	5.2	0	14.1	41.7	43.7	189.9	95.8	36.2	56	56	130.8	104.4	70.5	31.5	72	115.7
Gnb5	1.1747	2.25745	6.30234e-08	7.36982e-05	170.6	184.6	206.6	185.5	101	111.3	264.9	153	178	128.6	66.5	84.6	74.5	48.8	119.1	104.4	68.2	72.6	60.6	65	54.6
Fcrl5	4.1968	18.3385	7.3371e-08	7.36982e-05	30.7	18.4	61.5	47.3	345.8	1010.2	382.2	0	103.7	5	9.5	0	5.2	1.2	13.2	8	6.4	1.4	3.2	8.5	8.6
Cpne8	2.5857	6.00308	7.24139e-08	7.36982e-05	98.7	137.9	114.3	68.1	13.1	113.4	265.9	0	27.5	71.1	25.8	13.7	18.6	14.3	14.3	14.9	18.1	7.8	9.7	11.6	17.1
Tcp11x2	3.48391	11.1882	7.97732e-08	7.36982e-05	111.6	114.5	52.8	68.1	106.8	41.3	115.3	12.4	26.4	11.2	5.4	5	0	11.9	6.1	1.1	4.3	5	7.3	14.7	6.4
Igf2bp3	2.52507	5.756	8.62842e-08	7.43618e-05	35.6	45.1	65.3	15.1	42.7	66.4	35.3	29.2	18.3	27.5	1.4	0	6.2	3.6	3.1	3.4	24.5	15	4	5.4	5.4
Fam110c	2.81515	7.03794	9.07492e-08	7.43618e-05	692.2	592.4	356.5	548.9	81.3	101.4	1194.2	64.5	28.5	93.6	38	32.4	14.5	40.5	21.4	32.1	125.7	83.3	80	75.1	53.5
Cd209b	-3.92794	0.0657011	1.44325e-07	0.00011235	0	0	9.6	0	0	4.2	0	0	5.1	0	33.9	39.8	26.9	47.6	19.3	63.1	20.2	11.4	6.5	16.3	33.2
A530032D15Rik	0.823652	1.76988	1.53969e-07	0.00011415	287.9	238.1	274.8	289.6	285	159.4	223	326.2	195.2	370.7	105.8	189.1	182.2	191.7	203.6	168.6	134.2	80.5	114	154	122.1
Igkv8-24	7.2257	149.676	2.96066e-07	0.000209521	0	127.8	84.6	34.1	1.6	859.7	305.9	0	3.1	390.7	4.1	1.2	0	2.4	0	0	1.1	1.4	0.8	2.3	0
Foxd4	2.78927	6.91278	3.34639e-07	0.000226521	243.4	96.1	80.7	70	32	44.4	419.3	39.8	14.2	0	20.3	21.2	4.1	22.6	13.2	6.9	8.5	12.1	13.7	24	19.3
Trnp1	3.13961	8.81285	4.81945e-07	0.000312641	17.8	15.9	25	219.5	437	1.6	89.6	23.9	2	5	10.8	3.7	6.2	4.8	2	3.4	2.1	15.7	5.7	7.7	3.2
Ehbp1l1	-0.415291	0.749868	5.98432e-07	0.0003592	9953.4	9202.9	8295.8	6421.6	8088.9	7989.9	7281.3	10451	11745.8	10730.6	13395.5	12761.4	13786.1	11268.7	12260.3	13636.2	10616.4	11779.7	9387.6	10375.1	10435.6
Asprv1	3.88044	14.7275	5.99858e-07	0.0003592	14155.4	1269.1	320.9	2136.8	574.1	301.5	5107.4	99	97.6	92.4	158.7	99.5	154.2	75	168	131.9	101.2	371.7	248.2	236.8	193.8
Il1f9	2.06635	4.18827	6.96245e-07	0.000387137	4011.1	15490.8	5268.3	5040	2825.5	2457.2	11093.5	4066.9	1084	1061	1182.6	719.2	900.6	1243.1	1406	591.9	2260.9	1295.3	1279.7	1461	1509.9
Lipg	2.98678	7.92702	6.94301e-07	0.000387137	339.7	2332.7	1000.2	54.9	505.1	1709.9	1242.8	91.9	130.2	259.6	105.8	89.6	139.8	106	79.4	43.6	109.7	79	50.1	172.6	90
Cd209e	-4.9085	0.0332961	8.09105e-07	0.000434378	0	0	0	0	0	0	0	0	6.1	0	33.9	14.9	18.6	15.5	12.2	17.2	18.1	12.8	5.7	5.4	16.1
Gpc2	-0.766366	0.587896	1.05739e-06	0.000548749	156.9	131.2	155.7	210.1	260.4	281.7	166.8	246.7	267.4	164.8	432.6	286.2	367.5	260.8	340.1	329.2	283.3	457.1	402.6	372.2	353.4
Klrd1	-2.33966	0.197557	1.1779e-06	0.000591573	42.9	56	75.9	92.7	12.3	108.2	21	261.7	437.3	327	1637	635.8	188.4	612	473.4	683.7	712.4	209.3	194.8	435.7	1151.2
Lyz2	-0.894188	0.53805	1.32889e-06	0.000646547	198710	222648	274448	107970	133320	176718	186369	465702	508718	529443	355278	680251	544207	546184	636730	601004	409271	302489	433823	364684	338917
Lilra6	-0.863232	0.54972	1.53995e-06	0.000696806	904.1	791.2	1008.9	486.4	732.7	608.3	293.5	1335	1539.5	1115.9	1124.3	1408.5	1639.8	1771.8	1927.3	1553.2	1219.4	1436.2	1823.7	1203.3	1207.9
Ccdc63	2.21968	4.65791	1.56646e-06	0.000696806	167.4	27.6	20.2	58.7	20.5	15.7	121	32.7	10.2	17.5	4.1	11.2	4.1	14.3	10.2	14.9	11.7	16.4	7.3	13.9	7.5
Fam169b	2.1017	4.29216	1.48639e-06	0.000696806	531.3	96.1	94.2	626.5	325.3	156.3	357.4	35.4	29.5	79.9	33.9	19.9	76.6	48.8	30.5	25.2	62.8	64.1	59.8	89	52.5
St8sia1	-2.29633	0.20358	1.62498e-06	0.00070276	6.5	14.2	29.8	13.2	6.6	37.1	1	86.6	43.7	78.6	345.8	103.3	96.3	136.9	75.3	180.1	134.2	64.1	39.6	137	246.3
Gimap9	1.30714	2.47451	1.83294e-06	0.000750974	512.7	525.5	629.3	961.4	942.1	368.4	481.3	291.8	135.2	89.9	154.6	103.3	131.5	196.5	125.2	158.3	233.2	288.4	295.9	286.3	238.8
Gm27252	3.09429	8.54033	1.83003e-06	0.000750974	695.5	35.9	42.3	234.7	126.5	77.3	385	15.9	6.1	8.7	23.1	0	6.2	40.5	14.3	33.3	10.6	18.5	36.4	13.9	12.9
Cdkl3	1.42171	2.67903	1.96088e-06	0.000782794	300.8	84.4	110.5	230.9	148.7	97.2	216.3	74.3	35.6	77.4	35.3	34.8	41.4	44.1	47.9	36.7	95.8	59.8	58.2	57.3	48.2
Eqtn	2.53257	5.786	2.30609e-06	0.000875697	80.9	14.2	4.8	26.5	13.1	2.6	82.9	13.3	24.4	12.5	2.7	0	3.1	4.8	6.1	3.4	7.5	3.6	7.3	7	7.5
BC018473	3.94958	15.4504	2.30396e-06	0.000875697	21	7.5	5.8	219.5	88.7	21.4	169.6	4.4	2	1.2	0	0	0	6	0	0	0	6.4	4.9	4.6	4.3
Cd209c	-3.034	0.122088	2.60171e-06	0.000964427	0	0.8	15.4	0	0.8	6.8	6.7	10.6	100.7	41.2	390.6	67.2	72.5	78.6	84.5	98.7	141.6	37	32.3	78.2	203.5
Cyb561	1.8054	3.49526	2.74634e-06	0.000994368	226.4	232.3	189.3	323.6	227.5	267	352.6	64.5	16.3	82.4	54.2	5	54.9	58.3	32.6	34.4	45.8	116.1	89.7	84.4	76
Serpine2	1.13114	2.19031	3.04459e-06	0.0010773	2015.3	1819.7	1693.9	2772.7	2947.9	2167.7	3440.5	1138.7	619.3	505.5	633.4	503.9	560.1	671.6	651.6	610.3	1046.8	1389.2	1345.1	1047.8	1033.4
Acod1	1.47344	2.77683	3.15509e-06	0.00109159	30408.6	25919.3	14036.8	38961.3	16928.5	6924.9	61068.4	18754.5	10472.7	23227.4	4079.5	8630.4	12343	11627.1	13562.5	6868	9451.4	11790.4	6560	6108.1	6729.3
Tctex1d1	2.41385	5.32894	3.32752e-06	0.00112622	0	180.5	184.5	136.3	73.9	296.3	66.7	34.5	30.5	17.5	10.8	8.7	8.3	11.9	8.1	2.3	36.2	31.3	60.6	35.6	15
Apobec3	0.52866	1.44259	3.40757e-06	0.00112877	5534.7	4276	5159.7	7708.6	6528.3	6212	3896.1	3160.7	3171.6	3642.2	3797.4	3498.9	2981.4	3017.2	2901.7	3038.8	3289.6	3947.7	4128.4	3668.1	3412.9
Rtn1	-1.92945	0.26253	3.92589e-06	0.00127338	6.5	18.4	52.8	30.3	25.5	41.3	14.3	129.1	149.5	103.6	486.9	205.3	146	172.7	145.6	207.6	157.6	118.9	107.5	173.3	263.4
Plch2	5.49183	44.9992	4.06614e-06	0.00129195	165	2.5	1.9	24.6	5.7	1.6	213.5	0	0	0	0	0	0	2.4	4.1	0	1.1	0	2.4	0	0
Aspa	2.5079	5.6879	4.24187e-06	0.00132083	958.3	862.2	845.5	2585.3	4807.5	92	1039.8	130.8	136.3	498	274	14.9	282.6	96.4	83.5	49.3	118.2	584.6	199.7	317.3	336.3
Zc3h6	1.80609	3.49694	5.24015e-06	0.00157019	1796.1	85.2	183.5	813.8	483	224.7	2270.2	159.1	189.1	163.5	226.5	146.8	92.1	238.1	103.8	196.2	238.5	119.6	143.9	205.8	191.7
Pnpla1	3.08112	8.46273	5.24438e-06	0.00157019	801.4	172.1	65.3	234.7	55.9	46	1143.7	28.3	35.6	15	28.5	14.9	21.7	29.8	40.7	26.4	20.2	47.7	46.9	34	21.4
Adat2	0.648721	1.56778	5.63634e-06	0.0016557	337.2	309.1	311.3	441	416.4	319.8	398.4	356.3	191.2	174.7	230.6	118.2	198.8	211.9	155.8	205.3	197	230.7	257.1	286.3	227
Prlr	4.72603	26.4653	5.92304e-06	0.0017077	12.9	7.5	10.6	0	11.5	262.3	8.6	9.7	0	7.5	0	0	0	1.2	0	0	1.1	3.6	6.5	0	0
Hddc2	0.88221	1.8432	6.05251e-06	0.0017133	447.2	565.6	557.3	592.4	375.4	454.7	481.3	393.4	219.6	234.7	203.4	260.1	167.7	263.1	201.6	216.8	287.5	233.6	329.8	210.5	208.8
Lsp1	-0.590195	0.664253	6.18869e-06	0.00172057	16775.6	22921.6	22799.6	10312.8	12645.9	15579	15511.8	34324.5	35049.2	22585.8	26378.7	40018.7	30408.7	34345.6	38899.8	37058.7	27303	21171.9	27898.6	22553.3	20389.4
Apcdd1	1.19749	2.2934	6.41027e-06	0.0017509	110.8	71	136.4	143.8	103.5	96.7	400.3	45.1	92.5	61.2	48.8	31.1	40.4	79.8	44.8	58.5	57.5	57.7	63.1	60.4	36.4
Slc13a5	2.26909	4.82019	7.02447e-06	0.00187785	72.8	15	32.7	68.1	87.1	13.1	155.3	14.1	21.4	20	14.9	1.2	1	11.9	6.1	2.3	16	15.7	27.5	11.6	8.6
Cxcr5	1.63291	3.10137	7.11627e-06	0.00187785	97.9	40.1	41.3	177.9	73.1	51.2	28.6	35.4	49.8	53.7	16.3	24.9	21.7	21.4	9.2	16.1	29.8	11.4	12.1	39.5	24.6
Plbd1	-0.897378	0.536861	8.74867e-06	0.00225369	7723.9	5753.2	8313.1	4636.9	3088.4	4952.6	7998.9	18013.6	15828.5	16890.4	18264.4	21633.2	16266.5	18148.6	19105.3	20352.8	15065.7	9813.7	10085.3	12218.4	13027.1
Gimap4	2.52296	5.74761	8.83007e-06	0.00225369	18.6	40.9	77.8	130.6	1274	187.1	18.1	33.6	48.8	52.4	14.9	27.4	33.1	8.3	15.3	61.9	28.8	5	25.1	9.3	4.3
Cnih2	2.396	5.26341	8.99922e-06	0.00225982	306.5	34.3	22.1	53	50.9	14.1	463.2	11.5	29.5	7.5	19	5	15.5	19.1	30.5	9.2	13.8	22.1	33.1	27.9	7.5
Scrg1	3.43772	10.8357	9.52219e-06	0.00228078	1310.9	71	63.4	312.3	84.6	22.5	939.7	35.4	36.6	7.5	29.8	17.4	10.4	36.9	30.5	41.3	5.3	29.2	34.8	41	20.3
Asgr2	-2.36409	0.194239	9.27625e-06	0.00228078	0.8	1.7	3.8	0	0	3.1	2.9	26.5	18.3	18.7	51.5	56	24.8	13.1	26.5	35.6	31.9	15	22.6	34	19.3
Cped1	1.23075	2.34689	9.4355e-06	0.00228078	194.9	255.7	348.8	168.4	61.6	432.2	157.3	70.7	113.9	158.5	92.2	104.5	80.7	85.7	121.2	70	112.9	49.8	84.9	54.9	69.6
Igkv6-32	8.8784	470.613	1.0163e-05	0.00239739	487.6	915.7	0	5363.7	3.3	2.1	1	0	0	0	2.7	0	0	0	0	0	5.3	0	4	0	0
Gm1976	1.74594	3.35414	1.07456e-05	0.002497	147.2	33.4	29.8	240.4	117.5	41.3	148.7	29.2	29.5	44.9	32.5	32.4	10.4	26.2	12.2	25.2	31.9	17.1	24.3	13.9	36.4
Cenpv	1.06158	2.08722	1.13157e-05	0.0025908	169.8	258.2	223.9	208.2	287.5	386.2	142	56.6	152.5	112.3	103.1	85.9	68.3	92.9	77.4	59.7	87.3	141.7	126.1	134.7	100.7
Lipn	1.57423	2.97777	1.25714e-05	0.00261674	46.9	124.5	90.3	24.6	39.4	59.1	143	82.2	52.9	67.4	20.3	65.9	35.2	17.9	6.1	11.5	34.1	22.8	17.8	18.6	20.3
Dmwd	2.19164	4.56825	1.2421e-05	0.00261674	614.6	81.9	84.6	467.5	80.5	260.8	672.9	20.3	43.7	32.5	51.5	31.1	47.6	22.6	18.3	32.1	75.6	81.2	95.4	58.8	37.5
Cep85	0.394858	1.31481	1.25284e-05	0.00261674	1687.8	1301.7	1183.7	1640.9	1977.1	2236.7	1762.2	1231.6	1312.8	1072.2	1151.4	1032.8	1261.9	1218.1	1088.4	972.8	991.5	1254	1430	1232.8	1262.6
Tmco4	0.58781	1.50296	1.22547e-05	0.00261674	2126.9	1094.5	1061.7	1979.7	1914.6	1220.8	1870.8	1114.9	932.5	825	996.8	699.3	811.6	989.5	804.3	921.2	927.6	1205.5	1108.3	1019.9	895.2
Ttc1	0.364876	1.28777	1.25478e-05	0.00261674	1593.1	1561.5	1549.8	1260.5	1093.3	1136.6	1342.8	1350.9	1128.7	1366.8	930.4	1311.5	955.5	966.8	1038.5	1027.8	1087.3	1009	1159.2	896.9	946.6
Klri2	-2.19077	0.219035	1.26055e-05	0.00261674	55	3.3	8.6	0	0	12	10.5	64.5	53.9	53.7	187.2	90.8	38.3	92.9	99.8	126.2	85.2	29.2	19.4	68.9	128.5
Stbd1	-2.07184	0.237857	1.21686e-05	0.00261674	0	10	24	1.9	0.8	19.3	6.7	17.7	65.1	53.7	90.9	53.5	73.5	92.9	61.1	131.9	71.4	42	57.4	45.7	50.3
Klrb1b	-1.70762	0.306164	1.31943e-05	0.00270292	174.7	140.4	234.4	363.4	108.4	333.4	292.6	905.3	772.8	674	2446.6	1743.2	601.5	1272.9	955	2363.1	1268.3	438.6	320.9	722	1531.3
Ctnnd2	-1.93044	0.262349	1.34187e-05	0.0027132	26.7	50.1	54.8	68.1	65.7	78.4	14.3	140.6	179	178.5	946.6	294.9	144.9	216.7	189.4	293.7	345	116.1	90.5	399.3	595.4
Cdk18	1.56357	2.95585	1.47539e-05	0.00290763	766.6	371.8	280.6	590.5	377	352.7	1710.7	162.7	96.6	213.4	200.7	149.3	229.8	84.5	96.7	53.9	144.8	220	175.4	242.2	184.2
Nat8l	-1.0439	0.485016	1.47176e-05	0.00290763	274.1	127.8	203.7	247.9	213.6	413.4	194.4	328	722	285.8	588.6	512.6	435.8	602.5	797.2	758.3	524	634.5	891.6	601.3	434.8
Steap4	1.57446	2.97825	1.59478e-05	0.00310365	180.3	592.4	271	611.3	34.5	260.3	825.3	177.7	157.6	244.6	93.6	179.2	150.1	51.2	91.6	111.3	141.6	129.6	127.7	51.1	95.3
Fbxl5	1.13712	2.19942	1.70313e-05	0.00327358	30560.7	20729.3	18291.4	22893	11769.5	6074.6	22380.4	10616.3	8450.1	8848.3	5620.2	6749	7465	9673.2	11804.2	8274.4	9214.9	5883.8	6228.5	4870.7	5525.7
Gsn	-0.57204	0.672665	1.78455e-05	0.00334969	10965.9	9026.6	11680.9	9436.6	8962.8	8401.2	9705.8	15991.7	16152.9	19122.1	19866.1	18732.7	17270.7	18222.4	18306	18345.2	13805.9	16170.4	12189.5	18232.9	18429.7
Pid1	-1.62392	0.324453	1.78729e-05	0.00334969	654.2	767	1432.6	399.3	272.7	930.2	806.3	4059.8	6703.2	9814.4	6503.1	10862.6	7172	7413.3	6849	7599.9	4775.2	2618.3	2371.8	2989.4	3963.3
Gm6712	1.27532	2.42052	1.80727e-05	0.00334969	179.5	55.1	30.7	79.5	43.5	30.3	105.8	46.9	58	27.5	25.8	17.4	10.4	34.5	39.7	29.8	27.7	14.2	35.6	33.3	30
Mctp2	1.25636	2.38892	1.87365e-05	0.00339196	693.1	535.5	526.5	935	547	430.1	1808.9	385.5	354.9	273.4	287.5	174.2	212.2	273.9	255.6	275.3	331.2	236.4	240.1	247.6	345.9
Cfap53	3.22444	9.34657	1.87282e-05	0.00339196	169.8	3.3	10.6	17	19.7	2.1	135.3	0	2	6.2	8.1	5	4.1	6	0	5.7	2.1	2.1	0.8	5.4	4.3
E230016K23Rik	-1.26788	0.41527	2.09089e-05	0.00374174	80.1	27.6	37.5	36	35.3	45.5	78.1	86.6	154.6	107.3	126.1	171.7	146	209.6	192.4	207.6	117.1	130.3	238.5	131.6	76
Mak	1.62942	3.09388	2.12374e-05	0.00375734	422.1	264.8	158.5	66.2	155.2	75.3	499.4	220.1	75.2	32.5	51.5	43.6	55.9	81	67.2	80.3	99	56.3	70.3	54.9	41.8
Pbx1	1.14643	2.21365	2.17382e-05	0.00380272	5021.2	2586.7	2436.7	3145.5	1563.9	1765.8	5688.7	2500.2	1743.9	1189.5	1114.8	1041.5	896.5	1561	1565.9	1539.5	1180	925	1018.6	1430.1	1460.7
Pdcd1lg2	1.34471	2.53979	2.26627e-05	0.00387731	365.5	89.4	95.1	113.6	61.6	104.5	193.5	64.5	55.9	129.8	66.5	58.5	67.3	42.9	47.9	43.6	62.8	37	31.5	46.4	45
Adgrg5	-1.85012	0.277369	2.2463e-05	0.00387731	12.1	30.9	74.9	115.4	87.1	93	7.6	115.8	122	92.4	834.1	220.2	95.2	186.9	126.2	429	199.1	216.5	134.2	370.7	371.6
Fam167a	2.05989	4.16954	2.30362e-05	0.00389838	503	106.9	47.1	106	179.1	37.1	165.8	8.8	31.5	42.4	35.3	13.7	26.9	34.5	24.4	9.2	65	24.2	25.9	33.3	32.1
Sulf2	-1.36357	0.388619	2.35461e-05	0.00394183	883.9	557.3	1080.9	492.1	542.1	1124.6	617.6	3777.8	4587.1	5932.6	4982.8	5343	5517.7	4909.2	4535.8	5513.2	3172.5	2267.9	2611.9	2985.5	2884.9
Serpina3g	2.21745	4.65069	2.38876e-05	0.00395645	34	1005.9	759.1	2907.1	7146.8	1560.5	100.1	176.8	157.6	237.2	257.7	105.8	133.5	98.8	233.2	161.7	305.6	219.3	282.9	303.4	169.2
Rgag4	-1.66345	0.315683	2.57357e-05	0.00421768	70.4	88.6	214.3	117.3	45.2	306.8	241.1	464.2	528.8	763.9	1835	1112.4	595.3	791.8	690.3	1104.7	823.2	350.3	375.9	627.6	948.8
Kcne3	-1.35744	0.390275	2.71438e-05	0.0044021	21	27.6	83.6	26.5	52.6	82.6	10.5	69.8	104.7	52.4	138.3	143.1	55.9	138.1	133.4	161.7	139.5	128.2	233.6	114.5	97.4
Cd276	-2.13979	0.226912	3.06791e-05	0.00492415	38.8	17.5	57.7	60.6	1.6	41.8	10.5	31.8	88.5	355.7	531.6	388.2	344.7	183.4	172.1	235.2	171.5	108.9	60.6	277.8	428.3
Adgrb1	2.7616	6.78148	3.21864e-05	0.00511337	171.4	6.7	24	24.6	211.1	19.3	91.5	8.8	1	11.2	8.1	7.5	8.3	0	15.3	4.6	3.2	10	5.7	25.5	2.1
Ednra	-1.40216	0.378363	3.28758e-05	0.00516838	29.1	34.3	37.5	3.8	33.7	44.4	21	4.4	65.1	25	78.7	41.1	100.4	96.4	33.6	44.7	63.9	174.5	88.1	82	109.2
Hid1	2.3758	5.19023	3.31966e-05	0.00516838	8.9	42.6	57.7	153.3	55	775.5	39.1	9.7	24.4	37.4	10.8	6.2	22.8	11.9	25.5	14.9	11.7	19.2	15.4	18.6	4.3
Slpi	1.09328	2.13359	3.40149e-05	0.00524335	14367.3	26860.9	16695.4	10485.1	10608.9	45492.6	14644.5	18396.4	8463.3	10974	4462	8914.1	11026.2	8838.5	12875.3	6773.9	10268.2	8603.2	9572	5784.6	4889.6
Fam216a	0.932758	1.90892	3.44965e-05	0.00526545	640.5	437.8	377.6	361.5	414	390.9	414.6	399.6	207.4	93.6	160	181.7	162.5	152.4	125.2	170.9	166.1	347.5	329	236.8	219.5
Fam185a	0.943457	1.92313	3.52075e-05	0.0053218	267.7	336.7	299.8	287.7	395.9	340.2	165.8	146.8	120	101.1	146.5	85.9	107.7	73.8	81.5	81.4	129.9	249.9	249.8	173.3	144.6
Derl3	2.37234	5.17782	3.63976e-05	0.00544879	0.8	113.6	102.8	36	252.2	1498.3	65.8	17.7	35.6	38.7	20.3	22.4	33.1	6	15.3	8	51.1	41.3	28.3	34	30
Ndrg2	1.01586	2.02211	3.94828e-05	0.00580138	233.7	545.6	780.2	673.8	1056.3	498	479.4	280.3	235.9	191	193.9	98.3	232.9	138.1	115	220.3	313.1	428	519.8	286.3	249.5
1700061E17Rik	4.47428	22.2277	3.94981e-05	0.00580138	166.6	3.3	4.8	77.6	0	1	102.9	0	3.1	0	2.7	0	0	1.2	4.1	0	4.3	2.1	2.4	0.8	0
Sh2d2a	1.85561	3.61906	4.12238e-05	0.00594271	46.1	57.6	35.6	429.6	314.6	105.6	42.9	57.5	23.4	28.7	24.4	1.2	17.6	44.1	15.3	34.4	42.6	19.9	25.9	15.5	21.4
Med12l	1.68162	3.20788	4.11592e-05	0.00594271	570.1	217.2	145.1	2447.1	206.2	232	465.1	67.2	82.4	152.3	154.6	108.3	122.2	102.4	64.1	68.8	132.1	155.2	88.1	184.2	149.9
Gfi1b	1.60439	3.04067	4.18573e-05	0.00597868	389.8	259	229.6	1076.9	357.3	152.6	343.1	83.1	70.2	87.4	92.2	29.9	134.6	38.1	54	37.9	139.5	220	117.2	102.9	103.9
Trub2	0.680504	1.6027	4.39198e-05	0.00621626	2031.4	1559	1260.6	2912.7	1738	1090.6	2144.4	1220.9	1009.7	842.5	923.6	704.3	1018.7	1006.1	1079.2	963.6	1007.4	1173.5	1021	927.1	944.5
Gm10524	1.34098	2.53323	4.58036e-05	0.00642448	850.7	147	134.5	323.6	299	164.6	798.7	329.8	127.1	116.1	127.5	74.7	151.1	134.5	119.1	130.8	123.5	149.5	136.6	147	137.1
Ccdc122	0.773321	1.7092	4.63017e-05	0.00643634	305.7	142.9	180.6	280.1	257.1	162	155.3	194.5	107.8	182.2	170.9	105.8	100.4	123.8	87.6	145.7	100.1	91.9	90.5	109.9	148.9
Sdr39u1	1.23448	2.35297	4.73166e-05	0.00651685	194.1	299.9	249.8	365.3	311.3	300.5	163	36.2	49.8	59.9	168.2	38.6	45.5	53.6	73.3	43.6	99	136.7	142.3	119.2	95.3
C130026I21Rik	0.948205	1.92947	4.77179e-05	0.00651685	383.3	202.2	200.8	223.3	414	283.2	427	332.4	356.9	559.2	138.3	161.8	134.6	233.4	324.8	208.8	158.7	96.8	123.7	197.3	160.6
Tesmin	0.996057	1.99454	4.85365e-05	0.00654277	263.6	89.4	141.2	247.9	143.7	91.5	419.3	190.1	119	72.4	78.7	84.6	54.9	69.1	88.6	84.9	119.3	93.3	126.9	90.5	84.6
Gm15892	2.2615	4.79489	4.87483e-05	0.00654277	84.1	27.6	22.1	60.6	14.8	6.3	73.4	31.8	9.2	1.2	4.1	6.2	11.4	3.6	6.1	9.2	8.5	6.4	4.9	4.6	10.7
Ppfia4	-1.04449	0.484816	5.03444e-05	0.00661324	320.2	442	795.6	469.4	601.2	942.8	715.7	958.4	2069.3	1451.6	2039.8	1753.2	1534.2	1855.1	1904.9	2334.5	1825.3	1263.2	2004.8	1673.1	1146.9
Alg11	0.414752	1.33307	5.05476e-05	0.00661324	389	422.8	388.2	632.1	416.4	390.4	579.5	348.3	424	456.8	298.4	363.3	330.2	403.6	357.4	278.8	380.2	321.1	316.9	286.3	319.1
Ighv5-16	7.25277	152.511	5.0399e-05	0.00661324	9.7	707.7	88.4	793	2.5	700.3	0	0	0	0	2.7	0	0	0	5.1	1.1	0	1.4	5.7	0	0
Ccdc57	1.10092	2.14491	5.16711e-05	0.0066923	1425.7	330.9	332.4	1005	915	489.7	1183.7	417.3	274.6	172.2	317.4	151.8	209.1	209.6	243.3	266.1	348.2	480.6	351.6	448.1	396.2
Lyz1	-1.21368	0.431166	5.20116e-05	0.0066923	237.8	278.2	615.9	89	46	119.2	135.3	686.9	654.9	1127.1	581.8	1340.1	1052.8	618	909.2	943	626.2	240	396.1	474.4	379.1
Klri1	-2.59127	0.16594	5.45921e-05	0.00696676	0.8	0	3.8	0	0	9.4	1	4.4	43.7	43.7	134.3	75.9	24.8	50	48.9	24.1	55.4	18.5	5.7	42.6	79.2
Coq4	1.05905	2.08355	5.85797e-05	0.00741486	1612.5	635	583.2	1934.3	656.3	501.2	1027.4	486.3	337.6	297.1	339.1	318.5	348.9	347.7	379.8	263.8	279	646.6	455.9	462.8	493.7
Itga8	-1.69447	0.308968	6.00424e-05	0.00753871	20.2	21.7	67.3	0	68.2	55.4	82.9	177.7	274.6	149.8	162.7	466.6	409.9	332.2	406.2	344.1	233.2	129.6	285.4	159.4	163.8
Ap1m2	0.906418	1.87439	6.20021e-05	0.00772248	38.8	87.7	112.4	68.1	119.1	99.3	103.9	53	69.1	43.7	47.5	23.6	17.6	44.1	40.7	53.9	47.9	66.9	50.9	45.7	33.2
Cp	1.96087	3.89296	6.45732e-05	0.00785439	46.1	71.9	226.8	128.7	55.9	702.4	80.1	18.6	32.5	178.5	20.3	43.6	72.5	28.6	47.9	45.9	95.8	27.8	18.6	17.8	19.3
Tnfrsf26	0.73178	1.66069	6.45746e-05	0.00785439	3530	3197.4	3186.1	2596.7	2953.7	1758	4161	2123.6	1388	1255.7	1357.6	969.3	1537.3	1738.4	1385.7	1149.4	1822.1	2000.9	1920.7	1886.7	1790.5
Myadm	-0.708057	0.612144	6.4523e-05	0.00785439	4846.5	8727.5	8003.7	3932.8	6346.8	6061	3035.5	14603.6	15260.1	12690.2	10348	14860.5	16022.2	12885.7	16784.9	15947.7	10136.1	12684.8	10135.4	8126.3	10083.3
Dscaml1	-3.89687	0.0671315	6.54796e-05	0.00790273	0	0	0	0	0.8	2.6	0	0	0	0	23.1	0	5.2	3.6	0	6.9	7.5	0.7	6.5	17	4.3
Zbtb46	-1.53024	0.34622	6.68941e-05	0.00794904	45.3	153.7	83.6	141.9	34.5	128	39.1	176.8	341.7	273.4	785.3	299.9	231.9	338.2	308.5	395.8	521.8	242.8	152.8	402.4	574
Fam83g	2.22479	4.67441	6.7395e-05	0.00794904	21.8	66	49	204.4	9.9	43.4	32.4	38.9	5.1	48.7	12.2	7.5	32.1	7.1	16.3	4.6	18.1	9.3	2.4	3.9	8.6
Capns2	1.34875	2.54691	6.66435e-05	0.00794904	482	133.7	100.9	406.9	262	53.3	660.5	74.3	64.1	91.1	157.3	64.7	81.8	83.3	70.3	48.2	40.5	108.2	76.8	156.3	141.4
Lrg1	1.24914	2.37699	6.87417e-05	0.00804691	8471.1	5817.5	5352.8	3183.4	1774.2	2941.7	5400	3482.5	1657.5	1014.8	1811.9	1444.6	775.4	1661	1680.9	1469.5	1252.4	2139.8	1907.8	2571.5	1734.8
Il12rb2	-1.36496	0.388245	7.15213e-05	0.00815138	28.3	84.4	48	53	46	189.2	41.9	137.9	151.5	198.5	177.7	273.7	301.3	256	246.4	329.2	277.9	220.7	203.7	171	283.8
Cyp27a1	-1.40586	0.377393	7.31651e-05	0.00815138	123.7	208	694.7	346.3	517.5	772.4	532.8	1683.3	2194.4	2417.7	2621.6	2567	2398.6	2612.4	2419.1	3384.1	1711.4	1727.5	2241.6	1913.8	1671.6
Gas2	1.02912	2.04077	7.19916e-05	0.00815138	828.1	254	211.4	386.1	210.3	217.9	729.1	196.3	211.5	136.1	99	180.4	140.8	177.4	179.2	159.5	166.1	176.6	181.9	178	182
Arl11	-0.593317	0.662817	7.20518e-05	0.00815138	596.8	633.3	963.7	861.1	1044.8	1299.7	599.5	920.4	1210.1	1145.8	1554.2	1367.5	1210.2	1318.1	1284.9	1286	1391.9	1318.8	1859.3	1653.7	1284
Erfe	1.58763	3.00554	7.32991e-05	0.00815138	0.8	69.3	65.3	87.1	78	168.3	78.1	17.7	15.3	16.2	28.5	8.7	19.7	7.1	12.2	10.3	21.3	24.2	27.5	27.9	17.1
Igkv3-10	8.18996	292.027	7.0696e-05	0.00815138	0	70.2	275.8	0	1034.9	0	43.8	0	0	0	1.4	1.2	0	0	0	0	0	0	3.2	0	0
Gm4673	1.69761	3.24363	7.24644e-05	0.00815138	817.6	63.5	65.3	225.2	60.8	62.2	362.2	30.9	38.6	78.6	42	46	40.4	64.3	88.6	70	52.2	61.2	38	53.4	54.6
Hspb6	0.69874	1.62309	7.40005e-05	0.00817102	579	206.4	264.2	416.4	450.1	260.8	393.6	254.6	234.9	154.8	196.7	151.8	158.4	188.1	143.6	172.1	184.2	279.8	244.1	267.8	253.8
Ifng	4.15551	17.821	7.47056e-05	0.00819078	0	1.7	4.8	51.1	97.7	18.8	1	0	4.1	16.2	1.4	0	0	0	1	2.3	1.1	1.4	0.8	0	0
Ppfibp2	-0.79353	0.576931	7.55473e-05	0.00822515	193.3	284.1	341.1	399.3	303.9	453.6	176.3	656.9	603	640.3	699.8	760.3	797.1	709.7	632.3	930.3	637.9	559	649.1	657	537.6
Cacnb3	-1.88804	0.270174	7.94725e-05	0.00830408	24.3	22.6	123	34.1	14.8	56.4	15.2	245.8	175.9	152.3	957.5	155.5	265	214.3	108.9	209.9	221.5	166.6	103.5	471.3	419.8
Nectin1	-1.50698	0.351848	7.82891e-05	0.00830408	77.6	132.8	158.5	111.7	59.1	249.3	44.8	700.2	942.6	1088.4	999.5	1025.3	819.9	1050.2	1159.7	1312.3	776.3	411.6	333.9	404	608.3
Mbp	-0.469624	0.722153	7.87495e-05	0.00830408	4727.6	3441.4	3075.6	3325.3	2743.4	3544.2	4043.8	5626.4	6177.4	3970.5	4440.3	4987.1	5806.6	7264.4	6812.3	7541.4	5043.6	5010.1	4643.3	4502.3	5008.5
Zfp599	1.31233	2.48343	7.94084e-05	0.00830408	163.4	52.6	90.3	359.6	270.2	116	273.5	56.6	20.3	31.2	39.3	18.7	33.1	33.3	32.6	24.1	78.8	106.8	87.3	72.7	52.5
Gm7457	4.13154	17.5274	7.84841e-05	0.00830408	107.6	42.6	15.4	0	9.9	5.7	148.7	0	0	0	1.4	0	0	2.4	5.1	0	0	2.1	4	4.6	3.2
Clec2f	1.49807	2.82465	7.90026e-05	0.00830408	84.9	75.2	62.5	77.6	10.7	73.7	34.3	83.1	50.8	26.2	14.9	22.4	21.7	28.6	6.1	12.6	52.2	6.4	23.4	26.3	8.6
Zfyve28	-2.12391	0.229424	8.14463e-05	0.0083976	17	0.8	9.6	3.8	32.9	44.4	9.5	65.4	207.4	117.3	217	136.9	195.7	275.1	212.8	321.2	131	168.8	155.2	185.7	106
Gm15156	-2.53937	0.172018	8.09993e-05	0.0083976	0	0.8	0	0	0	3.1	0	6.2	7.1	7.5	17.6	26.1	16.6	19.1	12.2	10.3	28.8	5.7	0.8	7	4.3
Sema3f	1.90871	3.75474	8.8194e-05	0.00897446	3.2	20.1	18.3	79.5	61.6	201.2	10.5	32.7	21.4	62.4	14.9	6.2	23.8	9.5	10.2	12.6	22.4	8.5	3.2	7.7	12.9
Skint3	-1.29465	0.407634	8.81207e-05	0.00897446	141.5	61.8	92.2	1.9	39.4	111.8	51.5	304.1	480	290.8	200.7	321	313.7	534.6	527.4	625.2	289.7	186.6	160.1	207.4	161.7
Efcab8	2.79055	6.91893	8.88153e-05	0.00897899	112.4	4.2	5.8	47.3	3.3	3.7	82.9	17.7	8.1	12.5	6.8	3.7	0	3.6	0	9.2	3.2	7.8	0	10.8	5.4
Rhobtb2	0.464154	1.37951	9.09144e-05	0.00907337	465.8	482.1	515	853.6	900.2	788.1	827.2	506.6	402.7	349.5	569.6	240.1	316.8	328.6	367.5	441.7	442	522.7	595	537.8	527.9
Cd300lb	-0.797287	0.57543	9.06592e-05	0.00907337	1540.6	1148	1554.6	1777.2	1201.7	1331	625.2	1304.9	2237.1	3126.7	3249.5	2685.2	2862.4	2457.6	2657.3	2865.6	2379.1	2607.6	2252.9	2535.2	2986.7
Asb8	0.464271	1.37962	9.57083e-05	0.00949097	1467	1118.7	1007.9	1152.6	1108.9	835.1	1188.4	846.1	884.7	650.3	717.4	696.8	750.5	693	784	750.2	770	832.4	906.2	702.7	587.9
Fpr2	1.24803	2.37517	9.68992e-05	0.00954825	4621.7	3509.9	2146.5	3092.5	1265.7	1355.1	9459.9	1700.1	2741.5	1511.5	756.8	2219.8	894.4	1619.3	2262.3	1463.8	1222.6	852.3	1261.1	1023.8	1136.2
Fam98b	0.418334	1.33638	0.000100065	0.00979817	1927.9	2558.3	2136.9	1686.3	1968	1871.4	1866.1	1565.7	1573.1	1417.9	1140.6	1477	1290.9	1462.2	1443.7	1266.5	1675.2	1453.3	1546.4	1272.2	1235.8
Lima1	-1.40399	0.377881	0.000102439	0.00996447	127.8	387.7	542.9	181.7	324.4	843.5	199.2	1145.8	1914.8	2372.8	1889.2	2390.3	2373.8	2109.9	1778.7	1944.4	1795.5	1419.9	1442.9	1643.7	1704.8
Polr3c	0.283894	1.21748	0.000103043	0.00996447	3654.5	3242.5	3242.8	3319.6	2812.4	2490.1	2942.1	2685	2454.7	2370.3	2555.1	2270.8	2278.5	2464.7	2348.8	2305.8	2413.2	2571.3	2641.8	2375.7	2195.3
Pdgfrb	1.53703	2.90196	0.00010527	0.0101169	286.3	223.1	259.4	1938	1278.1	684.1	268.8	70.7	109.8	203.5	137	85.9	143.9	33.3	46.8	61.9	224.7	361.7	181.1	243	130.6
Snhg3	1.01762	2.02458	0.000106673	0.0101889	1141.1	775.3	742.7	946.3	741.7	523.1	1132.2	406.7	356.9	409.4	305.2	501.4	325.1	314.3	230.1	232.9	423.8	385.9	528.7	356	306.3
St7	0.631728	1.54942	0.00010919	0.0103657	493.3	1199.8	1124.2	1684.4	1289.6	989.3	942.6	762.1	662	726.4	523.5	599.7	575.6	621.5	559	474.9	833.8	766.2	730	628.4	658.6
2810408A11Rik	1.54748	2.92305	0.000110914	0.0104656	634	45.1	84.6	172.2	84.6	78.4	192.5	42.4	42.7	23.7	43.4	31.1	28	40.5	36.7	41.3	79.9	54.1	49.3	63.5	65.3
Prss16	1.21651	2.32384	0.000113464	0.0106046	655	1154.6	919.5	556.4	831.2	1121.5	893	388.1	376.2	116.1	246.8	215.3	132.5	328.6	258.6	274.2	297.1	468.5	580.4	289.4	323.4
Tmem150c	-2.24834	0.210466	0.00011375	0.0106046	0	7.5	1.9	0	5.7	7.3	1	0	7.1	5	77.3	1.2	11.4	16.7	0	17.2	16	13.5	11.3	43.3	24.6
Gm15448	-0.838837	0.559094	0.000114852	0.0106436	118.1	154.6	159.5	49.2	109.2	95.6	30.5	275.8	198.3	227.2	267.2	258.8	303.3	225	220.9	209.9	233.2	185.1	168.1	202.8	220.6
Ucp2	-0.539128	0.688187	0.000117468	0.0108216	20210.2	20640.7	23954.5	18155.8	26045	29708.8	16657.4	36479	38327.6	41284.8	43893.1	42768.6	45008.5	41081.4	42780.9	48408.7	31408.3	33997	31614.7	33909.7	31287.6
Gm7967	1.8218	3.53523	0.000118364	0.0108401	55	69.3	47.1	126.8	175.8	38.7	139.1	18.6	44.7	7.5	25.8	2.5	12.4	8.3	16.3	9.2	33	30.6	11.3	38.7	28.9
Tmem119	-1.18689	0.43925	0.000121129	0.0110284	147.2	200.5	360.3	87.1	225.1	359.5	116.3	277.6	323.4	817.6	954.8	940.7	744.3	556.1	550.8	731.9	494.1	406.6	431.7	495.3	621.1
Dync2h1	1.12399	2.17948	0.000128063	0.0115919	2258.7	544.7	491.9	1237.8	786.9	635.5	2883	576.4	554.2	570.4	476	268.8	554.9	513.2	500.9	456.6	579.3	413	422.8	478.2	564.3
Cnot11	0.376618	1.2983	0.000132411	0.0119162	1416	1427.8	1338.4	1464.9	1352.8	1110	1533.5	1210.3	962	938.6	825.9	863.5	846.8	982.3	962.1	960.2	1100.1	1189.9	1150.3	973.5	991.6
Sox5	3.02811	8.15741	0.000137159	0.0122725	3.2	5.8	4.8	43.5	23	80.5	119.1	0	2	6.2	0	0	4.1	0	0	0	4.3	2.1	2.4	2.3	5.4
Gpr84	1.33392	2.52087	0.000141334	0.0125739	5298.6	3085.5	1575.8	2799.2	1304.3	826.7	10317.7	2280.1	1372.8	1195.8	1184	1434.7	1108.7	1612.2	1541.5	1142.6	1027.7	889.4	970.9	1075.7	1010.9
Cd33	1.62736	3.08948	0.000143905	0.0126579	29071.9	3039.5	2608.7	8032.2	2200.5	1589.2	24861.2	3059	2601.1	2840.9	2971.5	2208.6	2367.6	2941	2998.4	2763.5	2057.5	2180.4	2437.2	2470.2	3061.6
Klrk1	-1.63079	0.322911	0.000143785	0.0126579	20.2	36.8	148	92.7	210.3	141.1	39.1	332.4	455.6	716.5	1120.2	874.7	370.6	604.9	569.1	729.6	810.4	221.5	255.4	524.7	686.4
Fscn1	-1.72264	0.302994	0.000151304	0.0130558	69.5	51.8	215.2	124.9	119.1	79.4	4.8	256.4	227.8	219.7	1278.9	287.4	454.5	333.4	206.7	476.1	279	208.6	124.5	556.4	703.6
Zfp819	1.78405	3.44392	0.000151782	0.0130558	545.9	222.2	181.6	304.7	69	92	687.1	188.3	172.9	37.4	52.9	112	32.1	129.8	132.4	33.3	115	34.9	87.3	37.9	50.3
Zfp580	1.19097	2.28306	0.000150297	0.0130558	51.8	18.4	38.4	45.4	46	40.2	63.9	30.1	40.7	32.5	13.6	16.2	33.1	11.9	4.1	16.1	21.3	13.5	21	24	21.4
Rabepk	0.728903	1.65738	0.000150193	0.0130558	1273.7	729.4	624.5	588.6	598.8	664.2	716.7	266.1	370.1	320.8	409.6	344.7	318.8	315.5	284.1	320.1	380.2	476.4	559.4	392.3	372.7
Gm13480	3.27565	9.6843	0.000152952	0.0130841	0	15	10.6	26.5	4.9	1.6	22.9	7.1	0	3.7	0	8.7	1	1.2	0	0	0	0	0.8	0	0
Ddx19a	0.379892	1.30124	0.000154753	0.0131658	2249.8	2068.7	2041.8	1534.9	1913.8	1901.7	1951.8	2024.6	1287.3	1296.9	1293.8	1149.7	1348.9	1412.2	1314.4	1252.7	1474.9	1560.9	1670.1	1542.3	1530.3
Mettl6	0.36199	1.2852	0.000155993	0.0131992	2217.4	2102.1	2080.2	1898.3	2046	1619.5	2118.6	1561.3	1410.4	1777.4	1139.2	1656.1	1654.3	1424.1	1371.4	1331.8	1510.1	1506.7	1701.6	1407.6	1407.1
Marveld2	1.21825	2.32665	0.000159983	0.0133196	63.1	198	178.7	475	207	104	161.1	76.9	80.3	87.4	71.9	42.3	77.6	66.7	42.8	33.3	91.6	121.1	67.1	92.1	43.9
Ctnna1	-0.475144	0.719395	0.000159281	0.0133196	4764.8	5383	5297.1	3830.6	3583.7	4524.6	4857.7	8702.2	7662.1	9816.9	8491.4	9378.2	9554.1	8451.6	8610.3	8672.5	8058.4	5784.8	5475.1	5981.1	7399.7
Ighj4	3.27428	9.67514	0.000158454	0.0133196	0	99.4	236.4	993.6	290.8	489.7	72.4	0	3.1	57.4	13.6	1.2	6.2	2.4	1	19.5	50.1	24.9	8.1	45.7	6.4
Parn	0.38469	1.30558	0.00016109	0.0133405	1319.8	1091.1	1193.4	1453.5	1133.5	1268.3	1047.4	849.6	837.9	719	769	846.1	852	771.6	744.3	816.8	830.7	889.4	1014.5	870.6	818.1
Ggt1	2.25883	4.78603	0.0001649	0.0135078	187.6	146.2	52.8	104.1	17.2	47	214.4	19.5	15.3	22.5	14.9	10	31.1	19.1	30.5	17.2	10.6	11.4	21.8	13.2	10.7
Hoxa7	1.8978	3.72643	0.000167449	0.0135078	59	71.9	131.6	662.4	155.2	308.3	92.4	15.9	37.6	16.2	28.5	5	15.5	6	10.2	10.3	75.6	61.2	64.7	76.6	39.6
Scn4b	-3.33063	0.0993988	0.000166897	0.0135078	0	3.3	4.8	0	0	1	0	4.4	0	0	29.8	0	8.3	3.6	4.1	11.5	35.1	2.8	9.7	24	7.5
Cd300lf	0.94954	1.93126	0.000164437	0.0135078	21502.5	7971.4	8988.6	9601.2	7968.2	4252.8	26555.7	6921.7	4901.3	7984.6	6640.1	5239.7	5028.1	5655.8	6416.3	4573.7	4797.6	5265	4750	6276	6355.6
Itgad	2.5472	5.845	0.000166397	0.0135078	34	15.9	31.7	37.9	76.4	1799.8	1189.4	4.4	71.2	11.2	10.8	6.2	47.6	10.7	5.1	10.3	24.5	30.6	30.7	27.1	20.3
Fes	-0.28752	0.819309	0.000169701	0.0136189	12717.6	11542.3	13154.8	12216.8	14258.3	13019.3	9285.5	11918.6	14124.2	11156.2	17370.6	13327.6	12986.9	14806.3	15407.4	15554.2	13161.6	17728.4	16057.5	16020.4	14234
2810474O19Rik	0.979256	1.97145	0.000171262	0.0136519	24220.5	8518.6	7267.7	9536.9	5573	3558.8	21434	9064.7	7919.3	10433.5	3939.9	8676.4	8082	8549.2	7868.1	6070.7	6453.6	3265.5	3306.3	2853.2	3934.4
Gzmk	4.07475	16.8508	0.000172223	0.0136519	0	1.7	0	26.5	88.7	18.3	1	0	1	1.2	0	0	0	0	0	1.1	0	0	0.8	0	0
Pard3b	1.41293	2.66278	0.000172742	0.0136519	75.2	48.5	39.4	283.9	96.1	116	20	27.4	35.6	26.2	21.7	24.9	12.4	23.8	10.2	25.2	51.1	42.7	29.1	24.8	18.2
Negr1	4.93083	30.5019	0.000175299	0.0137148	0	8.4	13.5	1.9	3.3	386.7	85.8	0	17.3	5	0	0	4.1	0	0	0	2.1	0	1.6	0.8	0
Gm4285	1.23271	2.35007	0.000174741	0.0137148	367.1	57.6	73	151.4	63.2	43.9	337.4	53.9	54.9	76.1	48.8	79.6	78.7	72.6	50.9	56.2	55.4	42	46.1	45.7	28.9
Pak1	-0.457632	0.72818	0.000177016	0.0137798	1605.3	3368.7	3396.5	1966.4	2725.3	2613	1559.2	3445.4	2925.5	2855.8	3880.2	3854.8	3130.5	3418.5	3469.8	3316.4	3867.9	3251.3	3634.5	3490.1	4123.9
Ckb	-1.70316	0.307113	0.000180669	0.0139942	74.4	155.4	295.9	77.6	112.5	360.1	93.4	802.8	1125.7	1672.6	2420.9	1854	1238.1	1132.4	998.8	1361.7	1129.9	682.9	434.9	1191	1140.5
Ppm1j	-2.03016	0.244827	0.00018242	0.0140274	0	17.5	13.5	45.4	17.2	19.3	7.6	38	22.4	21.2	294.3	95.8	13.5	44.1	44.8	90.6	100.1	18.5	19.4	52.6	183.1
Ddr1	-1.71996	0.303557	0.0001829	0.0140274	18.6	73.5	110.5	54.9	84.6	203.3	17.2	366.9	369.1	239.7	1620.7	399.4	188.4	389.4	310.5	605.7	399.4	266.3	145.5	474.4	671.4
Il12rb1	1.15001	2.21915	0.000185062	0.0141237	176.3	52.6	71.1	274.4	425.5	129.6	61.9	38.9	30.5	73.6	59.7	27.4	51.8	36.9	36.7	55.1	66	75.5	63.1	93.6	42.8
Itgae	-1.80728	0.285729	0.000191888	0.014363	2.4	35.1	80.7	37.9	87.9	87.8	39.1	59.2	111.9	87.4	511.3	143.1	109.7	150	82.5	338.4	346.1	151	88.9	218.2	334.1
Padi2	-1.30604	0.404429	0.000191744	0.014363	271.7	614.9	958.9	2521	869.8	1656.6	229.7	3261.5	3996.3	2576.2	3793.4	3958.1	4134.7	4559.2	4832.1	5766.7	3814.6	3480.6	4060.5	3090.8	3376.5
Aldh3b3	-1.37257	0.386203	0.00019034	0.014363	23.5	10.9	39.4	36	27.1	18.8	22.9	114.9	91.5	37.4	78.7	87.1	56.9	104.8	124.2	138.8	52.2	96.8	108.3	164.1	129.6
Clec4g	-3.19779	0.108986	0.00019092	0.014363	0	0	0	0	0	0	0	0.9	12.2	1.2	8.1	5	1	11.9	15.3	14.9	11.7	4.3	10.5	3.1	16.1
Myo1f	-0.402471	0.756561	0.000206812	0.015406	23123.1	17950.5	19143.6	15950.9	17667	16707.8	14186.1	24240.4	23215	22081.6	25609.7	22046.3	25663.2	26735.9	28815.2	27831	19912.3	26942.5	23674.9	25965.3	24623.6
Med19	0.499968	1.41418	0.000209265	0.015441	989.8	620.8	635.1	507.2	404.9	629.7	588	503.9	445.4	456.8	432.6	343.4	286.8	356	374.7	369.4	509	449.3	537.6	428.7	440.1
Igkv8-30	7.61015	195.382	0.000208936	0.015441	0	431.9	364.2	3.8	0	0	61.9	0	0	375.7	2.7	0	1	0	0	0	0	2.1	0	3.9	0
Plaa	0.333014	1.25964	0.000210555	0.0154629	5192.6	4600.2	3890.4	3085	2984.9	2939.6	5013	3758.3	3350.6	3765.8	2454.8	3480.3	3244.4	3435.2	3323.2	3155.8	3420.6	2624	2842.2	2597.1	2875.3
Crispld2	1.96817	3.91272	0.000212038	0.0154987	8573.8	1151.3	940.7	2914.6	1596.8	486	7968.4	748.8	335.6	243.4	630.6	374.5	301.3	806.1	751.4	729.6	354.6	628.8	717	880.7	868.5
Ust	-1.35871	0.38993	0.000214576	0.0156109	53.4	30.9	43.2	36	12.3	96.2	66.7	80.5	137.3	149.8	382.5	232.7	130.4	129.8	154.8	222.5	202.3	80.5	74.4	115.3	207.7
Dock1	-0.777707	0.583293	0.00021612	0.0156501	504.6	1488	1649.8	1005	1461.2	1531.7	669	2708	2552.3	2552.5	2237.8	2387.8	3283.7	3052.9	3165.4	3064	2650.6	2121.3	2320.8	2542.1	2392.3
Evi2a	-0.688996	0.620285	0.000218394	0.0157415	2392.1	2494.8	2947.8	1277.5	1069.4	1533.3	1622.1	4051	4064.4	6738.9	4017.2	5764.8	5061.2	4616.3	4988.8	4578.3	3723	2507.2	2974.8	2819.9	3174.1
F730035M05Rik	2.51458	5.7143	0.000220802	0.0158418	224.8	46.8	37.5	17	0.8	4.7	98.2	53.9	12.2	3.7	9.5	0	0	7.1	20.4	3.4	8.5	4.3	12.1	13.2	15
Aldh6a1	0.652134	1.57149	0.000223775	0.0158469	893.6	293.3	400.7	660.5	559.4	489.1	1056.9	402.3	420	354.5	364.8	333.5	339.6	345.3	298.3	268.4	344	457.9	378.3	404.7	340.5
Rabl3	0.471554	1.3866	0.000223927	0.0158469	712.5	659.2	528.5	499.6	618.5	433.2	458.4	352.8	430.1	350.7	310.6	318.5	370.6	395.3	326.8	392.3	394	365.3	409.8	375.3	340.5
Ap4b1	0.640373	1.55873	0.000221987	0.0158469	3719.2	1965.9	1604.6	3049	1773.3	1627.3	3713.1	1419.9	1418.5	1300.6	1270.8	1357.5	1280.6	1374.1	1437.6	1314.6	1627.2	1433.4	1464.8	1358.1	1275.4
Nom1	0.276641	1.21137	0.000228309	0.0160839	1328.7	1544.8	1569	1387.3	1398.8	1543.2	1533.5	1198.8	1236.5	1062.2	1109.4	1153.5	1099.4	1031.1	1023.2	1093.2	1264.1	1254	1256.2	1078	1227.2
Camk2n1	1.96578	3.90624	0.000233235	0.0162835	46.1	63.5	48	204.4	3.3	106.6	55.3	37.1	17.3	16.2	25.8	6.2	13.5	27.4	7.1	1.1	30.9	17.8	12.1	12.4	3.2
1500011B03Rik	1.20698	2.30853	0.000232224	0.0162835	963.2	154.6	178.7	524.3	209.5	219.5	774.8	78.7	123	129.8	149.2	159.3	138.7	126.2	128.3	105.5	202.3	146	181.1	127.7	114.6
Cyp2s1	-1.96624	0.25592	0.000239321	0.0166339	4.9	14.2	14.4	68.1	0	36.6	19.1	66.3	75.2	179.7	387.9	138.1	179.1	107.2	85.5	247.8	101.2	101.1	38.8	149.4	510.8
Cgnl1	-1.47031	0.360905	0.000243818	0.0167965	67.1	91.1	148	56.8	49.3	165.1	125.8	665.7	729.1	1048.5	991.4	657	1271.3	1047.8	532.5	1030.1	368.5	447.2	170.6	575.8	402.6
Eml1	2.48785	5.60943	0.000243057	0.0167965	315.4	34.3	43.2	749.5	9	17.8	292.6	2.7	23.4	49.9	28.5	6.2	71.4	13.1	25.5	13.8	18.1	28.5	4	23.2	27.8
Dbn1	-1.4361	0.369565	0.000245054	0.0168073	31.5	46.8	72.1	119.2	24.6	97.7	26.7	25.6	77.3	123.6	476	144.3	78.7	122.6	118.1	166.3	222.6	155.2	85.7	186.5	246.3
Myo1b	-0.949456	0.517828	0.000246799	0.016833	55	149.6	188.3	111.7	93.6	301	82	204.2	240	310.8	514	286.2	189.4	372.7	306.5	352.2	287.5	269.9	240.1	335.1	549.4
Ino80dos	1.3353	2.52328	0.000247591	0.016833	1339.2	191.3	197.9	505.3	294.1	178.7	895.9	185.7	83.4	69.9	132.9	165.5	85.9	145.3	129.3	133.1	214.1	168.8	175.4	167.2	208.8
Cbln3	1.80211	3.4873	0.000249042	0.016858	304.9	27.6	12.5	219.5	39.4	19.9	276.4	45.1	31.5	2.5	38	23.6	21.7	16.7	18.3	48.2	18.1	27.8	35.6	27.9	26.8
Gm17586	0.767615	1.70245	0.000254011	0.0171199	910.6	401.9	389.1	482.6	364.7	222.6	701.4	351	280.7	250.9	214.3	333.5	245.3	232.2	237.2	222.5	296.1	296.9	325	207.4	201.3
Mcam	1.87486	3.66765	0.000259024	0.0172485	346.1	149.6	102.8	141.9	50.1	81.5	640.4	33.6	31.5	58.7	62.4	32.4	32.1	32.1	63.1	34.4	51.1	36.3	37.2	35.6	62.1
1700006J14Rik	1.11497	2.16591	0.000258747	0.0172485	473.9	346.7	235.4	598.1	316.2	146.3	1025.5	152.1	260.3	98.6	179	87.1	128.4	123.8	208.7	122.7	134.2	255.6	185.9	205.1	218.5
Zkscan5	0.518261	1.43223	0.000259242	0.0172485	547.5	352.6	365.1	422.1	396.7	378.9	552.8	343.9	252.2	298.3	276.7	189.1	244.3	271.5	302.4	211.1	341.8	296.2	333.1	285.6	267.7
Abca9	-1.46814	0.361449	0.000262887	0.0173427	269.3	287.4	645.7	157.1	225.9	605.7	282.1	2311.9	2887.9	3466.2	2207.9	2204.9	3944.2	3175.6	3266.2	3912.9	2123.5	1240.4	1596.5	1156.9	1341.8
Amz1	-1.86045	0.275391	0.000262664	0.0173427	80.1	178.8	302.7	15.1	72.3	388.8	96.3	1052.1	1655.5	2443.9	2553.8	2025.7	1512.5	1549.1	1815.3	2185.3	1408.9	1088	830.2	1268.4	1430.7
Rap2a	-0.602844	0.658455	0.000275884	0.0180472	1500.1	1589.1	1431.6	995.5	985.7	1633.6	1938.5	2825.6	3409.5	3390.1	2713.8	3508.9	3343.8	3370.9	3603.2	3929	2729.4	1867.8	2174.5	2273.6	2224.2
Ifitm6	1.3815	2.60539	0.000275871	0.0180472	56298.3	20453.6	15696.2	14001.5	6376.3	4974	46227.5	11494.2	7953.9	4740.6	4913.6	9725.3	6361.5	9168.4	9494.1	7320	5223.5	6409.3	7666.6	6575.5	6334.2
Elmo2	-0.455516	0.72925	0.000277568	0.0180814	4457.5	3823.2	4192.1	3145.5	4247.3	5744.3	3123.1	5308.2	6695	5712.9	6934.4	4923.6	5990.8	7196.6	7071.9	7430.1	5622.9	6024.8	5971.5	6446.2	5688.5
Zfp119a	0.79018	1.72929	0.000278892	0.018092	226.4	95.2	86.5	219.5	78.9	76.3	229.7	103.4	105.8	101.1	82.7	72.2	82.8	98.8	82.5	92.9	74.5	44.9	59	63.5	86.7
Ufsp1	1.29259	2.44967	0.000281195	0.0181657	118.1	40.9	44.2	225.2	30.4	38.7	99.1	42.4	19.3	30	28.5	24.9	24.8	33.3	22.4	28.7	23.4	39.9	25.1	20.1	26.8
Inafm2	0.425569	1.3431	0.000283425	0.018234	1641.7	1235.7	1197.2	1260.5	896.9	756.2	1340.9	1020.3	955.9	798.8	793.4	762.7	722.6	784.7	813.5	934.9	929.7	876.6	904.6	696.5	848.1
H2-Aa	-1.61708	0.325994	0.000284937	0.0182546	5568.7	5467.4	14209.8	7241.1	8854.4	6463.9	2411.2	44327.2	51386.1	78561.7	91689.4	80756.7	41395.5	53420.6	49321.4	67776	58179.9	16819.8	11993.8	35294.1	58097.9
Kyat3	0.88295	1.84414	0.00028609	0.0182546	61.5	288.2	294	386.1	280.1	388.3	166.8	140.6	135.2	89.9	153.3	121.9	83.9	51.2	95.7	63.1	158.7	141.7	214.2	166.4	100.7
Nol11	0.320288	1.24858	0.000288895	0.0183584	1621.4	1630.9	1751.6	1553.8	1456.3	1749.1	1592.5	1168.8	1131.8	1139.6	1131.1	1175.9	1138.7	1103.8	1075.1	1167.8	1361	1303.8	1211.8	1177.8	1227.2
Cirbp	0.553877	1.46803	0.000293356	0.0185661	3585	1690.2	2161.9	3228.8	2860.9	1789.9	3305.2	1851.3	2003.2	1505.3	1623.4	1761.9	1509.4	1781.3	1812.3	1734.5	1659.2	1754.5	1609.5	1358.9	1315
Arhgap39	-0.712338	0.61033	0.000296714	0.0187026	364.7	459.5	495.8	613.2	542.9	1265.2	676.7	780.7	968.1	941.1	1555.6	958.1	1275.4	1113.3	1013	1427.1	945.7	1097.3	1012.1	1238.9	1241.1
Raver2	2.66858	6.35805	0.000300184	0.0188167	0	9.2	13.5	149.5	9	47	151.5	0	5.1	10	5.4	0	3.1	2.4	2	1.1	7.5	0.7	5.7	7.7	2.1
Shd	2.41069	5.31729	0.000304567	0.0188167	182.8	22.6	5.8	83.3	73.1	4.2	203	0	21.4	13.7	23.1	12.4	0	9.5	0	11.5	14.9	5.7	10.5	26.3	16.1
Oprd1	-4.2855	0.0512785	0.000300962	0.0188167	0	0	1	0	0	0	0	0	0	0	23.1	0	0	2.4	0	5.7	4.3	6.4	0.8	8.5	9.6
mt-Ti	-1.80623	0.285936	0.000302607	0.0188167	5.7	4.2	5.8	0	0	9.4	1	1.8	7.1	10	27.1	24.9	15.5	16.7	13.2	11.5	16	14.2	8.9	7.7	15
H2-Ab1	-1.65908	0.316641	0.000304063	0.0188167	3283.3	4028.7	9903.3	5460.2	7763.6	5500.8	1325.7	29078.2	39060.7	51895.6	76214.8	58609.6	28905.6	37959.4	35097.1	53929.9	41028	14394.5	9087.7	27297.1	42201.9
Phf7	0.458034	1.37367	0.000316955	0.0195046	606.5	427.8	532.3	863	627.5	504.8	915.9	496.9	538.9	378.2	375.7	467.9	319.9	451.3	363.5	449.7	388.7	432.2	560.2	459.7	434.8
Get4	0.373132	1.29516	0.000318578	0.0195273	1433	1668.5	1342.3	1216.9	1360.2	1216.1	1474.4	992.8	1108.4	861.2	992.8	787.6	739.2	969.2	888.8	967	1008.5	1184.2	1219	1070.2	1084.8
Lsr	-0.997974	0.500703	0.000343265	0.0199883	329.9	319.2	434.3	276.3	239	396.6	449.8	698.4	973.1	1197	1696.6	1545.4	809.5	859.7	1140.3	1364	801.9	507.7	540.8	629.9	1052.7
Chrne	2.29759	4.91635	0.000341854	0.0199883	19.4	10	9.6	47.3	23.8	7.3	19.1	3.5	3.1	1.2	1.4	0	0	7.1	0	1.1	2.1	9.3	8.9	0.8	2.1
Cmah	1.45272	2.73723	0.000339681	0.0199883	70.4	655	432.4	230.9	923.2	1007	169.6	214.8	105.8	78.6	94.9	31.1	166.7	163.1	157.8	158.3	177.8	108.2	123.7	167.9	127.4
Amer2	2.57818	5.97187	0.000333477	0.0199883	680.9	67.7	42.3	174.1	43.5	14.1	324	38.9	8.1	20	42	11.2	18.6	20.2	47.9	9.2	18.1	12.8	21.8	24	39.6
Pdss1	0.566816	1.48125	0.000330869	0.0199883	504.6	518.8	532.3	520.5	556.1	504.8	608	308.6	329.5	182.2	290.2	228.9	253.6	301.2	231.1	205.3	346.1	462.1	411.5	368.4	375.9
Ptx3	2.09294	4.26618	0.000345835	0.0199883	413.2	69.3	140.3	77.6	12.3	136.9	727.2	30.9	23.4	118.6	20.3	77.1	89	14.3	17.3	39	91.6	58.4	14.6	13.9	24.6
Ift74	0.809021	1.75202	0.00034664	0.0199883	369.6	167.1	203.7	208.2	143.7	153.1	210.6	95.5	113.9	167.3	122.1	170.5	85.9	85.7	60.1	114.7	159.7	69.1	93.8	82	106
3830406C13Rik	-0.531691	0.691743	0.000344596	0.0199883	321.1	493.8	621.7	291.5	469.8	466.2	271.6	482.7	778.9	765.1	724.2	752.8	754.7	745.4	638.4	778.9	774.2	642.3	558.6	577.3	698.2
Pcdh10	5.51873	45.8461	0.00033574	0.0199883	53.4	11.7	4.8	43.5	0	29.8	11.4	0	9.2	0	0	0	0	0	0	0	0	1.4	0	0	2.1
Smyd3	0.456206	1.37193	0.000333078	0.0199883	415.7	644.2	710.1	1052.3	847.7	701.3	568	515.4	486.1	418.1	431.3	394.4	426.5	458.4	393	378.6	462.2	584.6	595	506.9	478.7
A430033K04Rik	0.978968	1.97105	0.00034387	0.0199883	226.4	99.4	89.4	280.1	167.6	135.9	143.9	111.4	96.6	62.4	71.9	57.2	60	77.4	52.9	52.8	72.4	89.7	104.3	84.4	69.6
H2-Eb1	-1.68248	0.311546	0.000332452	0.0199883	3526.7	3494	9207.7	5187.7	6887.2	4633.3	1465.8	31054.2	35575.9	54233.4	73777.6	57468.6	29336.2	38344	33805	50346.2	39288.9	12310.2	8129	27331.1	45295.6
Slc39a4	1.06735	2.09557	0.00034274	0.0199883	147.2	71.9	89.4	174.1	248.1	90.9	155.3	28.3	37.6	53.7	59.7	18.7	51.8	31	33.6	27.5	66	99.7	51.7	92.1	40.7
Nlrp1b	-1.45432	0.364928	0.000328393	0.0199883	182.8	177.1	340.1	83.3	220.1	389.3	255.4	909.7	796.2	1958.4	2605.3	1365	1665.7	1219.3	1102.6	1400.7	959.5	512	372.7	1180.9	1396.4
Pgap1	-1.17502	0.442878	0.000338013	0.0199883	76.8	316.6	311.3	253.6	594.7	389.3	186.8	1123.7	1567	1633.9	1198.9	1540.4	1708.1	1696.7	1523.1	1794.1	1482.4	852.3	1129.3	1021.5	760.3
4930539J05Rik	1.51405	2.85611	0.000336762	0.0199883	38.8	10.9	18.3	104.1	53.4	26.1	88.6	34.5	3.1	20	35.3	6.2	14.5	7.1	13.2	8	11.7	9.3	14.6	13.9	7.5
Ngfr	-2.51498	0.17495	0.000348393	0.0200152	0	1.7	1	1.9	0	10.5	3.8	46.9	15.3	12.5	161.4	42.3	20.7	25	22.4	45.9	74.5	29.9	17	39.5	76
Cbwd1	0.573843	1.48848	0.000356095	0.0203825	723	684.3	552.5	316.1	381.1	413.9	551.8	366	354.9	375.7	238.7	349.6	350.9	303.6	250.5	299.4	369.5	301.9	306.4	281.7	401.6
Mroh8	2.1139	4.3286	0.000358427	0.0204408	30.7	1.7	3.8	104.1	42.7	25.6	17.2	14.1	9.2	6.2	5.4	0	0	3.6	8.1	3.4	4.3	5.7	17.8	11.6	0
Blzf1	0.538646	1.45261	0.000360193	0.0204666	1687.8	1309.2	1194.3	1010.7	1397.2	862.3	1467.7	812.5	684.3	826.3	774.4	731.6	840.6	775.1	739.2	673.4	1050	734.9	788.2	681	735.7
Timd4	-1.67538	0.313083	0.000363084	0.0205558	25.9	21.7	34.6	13.2	7.4	14.6	6.7	62.8	77.3	83.6	145.1	145.6	62.1	101.2	60.1	109	70.3	44.9	17.8	92.1	108.2
Myo1g	-0.381722	0.767521	0.000365358	0.0206096	15323.2	15804.1	14227.1	11773.9	14248.4	15368.9	8895.7	20349.4	22564.2	17233.6	17850.7	18931.8	21462.3	22235.1	24586.9	22971.7	17719.6	20427.8	19081.7	17630.8	15330.6
Krt222	2.92043	7.5707	0.000369987	0.0207954	36.4	11.7	17.3	0	25.5	90.4	11.4	10.6	1	1.2	0	0	0	2.4	1	8	11.7	1.4	1.6	1.5	2.1
Cyp7b1	-2.33328	0.198433	0.000379648	0.0212617	0	7.5	40.4	0	0	8.9	1	0	40.7	56.2	204.8	70.9	18.6	44.1	33.6	41.3	58.6	31.3	17.8	23.2	113.5
Scube3	-2.64187	0.160221	0.000383215	0.0213845	0	4.2	10.6	0	0	3.7	0	0	0	6.2	42	0	11.4	11.9	13.2	13.8	6.4	8.5	9.7	34.8	36.4
Tcp11	1.09522	2.13645	0.000392472	0.0218229	154.5	64.3	16.3	170.3	81.3	48.6	100.1	61	42.7	25	32.5	36.1	32.1	23.8	18.3	18.4	34.1	48.4	53.4	64.2	48.2
AA467197	1.49227	2.81331	0.00039461	0.0218266	4616	1198.1	531.3	651.1	172.5	231.5	2650.4	824.9	452.5	531.7	484.2	683.1	265	543	484.6	464.6	352.5	166.6	259.5	421.8	400.5
Tmem147os	0.845562	1.79696	0.000395344	0.0218266	241	51	77.8	230.9	105.1	108.2	194.4	122	64.1	41.2	75.9	48.5	62.1	72.6	51.9	51.6	67.1	101.8	63.1	82.8	84.6
Herpud1	0.634939	1.55287	0.000398691	0.0219336	9347.7	15043	11781.7	14486.1	13702.2	7803.3	14349.1	7455.7	7526.8	5845.2	5810.1	8100.3	6927.7	5536.7	6922.3	4697.6	8681.4	9239.1	7837.2	6592.5	5611.4
Eogt	-0.940763	0.520957	0.000402619	0.0220504	84.9	198	229.6	49.2	113.3	268.1	195.4	306.8	410.8	554.2	603.5	620.9	483.5	425.1	407.3	438.2	416.4	294.1	215	393.9	501.2
Osgin1	1.1611	2.23627	0.000403646	0.0220504	4196.3	2896.6	2196.5	4443.9	1854.7	487.1	2254.9	1335.9	337.6	1294.4	1411.8	532.6	1145	882.3	1320.5	494.4	1172.5	972.7	565.1	1121.3	899.5
Ak8	-1.03431	0.488249	0.00040836	0.0221519	44.5	38.4	75.9	34.1	50.9	95.1	21.9	252	223.7	93.6	107.1	170.5	163.6	197.7	227	230.6	152.3	185.1	210.2	140.8	121
Lancl3	4.60281	24.2988	0.000409773	0.0221519	0	12.5	0	64.3	14.8	5.7	2.9	0	2	3.7	0	0	0	0	1	0	1.1	0.7	0	0	0
Gm17552	1.79294	3.4652	0.000409106	0.0221519	307.3	30.9	25	20.8	63.2	42.9	190.6	23	29.5	5	25.8	23.6	18.6	17.9	12.2	26.4	22.4	12.8	22.6	24.8	30
Maoa	0.687593	1.61059	0.000414806	0.0222016	319.4	433.6	429.5	461.8	276.8	413.4	226.8	175.9	144.4	217.2	184.4	248.9	164.6	175	143.6	196.2	186.4	193	238.5	211.3	183.1
Spns2	1.24876	2.37636	0.000416477	0.0222016	245.8	384.3	424.7	2744.3	491.2	1057.7	422.2	137	112.9	149.8	244.1	107	126.3	77.4	122.2	112.4	308.8	373.1	305.6	365.3	312.7
P2ry6	-1.555	0.340328	0.00041295	0.0222016	45.3	327.5	684.1	283.9	148.7	394.6	183	1352.7	1988	4046.6	3176.3	4016.6	3099.5	2007.5	2048.5	2286.3	1571.9	944.2	780.1	1353.5	1369.6
Gm13373	-1.73588	0.300226	0.000417821	0.0222016	0	22.6	77.8	1.9	10.7	49.6	7.6	167.1	181	109.8	272.6	158	190.5	135.7	157.8	232.9	100.1	105.4	105.1	178	129.6
Gm20342	1.05122	2.07228	0.000417511	0.0222016	1708.8	759.5	786	3088.7	1042.3	641.7	1745	1095.4	522.7	344.5	462.5	255.1	580.8	691.8	527.4	306.3	838.1	630.9	560.2	562.6	640.4
Edrf1	0.516887	1.43086	0.000421422	0.0223167	1715.2	1450.4	1269.3	1701.5	1959	1077.1	2064.3	1078.6	941.6	1041	945.3	854.8	1049.7	846.6	876.6	892.5	1070.3	1160	1223.9	1130.6	985.2
Ccm2l	0.848727	1.80091	0.000424641	0.0224109	310.5	238.1	280.6	329.3	407.4	426.4	353.6	152.1	125.1	49.9	105.8	89.6	95.2	123.8	90.6	106.7	156.5	213.6	249	233.7	209.9
Cd68	-1.17744	0.442135	0.000433448	0.0226455	3369.8	4840.8	7275.4	2744.3	3223.9	4267.5	3228	13561.3	15640.4	37975.9	22796.9	31037.5	29746.2	18025.9	17853	17701.7	13924.1	7906.1	7466.1	14075.7	12387.8
A930005H10Rik	0.739714	1.66984	0.000431467	0.0226455	173.1	118.6	108.6	159	128.1	131.2	101	173.3	85.4	71.1	70.5	38.6	65.2	64.3	55	90.6	76.7	90.4	121.3	81.3	86.7
Gm15706	0.977075	1.96847	0.000433301	0.0226455	127	39.3	69.2	181.7	60	53.3	144.9	36.2	70.2	25	35.3	29.9	53.8	35.7	31.6	21.8	43.7	58.4	61.4	34.8	37.5
Rrn3	0.267161	1.20344	0.000435978	0.0227015	1902.9	1864	2066.8	1928.6	1855.5	1912.7	2181.5	1595.8	1673.8	1429.2	1420	1597.7	1633.6	1491.9	1478.3	1445.4	1811.5	1469	1560.2	1353.5	1576.3
Abcc8	2.70362	6.51433	0.000442202	0.0229488	12.9	1.7	0	0	17.2	6.3	53.4	15.9	9.2	0	1.4	6.2	2.1	0	0	0	1.1	2.8	2.4	1.5	1.1
Naga	-0.435465	0.739456	0.000448384	0.0231923	3181.4	3714.6	4805.1	3465.4	4146.3	4272.7	4221	5527.4	6149	5115	7624.7	6374.5	5771.4	5830.8	6144.4	6731.5	5983.9	5461.6	5619	5262.2	4977.4
Slc46a3	-1.19269	0.437487	0.000453381	0.023362	23.5	99.4	234.4	124.9	182.3	317.7	82.9	260.8	495.2	669	652.3	576.1	568.3	576.3	572.2	680.3	616.6	303.3	538.4	453.5	461.5
Plcl1	-1.44256	0.367914	0.000456255	0.023362	39.6	49.3	68.2	34.1	2.5	55.9	30.5	200.7	180	368.2	286.2	349.6	358.2	297.7	247.4	281.1	162.9	72.6	67.9	125.4	167.1
AW112010	0.957374	1.94177	0.000454981	0.023362	947	630.8	931	698.4	2785.3	853.4	726.2	770.1	688.4	957.4	495	958.1	529	491.8	503	410.7	628.3	371.7	405.8	479	359.8
Zfp335os	0.739018	1.66904	0.000457666	0.023362	111.6	99.4	89.4	168.4	134.7	65.8	146.8	65.4	74.2	67.4	61	42.3	60	53.6	67.2	40.2	71.4	69.8	84.1	56.5	66.4
Cmtr1	-0.681427	0.623548	0.000468238	0.0237753	397.9	271.5	240.2	212	327.7	344.4	542.3	459.7	764.7	646.6	705.2	838.6	715.3	639.4	697.4	753.7	558	480.6	536.8	648.5	734.6
Cdc25b	0.706846	1.63223	0.000468817	0.0237753	4493.9	2099.6	1716	1773.4	1764.3	1725.6	4384	1879.6	2184.2	943.6	1114.8	1263	1429.6	1536	1645.3	1539.5	1221.5	1507.4	1534.3	1454.9	1235.8
1110059E24Rik	0.541044	1.45503	0.000478822	0.0242038	1285.8	929.9	937.8	1146.9	694.1	732.2	701.4	663.1	677.2	511.8	443.5	536.3	462.7	573.9	586.4	542.6	725.2	548.3	699.2	523.9	607.2
Nif3l1	0.623616	1.54073	0.000481992	0.0242852	997.1	699.3	683.2	1461.1	1127.7	547.7	833.9	512.8	558.3	383.2	499.1	552.5	436.9	415.6	475.5	386.6	616.6	520.5	580.4	530.1	514
Fkbp5	0.812467	1.75621	0.000486469	0.0243798	12897.9	4835.8	5019.4	8395.6	6473.3	4927	10770.4	3456.8	2963.1	2404	3153.2	2728.7	2561.1	3255.4	3150.1	3430	3277.9	4375.7	4794.5	4414.1	4347.7
BC048403	0.458062	1.3737	0.000487	0.0243798	440.7	267.4	263.3	488.3	277.6	356.9	491.8	355.4	295.9	302.1	231.9	230.2	252.6	290.5	288.1	236.3	259.8	320.4	258.7	235.3	223.8
Acvr1	-0.91242	0.531293	0.00049325	0.0244709	128.6	335.9	246.9	126.8	174.1	302.1	263	589.7	625.4	1115.9	859.9	822.5	1002.1	734.7	734.1	844.3	579.3	390.9	426	429.5	566.5
Oprl1	3.68302	12.844	0.000493254	0.0244709	106.7	0.8	2.9	47.3	0	0.5	116.3	19.5	0	0	0	0	0	0	4.1	5.7	3.2	0	4	3.1	4.3
Pus3	0.541672	1.45566	0.000493537	0.0244709	327.5	531.4	539	495.9	510.1	360.1	418.4	431.4	274.6	265.9	291.6	317.3	260.9	215.5	231.1	201.9	386.6	326.8	363	294.8	273.1
Gm13341	0.788008	1.72669	0.000496806	0.0245548	75.2	38.4	33.6	34.1	33.7	42.3	47.7	82.2	33.6	58.7	21.7	38.6	14.5	27.4	26.5	28.7	31.9	32	12.1	26.3	41.8
Snx21	-0.770174	0.586347	0.000505277	0.0248945	160.1	47.6	94.2	51.1	60.8	123.3	79.1	83.1	154.6	169.8	284.8	180.4	171.8	131	164.9	203	206.6	138.1	143.9	124.6	126.4
Slc16a7	-1.10767	0.464042	0.000510654	0.0250692	61.5	178.8	292.1	94.6	104.3	378.9	88.6	469.5	664	1026	641.5	787.6	926.5	771.6	738.1	764	533.5	415.8	489.1	419.4	583.6
Lrrc40	0.470954	1.38603	0.000512044	0.0250692	1478.3	1571.6	1586.3	1432.7	1397.2	1400.5	1687.8	1347.4	1192.8	815.1	773.1	781.4	795.1	1053.8	1020.2	970.5	1293.9	1105.8	1185.1	989	1104.1
Ccl22	-1.97119	0.255043	0.000516136	0.0251903	399.5	99.4	132.6	210.1	1.6	52.8	17.2	684.3	833.8	479.3	1916.4	608.5	535.2	950.2	779.9	1203.4	661.3	245.7	208.6	937.1	1189.7
Gm11843	2.2258	4.67771	0.000522471	0.0254198	47.7	16.7	9.6	58.7	11.5	2.1	197.3	23.9	12.2	7.5	4.1	11.2	11.4	9.5	2	6.9	1.1	8.5	8.1	9.3	7.5
Nfatc2	-0.907972	0.532934	0.000524603	0.0254441	173.9	298.3	369.9	594.3	497.8	534.6	395.5	885	909.1	1526.5	1722.4	1445.9	1363.4	1006.1	1140.3	1330.7	1096.9	559	681.5	1009.1	1143.7
L3mbtl1	2.27642	4.84474	0.000528055	0.0255319	49.3	9.2	8.6	22.7	0.8	14.6	61.9	17.7	7.1	3.7	13.6	0	2.1	0	2	0	7.5	10.7	4	6.2	12.9
4930404I05Rik	2.71264	6.55519	0.000534808	0.0257784	23.5	0	1.9	26.5	18.1	6.3	15.2	19.5	7.1	2.5	12.2	0	0	1.2	1	0	0	5	3.2	4.6	12.9
Col11a2	0.653462	1.57294	0.000544511	0.0261651	1461.3	611.6	646.6	1396.7	718.7	612.5	1211.3	538.4	420	656.5	651	332.2	477.2	415.6	341.1	385.4	519.7	964.1	578.8	763.8	662.9
Rab26os	1.25166	2.38116	0.000546389	0.0261746	349.4	137	113.4	371	128.1	88.8	139.1	27.4	54.9	26.2	80	49.8	25.9	46.4	21.4	58.5	70.3	82.6	103.5	81.3	81.4
Maip1	0.454076	1.36991	0.000556683	0.0265859	649.4	786.2	811.9	647.3	568.4	524.7	569.9	608.3	514.5	605.4	348.6	604.7	466.9	497.7	535.5	410.7	588.9	420.8	422	368.4	360.9
Ssc4d	0.988148	1.98364	0.000569458	0.0271128	892.8	199.7	221	147.6	265.3	202.2	391.7	253.7	190.2	122.3	127.5	197.8	134.6	152.4	161.9	138.8	149.1	163.8	143.9	129.2	83.5
Neat1	0.749745	1.6815	0.000577005	0.0273884	70452.9	25935.2	16022.9	32836.8	26155.1	33288	29135.6	22303.3	23001.4	38597.5	19139.1	24818.5	32237.9	13739.4	18947.4	16794.3	13748.4	22316.2	14705.1	14067.2	16474.3
Fnbp1l	-0.794304	0.576621	0.000579408	0.0274188	610.6	990.1	692.8	1958.9	777	1102.1	784.4	1393.3	1379.9	2276.7	2297.5	1525.5	2142.9	2364.7	2434.4	2187.6	1637.9	1491.8	1096.2	2012.8	3598.1
Poldip2	0.391796	1.31203	0.000594013	0.0274692	1438.7	1589.1	1545	1847.2	1582.8	1846.3	1265.6	871.7	990.4	1094.7	1080.9	1029	827.1	832.3	902.1	952.1	1155.5	1303.8	1458.3	1290.8	1156.5
Il16	0.943225	1.92282	0.000594509	0.0274692	11659	4221.7	3874.1	9370.3	3844.9	3257.8	9234.1	2472	2396.7	1565.2	2758.6	1592.7	1808.5	2725.5	2686.9	2359.7	2846.6	3636.5	3615	3092.3	2969.5
Wwox	0.391048	1.31135	0.000598281	0.0274692	516.8	493.8	474.7	630.2	819.7	499.6	558.5	478.3	429.1	357	343.1	378.3	467.9	434.6	333.9	340.7	354.6	476.4	444.6	460.4	376.9
Rundc3a	3.0463	8.26088	0.0005982	0.0274692	0	5	5.8	37.9	56.7	38.1	56.2	6.2	0	6.2	1.4	0	1	4.8	0	1.1	2.1	0.7	0.8	2.3	2.1
Rnmt	0.267491	1.20371	0.000599449	0.0274692	2038.7	2375.3	2131.1	2256	1958.2	2025.6	2426.5	2163.4	1800.9	1638.9	1506.8	1658.6	1649.1	1642	1800.1	1625.5	1862.6	1882.7	2060.5	1562.4	1809.8
Ppp2cb	0.452819	1.36871	0.000592827	0.0274692	6726.7	8742.5	7880.8	6620.4	8205.5	5801.3	8575.5	6452.2	5546	3931.8	3927.6	4809.2	3967	4812.8	5415.4	4226.1	4887	6390.8	6549.4	5150.8	5398.3
Efr3b	2.12207	4.35318	0.000593188	0.0274692	68.7	131.2	209.5	187.4	245.6	43.9	920.6	5.3	39.7	61.2	39.3	49.8	21.7	13.1	26.5	14.9	129.9	19.9	23.4	41	21.4
Cldn1	1.3497	2.54858	0.000589937	0.0274692	6779.3	857.2	642.8	1979.7	910.1	413.9	2377.9	917.7	716.9	323.3	584.5	491.5	272.3	826.3	818.6	846.6	446.2	468.5	564.2	777	719.6
Adam15	-0.721096	0.606636	0.000589056	0.0274692	3703	3834.9	4617.8	2513.4	3012	4736.2	1862.3	5794.4	8530.5	10833	10082.2	10128.5	10064.5	7403.7	8574.7	9158.9	6303.4	5620.4	5215.6	5215	5637.1
Cd300c2	-1.27825	0.412295	0.00059988	0.0274692	558.8	751.9	2050.4	550.8	404.9	966.8	556.6	2807	3515.3	7947.2	4655.9	8282	5676.1	3886.4	3719.2	4463.6	3537.7	1390	1425.2	2539	2620.4
Gm20661	2.6368	6.21951	0.000590778	0.0274692	98.7	3.3	3.8	68.1	30.4	12.5	60	0	3.1	5	8.1	2.5	0	3.6	10.2	1.1	0	13.5	4	8.5	2.1
Fam122a	0.538603	1.45257	0.000604212	0.0275865	465.8	405.2	401.6	584.8	506	389.9	762.4	562.3	281.7	224.7	341.8	336	261.9	281	297.3	258.1	246	390.2	396.1	371.5	327.7
D7Ertd128e	-2.78558	0.14503	0.000610175	0.0277772	0	0.8	1.9	0	19.7	1.6	0	0	4.1	2.5	81.4	28.6	15.5	6	11.2	12.6	5.3	7.1	0	24.8	31.1
Iars2	0.469612	1.38474	0.000621455	0.0280741	3437	4103.1	3604.1	3893.1	3538.5	3881.3	3401.4	2632.9	2344.9	2467.7	2355.8	2068	2302.3	2213.5	2123.8	2349.4	2794.4	2481.6	2910.1	2461.6	2526.2
Fcnb	-0.889169	0.539925	0.000618825	0.0280741	5795.9	13057	20019.9	6128.3	23862.6	14180	5663	30912.7	20172.5	12021.2	22906.7	19377.3	17613.3	31574.9	29239.7	24715.4	20995.3	33501.4	33701.9	42706.9	36018.7
Fbp1	0.799798	1.74086	0.000622106	0.0280741	1390.2	269.9	655.3	931.2	1112.1	538.8	1038.8	825.8	442.3	230.9	337.7	309.8	353	409.6	328.9	248.9	407.9	672.9	886	500.7	430.5
Lsg1	0.322475	1.25047	0.000629404	0.0280908	1894	2020.2	1945.7	2189.8	1912.2	1870.4	2006.2	1442	1505	1389.2	1360.3	1508.1	1472.1	1338.3	1348	1384.6	1709.2	1459	1679	1400.7	1341.8
Prrg4	1.68915	3.22466	0.000628961	0.0280908	63.9	142.9	74	696.5	147	221.1	98.2	42.4	15.3	63.7	32.5	19.9	36.2	39.3	19.3	16.1	99	31.3	31.5	47.2	60
Iqsec1	0.864438	1.82063	0.000629692	0.0280908	14783	8903.8	5251.9	16959.7	9019.5	4065.2	14576.8	7117.9	3965.8	6812.6	5213.4	3622.1	7686.5	5199.8	5521.3	3987.5	4503.6	5795.5	3410.5	5412.4	4548
Camk1d	-0.790997	0.577944	0.000624412	0.0280908	1637.6	1762.9	2256	2155.7	2088.8	1534.3	2185.3	4943.9	5988.3	6969.8	5165.9	5924	6938.1	6069	6404.1	6707.4	4892.3	3371.6	3254.5	3675.8	4229.9
Gfm1	0.42973	1.34698	0.000637943	0.0283775	2389.7	3047	2895	2838.9	2110.1	2208.5	1678.3	1645.3	1640.2	1572.7	1601.7	1779.3	1646	1516.9	1341.9	1602.6	1738	1690.4	1679.8	1653	1764.8
Cdh1	-1.15475	0.449143	0.000641339	0.0284473	101.9	330	399.7	963.3	336.8	322.4	65.8	486.3	502.3	404.4	1920.4	881	440	495.3	537.6	953.3	1127.8	729.9	603	688	1506.7
Cd7	-1.46934	0.361146	0.00065132	0.0286452	15.4	75.2	115.3	420.2	109.2	286.4	7.6	191	261.3	201	1128.4	378.3	237.1	345.3	280	518.5	648.5	356.7	308	450.4	552.6
H2-DMa	-1.09158	0.469249	0.000649432	0.0286452	693.1	1249.1	2196.5	1341.9	1925.3	2261.3	664.3	3699.1	5216.5	5749.1	7272.1	7269.1	4356.2	4750.9	5261.7	6585.8	5562.2	2851.8	3228.6	3758.6	3736.3
Opa1	0.329867	1.2569	0.00064949	0.0286452	5119.9	3723.8	3508	3679.2	3316.7	3381.2	4445	3733.6	3045.5	2913.3	2941.7	2771	3151.2	2961.3	2913.9	2888.5	3097.9	2638.9	2822.8	2951.5	3116.2
Mrpl16	0.506553	1.42065	0.00066242	0.0286786	1174.2	1305.9	1476.8	1114.7	913.4	1091.2	771	717.9	733.2	690.2	594	718	757.8	693	704.5	600	807.2	719.9	839.1	653.9	627.5
Ap1s2	-0.567761	0.674663	0.000662207	0.0286786	2987.3	2960.1	3171.7	2299.5	2652.2	2581.1	3280.4	4446.2	7186.2	6612.9	5038.4	5341.7	5016.7	6704.8	7360.1	7376.2	5413.1	4364.3	4183.3	4050.4	4891.7
Cd207	-2.75273	0.14837	0.000663133	0.0286786	0	7.5	1.9	0	0	0.5	4.8	0	0	18.7	14.9	29.9	19.7	20.2	14.3	17.2	9.6	2.1	1.6	18.6	68.5
P2ry13	1.52414	2.87615	0.000660578	0.0286786	2822.4	159.6	226.8	497.8	144.6	153.1	1825.1	304.1	206.4	571.7	276.7	459.1	469	241.7	186.3	254.7	186.4	115.4	124.5	202	170.3
Wdr19	0.890056	1.85325	0.000661861	0.0286786	429.4	139.5	104.7	268.8	141.3	162.5	307.8	93.7	80.3	168.5	126.1	149.3	124.2	67.9	76.4	95.2	89.5	86.2	90.5	123	98.5
Peg12	1.53225	2.89237	0.000654744	0.0286786	46.9	36.8	47.1	71.9	24.6	25.1	78.1	48.6	34.6	15	16.3	8.7	7.2	14.3	12.2	21.8	7.5	24.2	29.9	10.1	17.1
Stk32c	-1.57863	0.334801	0.000668646	0.028837	2.4	9.2	3.8	22.7	11.5	48.6	10.5	20.3	13.2	22.5	175	37.3	16.6	35.7	37.7	35.6	43.7	28.5	6.5	57.3	97.4
Metap1	0.333848	1.26037	0.000680462	0.0292655	2776.3	2808.1	2057.1	2477.4	2133.9	1919	2405.5	1969.8	2056.1	2151.9	1669.5	1692.2	1914.1	1821.8	1916.1	1648.5	1963.8	1986.7	1858.5	1625.9	1723
Igkj2	3.21949	9.31455	0.000688374	0.0295242	16.2	426.9	2852.7	94.6	1272.3	749.4	548	11.5	9.2	202.2	10.8	23.6	175	2.4	0	37.9	215.1	36.3	73.6	51.8	107.1
Rabl2	0.647507	1.56646	0.000696529	0.0297407	153.7	135.3	162.4	280.1	181.5	204.9	101	84	81.3	88.6	111.2	94.6	84.9	53.6	58	92.9	103.3	84.7	117.2	113.8	125.3
Stambpl1	0.895757	1.86059	0.000697241	0.0297407	4337	1272.4	1186.6	1792.3	1014.4	835.6	3747.4	725.8	871.5	737.7	929	822.5	761.9	782.3	891.9	977.4	909.5	818.9	968.4	1014.5	928.4
Otof	-2.1272	0.228902	0.000703683	0.0299334	0	4.2	5.8	0	0.8	8.4	0	72.5	61	28.7	35.3	54.7	43.5	54.8	77.4	65.4	41.5	40.6	70.3	43.3	30
Cyp2ab1	-1.229	0.426614	0.000710871	0.0300816	68.7	73.5	98	0	78	170.4	76.2	174.2	440.3	168.5	191.2	256.3	315.7	381	540.6	523.1	223.6	272	285.4	179.5	127.4
Nbea	2.39715	5.26761	0.000711031	0.0300816	21.8	27.6	24	134.4	81.3	162	25.7	0	3.1	17.5	8.1	0	8.3	7.1	2	5.7	18.1	5.7	3.2	7	8.6
Cfap36	0.704188	1.62923	0.000727243	0.0301527	1708	567.3	678.3	431.5	597.1	370	1201.8	542.8	469.8	453.1	368.9	562.4	538.3	412	413.4	382	459	368.1	407.4	398.5	401.6
Pola2	0.471318	1.38638	0.000722655	0.0301527	2500.5	2642.6	2123.4	3384	2593.1	2822	2042.4	1623.2	1508	1094.7	1440.3	1277.9	1299.2	1284.8	1464.1	1218.3	1825.3	2282.2	2222.2	1943.9	1757.3
Il12a	1.10633	2.15298	0.00072808	0.0301527	540.2	146.2	202.7	978.5	710.5	481.3	395.5	202.5	172.9	81.1	108.5	56	126.3	113.1	124.2	131.9	248.1	294.1	302.3	226	144.6
Dnhd1	-0.636157	0.643424	0.000734735	0.0301527	129.4	145.4	189.3	145.7	299.8	243	186.8	140.6	194.2	267.1	484.2	231.4	370.6	264.3	285.1	332.7	243.9	246.4	242.5	283.2	357.7
Slc26a9	1.34969	2.54857	0.000737889	0.0301527	80.9	64.3	42.3	90.8	35.3	22.5	223	55.7	36.6	33.7	51.5	6.2	25.9	25	41.7	10.3	35.1	19.2	19.4	27.1	31.1
Pbxip1	-0.440821	0.736715	0.000735957	0.0301527	2579.7	2781.3	3133.3	2609.9	2364.7	3276.1	1777.4	3251.7	3093.3	4230.1	5258.1	3481.5	3876.9	3976.9	3907.6	4792.8	2936	3554.6	3202	3623.2	4391.6
Dusp28	0.527801	1.44173	0.000736293	0.0301527	194.1	168.8	159.5	193	266.1	149.5	234.4	252	110.8	127.3	123.4	115.7	90.1	102.4	106.9	134.2	111.8	155.9	194	161.7	156.3
Clca3a1	3.41468	10.664	0.00073771	0.0301527	0	94.4	76.9	420.2	32	106.6	22.9	0	17.3	22.5	4.1	0	15.5	1.2	0	0	12.8	8.5	4	19.3	4.3
Fam105a	-0.685708	0.621701	0.000726515	0.0301527	3066.6	1896.6	2883.5	1597.4	1596.8	2635.9	2925.9	3633.7	5090.4	6582.9	6310.5	7285.3	4964.9	4790.2	4886	5931.9	4874.2	2718.7	3826.8	3689	4462.3
Igkv4-63	9.36352	658.72	0.000728745	0.0301527	0	36.8	412.2	3.8	0	0	750	0	181	0	1.4	0	1	0	0	0	0	0	0	0	0
Ccr5	-1.38547	0.382766	0.000719091	0.0301527	964	1454.6	1618	414.5	404.9	605.7	874.9	4953.6	5485	17480.8	6514	11197.3	9815	8688.5	6955.9	7938.3	4618.7	1767.4	1035.5	2678.3	4096.1
NA	-2.31027	0.201623	0.000724181	0.0301527	0	10.9	4.8	0	5.7	10.5	4.8	0	9.2	5	17.6	56	0	22.6	37.7	51.6	10.6	24.9	34.8	17.8	10.7
Snhg4	0.880754	1.84134	0.000717187	0.0301527	291.9	287.4	287.3	577.2	215.2	255.5	377.4	109.6	145.4	107.3	89.5	119.5	107.7	122.6	115	110.1	271.6	170.2	169.8	123.8	151
Uspl1	0.418609	1.33664	0.000742014	0.0302419	2439.8	2353.6	2768.2	3194.7	2988.2	1862	2566.6	1652.4	1455.1	1742.5	1561	1515.5	1519.7	1858.7	1956.9	1648.5	1941.4	1856.4	1956.3	1475	1628.8
Htr7	-1.3692	0.387105	0.000746955	0.0303638	261.2	41.8	57.7	41.6	16.4	40.8	156.3	184.8	179	425.6	646.9	485.3	199.8	279.8	305.4	492.1	290.7	169.5	91.3	140.8	345.9
Nxpe3	0.652668	1.57207	0.000756995	0.0306918	485.2	290.7	290.2	442.9	545.4	1038.9	988.3	201.6	263.4	156	341.8	245.1	137.7	227.4	202.6	263.8	312	292.7	354.1	326.6	406.9
Trp53inp1	1.07112	2.10107	0.000759593	0.0307172	8980.6	3266.8	2987.2	3948	2519.2	7066.5	7489	2024.6	1940.2	2304.1	1919.1	1117.4	1450.4	2755.3	2701.1	1623.2	3666.6	1548.7	1573.9	1864.2	1910.4
Mta2	0.220301	1.16498	0.000764891	0.0307715	13561	12452.1	12234.3	12763.8	11804.8	11478.2	14774.1	10560.6	9605.3	9210.3	9923.5	9444.1	9740.4	10430.5	9594.9	10441.4	9593	11016.4	10924.4	10764.4	10423.8
4930455G09Rik	-1.55583	0.340133	0.000764745	0.0307715	10.5	8.4	19.2	0	4.9	20.4	5.7	13.3	86.4	83.6	48.8	110.7	72.5	73.8	43.8	64.2	70.3	44.1	39.6	55.7	33.2
Sfn	0.602699	1.51855	0.000770939	0.0309349	349.4	406	290.2	499.6	294.1	264.4	437.4	196.3	282.7	319.5	192.6	206.6	228.8	244.1	231.1	156	293.9	257.8	147.9	250.7	203.5
Ciita	-1.7198	0.303591	0.000776139	0.0310635	138.3	87.7	424.7	378.5	1549.1	535.7	41.9	725	924.3	1068.4	7254.5	953.1	895.5	1324.1	1006.9	2239.2	2039.4	1003.3	628.1	2351	3786.6
Specc1	-0.530537	0.692297	0.000781338	0.0311914	1475.9	2424.6	2415.5	1693.9	1862.1	2266.5	1661.2	3000.7	2813.7	4200.1	3561.5	3350.9	3836.5	3626.9	3508.5	3342.8	3014.9	2706.6	2992.6	3182.9	3734.1
Hoxa9	1.77578	3.42423	0.000787646	0.031263	77.6	217.2	263.3	878.2	218.5	483.4	114.4	58.4	45.8	31.2	20.3	18.7	22.8	7.1	8.1	22.9	174.7	116.1	136.6	125.4	58.9
Gpr152	3.42279	10.7242	0.000785826	0.031263	73.6	0.8	4.8	0	11.5	6.3	74.3	0	0	5	1.4	6.2	1	1.2	1	0	0	0	0.8	5.4	1.1
Chrm3	1.17171	2.25278	0.000789156	0.031263	489.3	302.4	149.9	300.9	137.2	37.1	634.7	174.2	170.8	49.9	85.4	83.4	112.8	157.2	142.5	144.5	74.5	82.6	93.8	98.3	119.9
Zfp560	1.03831	2.05382	0.000794557	0.0313971	614.6	121.1	117.2	225.2	92.8	152.6	637.6	141.5	99.7	77.4	104.4	123.2	121.1	97.6	96.7	70	102.2	113.2	143.9	125.4	129.6
Sept3	-1.79945	0.287285	0.00080145	0.0315083	0.8	45.1	101.8	68.1	74.7	96.7	20	145	203.4	128.6	844.9	139.4	91.1	182.2	167	355.6	459	183.7	113.2	312.6	670.4
Gmps	0.396486	1.3163	0.000804474	0.0315083	3344.8	4986.2	4511.1	3170.1	2919.2	3351.4	3423.3	3117.4	2738.4	2204.3	2026.2	2732.5	2549.8	2661.2	2340.7	2368.9	3160.7	2669.5	2839.8	2340.9	2409.5
Pop4	0.316208	1.24505	0.000805466	0.0315083	1295.5	1453.7	1488.3	1211.3	1008.6	1083.9	1015	1091.9	1042.3	1023.5	859.9	1117.4	934.8	1044.2	1024.2	868.4	1049	863.7	1012.9	724.3	777.5
Ak7	3.12545	8.72677	0.000803327	0.0315083	6.5	4.2	6.7	0	9	11.5	35.3	15.9	2	0	1.4	0	0	0	0	1.1	0	0	8.9	6.2	2.1
Ufd1	0.389827	1.31024	0.000810307	0.0316182	4459.2	3359.5	3131.4	3075.5	3241.1	2356.9	4447.9	2305.7	2364.2	2327.9	2163.2	2611.8	2470	2206.4	2228.7	2344.8	2498.4	2477.3	2566.6	2282.9	2259.5
Pde4d	0.644304	1.56299	0.000817999	0.0317883	729.4	827.1	645.7	2787.8	1611.5	634.9	1568.7	886.8	523.7	544.2	705.2	460.4	667.7	622.7	622.1	598.8	644.3	744.1	787.4	603.6	675.7
Prkag2	-0.47438	0.719776	0.000818749	0.0317883	791.7	1214.8	1106.9	1056.1	869.8	1282.4	1053.1	1651.5	2234	1631.4	1722.4	2389	1914.1	1656.3	2033.2	1938.7	1499.4	1451.2	1696.8	1492	1535.6
Gm12107	1.92023	3.78484	0.000821064	0.0317989	19.4	18.4	7.7	20.8	0	5.7	52.4	8.8	11.2	6.2	2.7	0	0	1.2	5.1	5.7	4.3	2.8	4	9.3	11.8
Ip6k3	-1.61619	0.326195	0.000827053	0.0319514	22.6	5.8	20.2	1.9	0	40.8	2.9	43.3	35.6	66.2	74.6	69.7	95.2	56	62.1	98.7	59.6	44.1	48.5	60.4	52.5
Igkv8-27	5.86902	58.4456	0.000830389	0.0320008	0	207.2	63.4	0	0	0.5	175.4	619.8	2	0	0	0	0	0	0	6.9	1.1	7.8	0	1.5	0
Dab2	-1.71166	0.305308	0.000843646	0.0324314	856.4	829.6	1943.8	959.6	460.8	1035.3	840.6	7585.6	11234.3	26405.3	16664	20187.3	18306.9	12471.3	10277	11324.7	7701.7	3124.6	1813.2	5992.8	10003
Polr3f	0.511878	1.42591	0.00086125	0.0330266	1589.1	1322.6	1080.9	1576.5	1062.9	1087.5	1739.3	903.6	942.6	790.1	809.7	671.9	758.8	982.3	970.3	820.2	1184.2	759.1	757.4	761.5	846
Ccar1	0.374131	1.29606	0.000864531	0.033071	9495.7	6537.7	6410.7	6238.1	6125	4943.2	7200.3	6054.3	4631.8	4548.4	4303.3	5069.2	5454.6	4975.9	4529.7	4550.8	5456.8	4357.9	4476	4601.4	4881
Aldh5a1	1.23422	2.35254	0.000868602	0.0331453	357.4	138.7	56.7	344.5	188.9	132.7	183.9	50.4	95.6	32.5	58.3	46	23.8	52.4	60.1	71.1	69.2	85.4	112.4	109.9	63.2
Kmo	-1.39682	0.379766	0.00087423	0.0332785	55	115.3	360.3	257.4	318.7	572.8	20	609.1	579.6	753.9	2153.7	908.3	499	799	709.6	1127.7	1155.5	469.3	478.6	783.1	1368.6
Ndufa10	0.375281	1.29709	0.000879722	0.0333535	3386.8	3952.7	3638.7	3367	3047.3	3229.6	3301.4	2826.5	2627.6	2477.6	2254.1	2823.3	2412.1	2240.9	2474.1	2380.3	2565.4	2433.1	2796.2	2353.3	2282
Mfsd6l	1.42228	2.68009	0.00088477	0.0333535	459.3	219.7	74	261.2	200.4	54.3	707.2	87.5	133.2	63.7	103.1	63.5	80.7	117.9	77.4	84.9	71.4	80.5	87.3	96.7	43.9
Repin1	0.78992	1.72898	0.000882771	0.0333535	232.9	329.2	234.4	995.5	457.5	451	279.2	138.8	169.8	294.6	211.6	192.9	254.7	121.5	170	179	233.2	264.9	206.9	193.5	113.5
Rab3ip	0.419599	1.33756	0.000883706	0.0333535	533.7	520.5	393.9	543.2	542.1	431.7	844.4	441.2	462.7	383.2	355.3	450.4	328.2	348.9	368.6	359.1	403.6	381	416.3	380.7	401.6
Lrrc75b	3.48485	11.1956	0.000893071	0.0335171	89	20.1	1	1.9	0	6.8	78.1	0	1	0	4.1	5	1	0	1	2.3	0	2.8	0	0.8	3.2
Ankrd63	1.24377	2.36817	0.000893416	0.0335171	281.4	118.6	89.4	297.1	220.9	40.2	442.2	93.7	42.7	21.2	90.9	27.4	56.9	71.4	37.7	29.8	95.8	60.5	90.5	95.2	94.2
Tinagl1	1.15402	2.22533	0.000900685	0.0337086	3093.3	2098.7	1046.3	1112.9	1258.3	386.2	2138.6	1326.2	380.3	305.8	640.1	306.1	394.4	612	703.5	410.7	572.9	807.5	693.6	938.7	599.7
Golga5	0.374285	1.2962	0.000912672	0.0338167	3138.6	2141.4	2320.4	2536.1	2404.2	1835.9	3613	2117.4	1986.9	2022.1	1840.4	1957.3	1794	2048	1822.5	1945.6	1904.1	1825.7	1780	1789.2	1764.8
Gpld1	0.827497	1.7746	0.000910316	0.0338167	79.3	416.9	257.5	81.4	200.4	118.1	155.3	156.5	217.6	113.6	82.7	150.6	119.1	100	112	95.2	89.5	95.4	133.4	55.7	52.5
Nudt8	0.42724	1.34466	0.000908453	0.0338167	436.7	269	253.7	687	611.9	437.4	428.9	268.8	263.4	194.7	383.8	226.5	225.7	229.8	205.7	235.2	251.3	393.8	352.5	319.6	339.5
Fbxo17	0.903108	1.87009	0.000906114	0.0338167	166.6	118.6	112.4	136.3	220.1	120.2	100.1	124.7	78.3	41.2	62.4	16.2	46.6	65.5	47.9	37.9	80.9	88.3	118.8	107.6	93.2
Stard5	0.618601	1.53539	0.000914434	0.0338167	2299.9	1308.4	1150.1	1516	780.3	1578.7	2993.5	892.9	899.9	972.3	1121.6	918.3	1023.8	894.2	879.7	973.9	834.9	850.2	896.5	910.8	987.3
Tex45	4.32284	20.0126	0.000916773	0.0338228	72.8	7.5	3.8	0	15.6	0	138.2	0	0	2.5	4.1	0	1	0	1	1.1	5.3	0	0	0	0
Nup88	0.2899	1.22256	0.000919089	0.0338281	6117	4958.6	4884.9	4084.3	4348.4	3639.8	5474.3	4638.9	3658.7	3579.8	3367.5	3978	3784.8	3825.7	3557.4	3689.2	3890.2	3494.1	3736.3	3651.8	3743.8
Rxra	-0.828429	0.563142	0.00092408	0.033884	596.8	645.8	1016.6	1603	896.9	876.9	598.5	1775.3	2308.3	3140.4	2637.9	2835.7	3332.4	2263.5	2489.3	2715.3	1855.1	2056.5	1479.3	1962.5	1737
BC002059	0.48711	1.40163	0.000924961	0.033884	538.6	286.6	322.8	325.5	414	280.6	444.1	282.9	244	243.4	275.3	144.3	229.8	233.4	188.4	220.3	273.7	280.6	281.3	264.7	313.8
Tnfsf13b	-1.06029	0.479536	0.000928573	0.0339365	61.5	91.1	186.4	128.7	279.3	201.7	91.5	582.6	295.9	187.2	423.1	321	244.3	491.8	626.2	473.8	276.9	353.9	434.9	636.1	514
Cx3cr1	-1.65466	0.317613	0.000931854	0.0339767	245.8	504.6	1689.1	401.2	132.2	2341.7	79.1	3325.1	4585	5613.1	5419.5	6744	6507.4	6034.4	5214.9	6975.8	4488.7	2797	2940.1	3865.4	3548.9
Lst1	-1.0808	0.472766	0.000938424	0.0341363	659.9	1164.7	1624.8	654.8	895.3	1282.4	247.8	3349	2604.2	3159.1	2830.5	4943.6	3333.4	2929.1	3122.6	2545.5	2413.2	2515.7	2630.4	2591.6	2174.9
C1rl	0.850623	1.80328	0.000941747	0.0341565	3337.5	1183.9	1487.4	425.8	1329	943.3	1477.2	881.5	929.4	539.2	678.1	435.5	514.5	841.8	828.8	681.4	582.5	828.8	712.2	759.2	712.1
Ppp1r3d	0.774709	1.71084	0.000943367	0.0341565	862.9	722.7	817.7	1076.9	613.6	331.3	1689.8	551.7	424	315.8	489.6	360.8	302.3	423.9	483.6	369.4	530.3	487.1	416.3	412.5	460.5
Crnkl1	0.397722	1.31743	0.000947992	0.0341831	3990.1	3228.3	3026.6	2636.4	2426.3	1781.5	2786.7	2135.1	2062.2	1857.3	1535.3	2338	1838.6	2193.3	2008.8	1951.3	2297.1	1798.7	2062.2	1678.5	1813
Grap	0.798092	1.7388	0.00096013	0.0341831	272.5	154.6	154.7	327.4	476.4	163.6	368.8	84	193.2	183.5	138.3	185.4	139.8	109.5	86.5	176.7	177.8	96.8	131.8	103.7	113.5
Crbn	0.420959	1.33882	0.000961666	0.0341831	1327.1	1140.4	917.6	1656	2069.9	1315.9	1830.8	1060	1013.8	1138.3	980.6	694.3	1048.7	983.5	903.1	1014.1	1133.1	1113	977.3	983.6	1139.4
Kbtbd4	0.478078	1.39289	0.000961553	0.0341831	1023.8	774.5	737.9	741.9	814.8	661.6	804.4	608.3	427.1	490.5	485.5	375.8	414.1	507.2	528.4	382	596.4	551.9	661.3	581.2	580.4
1110004E09Rik	0.686959	1.60989	0.000958792	0.0341831	227.2	440.3	446.8	384.2	279.3	371.6	274.5	175.9	190.2	154.8	139.7	210.3	158.4	107.2	119.1	161.7	240.7	244.2	242.5	192.7	221.7
Shank1	2.18302	4.54103	0.000956219	0.0341831	4	6.7	5.8	15.1	130.6	37.6	2.9	32.7	10.2	3.7	2.7	1.2	7.2	7.1	4.1	0	6.4	12.1	4	2.3	2.1
Stxbp6	-1.32434	0.399331	0.000955537	0.0341831	25.9	246.5	267.1	102.2	134.7	467.2	115.3	1375.7	1958.5	921.2	683.5	1408.5	1364.4	1674.1	1911	1640.4	1215.1	699.3	1126.9	627.6	579.3
Ccdc102a	-1.15073	0.450398	0.000956131	0.0341831	66.3	36.8	43.2	66.2	86.2	121.8	10.5	167.1	100.7	117.3	333.6	161.8	119.1	145.3	122.2	260.4	200.2	140.3	120.4	198.1	191.7
Clec10a	-1.44239	0.367957	0.000973703	0.0343725	90.6	364.3	657.2	208.2	271.1	547.2	75.3	2134.2	2343.9	2858.3	3268.5	2828.3	1739.2	1876.5	1961.9	2561.6	1813.6	1033.2	1210.1	1286.2	1999.3
Plekhg4	1.54155	2.91108	0.000972042	0.0343725	133.4	22.6	30.7	37.9	74.7	13.1	234.4	54.8	25.4	42.4	24.4	21.2	34.2	13.1	32.6	2.3	43.7	22.1	12.1	29.4	12.9
Abcc3	-1.77137	0.29293	0.000970728	0.0343725	200.6	228.1	605.3	236.6	113.3	342.8	270.7	1838.9	2275.7	7469.1	4696.6	5608	6747.6	3595.9	2370.2	3379.5	1642.1	896.5	502	2044.5	1949
Zfp719	0.905906	1.87372	0.000975826	0.0343725	1324.6	367.6	322.8	594.3	186.5	301	1284.7	472.1	806.4	526.7	294.3	545	373.7	389.4	429.7	310.9	330.1	261.3	252.2	219	257
Zfp959	0.629171	1.54668	0.000980423	0.0344564	692.2	457.8	333.4	547	298.2	197	816.8	302.4	359	339.5	236	328.5	224.6	334.6	342.1	323.5	357.8	207.9	254.6	244.5	245.2
Gm24727	1.2344	2.35283	0.000983837	0.0344986	507.9	115.3	86.5	98.4	111.7	46	190.6	168	44.7	68.6	40.7	34.8	99.4	36.9	56	25.2	47.9	91.9	80.8	73.5	91
1700025G04Rik	-0.794122	0.576694	0.000992353	0.034719	123.7	513	640.9	503.4	320.3	881.6	204.9	1071.5	1002.6	712.7	1178.6	1154.7	836.5	1069.2	1056.8	1247	1170.4	709.9	927.2	756.8	1021.6
Zdhhc4	0.336147	1.26238	0.000996145	0.0347735	1619	1246.5	1358.6	1455.4	1417.7	1221.8	1486.8	919.5	949.7	875	1033.4	909.6	847.8	846.6	933.6	967	924.4	1244	1271.6	1153.8	946.6
Wnt6	-1.5594	0.339293	0.000999003	0.0347953	0	0.8	4.8	0	9.9	8.9	1.9	6.2	9.2	2.5	14.9	8.7	10.4	15.5	20.4	6.9	14.9	15	21.8	14.7	5.4
Cmtm3	-1.08329	0.471953	0.00100344	0.0348514	268.5	772	931	437.2	413.2	1085.4	327.8	1847.8	2912.3	4187.6	2815.5	4261.7	3303.4	2271.8	2486.3	2493.9	2130.9	1603.6	1482.6	1655.3	1707
Cdc25c	0.759405	1.69279	0.00100509	0.0348514	1426.5	726.9	715.8	1046.6	952	648.5	1175.1	488	414.9	292.1	279.4	435.5	274.3	503.7	456.1	357.9	479.2	630.9	661.3	554.1	537.6
Tex15	-1.04545	0.484495	0.00100735	0.034852	45.3	76.9	74	115.4	113.3	143.7	120.1	164.4	95.6	107.3	208.9	90.8	105.6	319.1	328.9	222.5	111.8	176.6	217.5	332.8	312.7
Cfp	-0.761339	0.589949	0.00101364	0.0349144	6106.5	6042.2	6652.8	3098.2	3929.5	6283.1	4428.8	10306.9	14491.3	17203.7	15427.1	17834.4	14414.5	13122.7	14157.1	14518.4	9904	9039.7	7853.4	8054.3	9478.3
Eif2b1	0.433719	1.35071	0.00101291	0.0349144	1184.7	2029.4	1979.3	1523.6	1595.9	1451.8	1183.7	976.1	977.2	848.8	1005	963.1	944.1	897.8	876.6	917.7	1079.9	1133.6	1326.5	1090.4	1077.3
Riok1	0.406695	1.32565	0.00102126	0.035003	2909.7	2272.5	2321.4	2178.4	2124.1	1637.3	2088.1	1528.6	1496.8	1293.1	1358.9	1164.7	1207.1	1619.3	1575.1	1451.1	1593.2	1590.8	1656.4	1602.7	1727.3
Metap2	0.348385	1.27314	0.00102295	0.035003	4429.2	8250.4	7223.5	5066.5	5624.8	5358.6	5556.3	4485.1	4614.5	4532.1	3774.4	4170.8	4643	4101.9	4150.9	3840.7	4989.3	4550.8	4723.3	4157.2	4501.9
Ighv1-54	4.76554	27.2001	0.00101918	0.035003	0	5.8	81.7	1.9	0	2.6	140.1	0	1	0	4.1	0	0	0	0	1.1	0	5	2.4	0.8	3.2
Cenpn	0.546076	1.46011	0.00103104	0.0352022	1100.6	1144.6	1113.6	1287	1346.2	1019.6	887.3	1158.2	642.7	410.7	519.4	552.5	603.5	688.2	645.5	495.6	712.4	876.6	972.5	910.1	773.2
Dtx4	0.396644	1.31644	0.0010337	0.0352159	5287.3	5101.5	3895.2	6249.4	6185.8	4168.2	4493.6	3790.2	2886.9	4718.1	3653.7	3017.4	4173	3041	3185.7	2606.3	4083	4489.6	3885.9	3468.4	3726.6
Crybg1	-0.802971	0.573168	0.0010396	0.0353395	964	2509	2144.6	547	944.6	1712.5	1323.8	4710.5	4992.8	7194.5	3918.2	5929	6005.3	5320	5776.9	5008.5	4600.6	1815.8	1990.2	2135.1	2893.5
Mta1	0.280775	1.21485	0.00104759	0.0354456	2286.2	2027.7	1863.1	3531.6	2336.8	2853.3	1846.1	1787.7	1691	1583.9	2077.7	1423.5	1548.7	1618.2	1532.3	1788.4	1706	2175.4	2027.4	2128.1	1906.1
Slc52a3	0.885039	1.84681	0.00104522	0.0354456	21.8	174.6	181.6	106	112.5	178.2	99.1	130	95.6	83.6	85.4	39.8	113.9	54.8	34.6	53.9	70.3	69.8	53.4	80.5	53.5
Tex9	0.833779	1.78235	0.00104955	0.0354456	355.8	158.7	120.1	425.8	301.4	346.5	175.4	109.6	106.8	69.9	139.7	58.5	73.5	96.4	82.5	78	158.7	159.5	158.4	178	176.7
Gp1bb	1.42345	2.68226	0.00105916	0.0356782	281.4	59.3	35.6	39.7	44.4	31.4	165.8	80.5	25.4	16.2	38	39.8	3.1	45.2	18.3	27.5	18.1	43.4	21	38.7	32.1
Gm37305	0.805855	1.74818	0.00106102	0.0356782	1680.5	447	481.4	774.1	736.8	317.7	1334.3	618	422	413.1	339.1	277.5	415.1	440.6	520.3	385.4	661.3	414.4	397.7	369.1	328.8
Scgb1a1	-2.82284	0.141332	0.00106939	0.0358262	0	0	0	3.8	0	1	0	0	9.2	0	4.1	28.6	5.2	16.7	14.3	5.7	11.7	2.8	6.5	7	1.1
Sirpb1b	-0.571921	0.67272	0.00107002	0.0358262	325.9	556.4	781.2	242.3	228.3	387.8	362.2	686.1	944.7	1124.6	678.1	1403.6	1019.7	1010.9	1046.6	931.5	912.7	374.5	505.2	386.9	451.9
BC022960	0.758171	1.69134	0.00107423	0.0358897	596.8	287.4	287.3	327.4	298.2	227.8	738.6	127.3	181	154.8	165.5	155.5	124.2	211.9	191.4	138.8	137.4	225.7	258.7	294.1	245.2
Il18rap	0.969797	1.95857	0.00107779	0.0359317	19792.1	5229.3	5458.5	13235	9227.3	3380.1	22240.3	4802.5	3446.1	2666.1	5103.5	2568.2	2858.3	4946.2	4609.1	3996.7	3800.8	5653.1	4198.7	6177.7	6619
Stk3	-0.484367	0.71481	0.00109296	0.0363597	487.6	684.3	871.5	316.1	606.2	649.6	462.2	839	1206	1411.7	904.6	1178.3	1253.7	1206.2	1179	1162.1	1022.3	724.9	692	765.3	976.6
Trpc1	2.45553	5.48515	0.00110376	0.0366406	0	8.4	16.3	113.6	24.6	123.9	5.7	0	3.1	16.2	4.1	0	3.1	3.6	3.1	3.4	4.3	7.1	8.1	1.5	3.2
AI597479	0.464655	1.37999	0.00110623	0.0366444	976.9	503.8	513.1	766.5	551.1	719.6	907.3	517.2	526.7	516.7	443.5	308.6	375.8	507.2	471.4	470.3	498.4	573.2	545.7	482.9	545.1
Gm11827	2.33552	5.04733	0.00111186	0.0367528	133.4	18.4	12.5	51.1	23	31.9	46.7	3.5	2	3.7	8.1	5	6.2	7.1	7.1	0	4.3	7.1	17.8	6.2	6.4
Taf1a	0.488144	1.40264	0.00111875	0.0369022	465.8	323.3	307.5	887.6	440.3	434.8	404.1	206.9	303	283.3	311.9	237.7	297.1	200	215.8	250.1	333.3	351.8	341.9	267	347
Tnrc6a	0.716469	1.64315	0.00112377	0.0369892	14876.8	4294.4	3682.9	11143.7	4908.5	4045.4	14095.6	4459.4	3972.9	4241.3	4874.3	3256.3	4507.4	4103.1	4201.8	4025.4	3966.9	4164.2	4087.9	4678	4735.4
Dnaja4	1.626	3.08657	0.00113163	0.0371694	29.1	306.6	322.8	2303.3	318.7	231.5	199.2	53.9	106.8	46.2	62.4	53.5	74.5	98.8	84.5	56.2	168.3	102.5	228	65.8	68.5
Hexb	-0.691349	0.619275	0.00113558	0.0372206	4168.8	6160.1	8765.7	3147.4	5253.5	4527.2	3984.7	12105.2	11900.3	21118	11353	19143.3	15487	12822.6	11583.3	12904.3	10942.3	6804.5	7609.2	10561.6	10173.3
A930007I19Rik	1.49087	2.81059	0.00114094	0.0373179	401.9	112.8	42.3	106	70.6	26.7	380.3	46.9	33.6	137.3	63.7	89.6	62.1	47.6	45.8	36.7	56.4	22.1	29.1	54.2	28.9
BC051142	1.36212	2.57064	0.00114795	0.0374685	38	27.6	14.4	79.5	157.7	67.4	56.2	17.7	18.3	3.7	21.7	24.9	8.3	10.7	5.1	8	19.2	3.6	9.7	31.7	32.1
Nxpe5	-1.82004	0.283214	0.0011523	0.0375318	31.5	177.1	362.2	79.5	40.2	191.3	30.5	938.9	1101.3	2833.4	2091.3	3023.6	2332.4	1286	1262.5	1095.5	803	357.5	231.2	592	840.6
S100a4	-0.910543	0.531985	0.00116263	0.037789	9061.5	13013.6	16915.5	3274.2	5445.7	8612.8	11077.3	34694	33396.8	25974.6	23393.6	66753.5	34640.7	31514.1	30899.3	26487.7	24326.5	11917.9	16662.2	11618.7	18720.9
Plekhg3	-0.430176	0.742171	0.00117725	0.0381846	4430.9	2521.5	2524.1	3058.5	2369.7	2686.6	3020.2	3485.1	3937.3	4290	5054.7	3781.4	4400.7	4905.7	4666.1	5428.3	3317.3	3982.6	3666	3942.8	4103.6
Gm1840	0.700094	1.62461	0.00118473	0.0383473	154.5	137	102.8	58.7	69.8	48.1	94.4	83.1	58	46.2	44.8	51	53.8	51.2	49.9	58.5	59.6	50.6	45.3	40.2	60
Gm19705	0.970211	1.95913	0.0011903	0.0384478	465	97.8	109.5	126.8	73.9	58.5	122.9	211.3	70.2	76.1	55.6	56	38.3	76.2	58	71.1	73.5	63.4	79.2	85.9	108.2
Dapk1	-1.09177	0.469187	0.00119562	0.0385395	226.4	437	573.6	579.1	299.8	626.6	342.1	1363.3	1524.3	2600	2692.1	1657.4	2233	1945.6	1705.4	2138.3	1533.5	758.4	641	1173.9	1648.1
Bcdin3d	0.686081	1.60891	0.00120328	0.0387063	208.6	114.5	150.9	160.9	133.9	122.8	142	120.2	76.3	82.4	103.1	29.9	91.1	88.1	71.3	88.3	87.3	94.7	72.8	88.2	91
Slc7a7	-0.801673	0.573683	0.00121219	0.0389126	569.3	706.8	896.5	403.1	540.5	810	446	1328.8	1689	2822.1	1878.4	2829.5	2332.4	1777.7	1922.2	1685.2	1346.1	889.4	931.2	1173.9	1111.6
Alcam	-0.672514	0.627412	0.00121907	0.039053	1437.1	1584.1	2059.1	987.9	1885.1	1766.9	2323.5	3837.9	4710.1	4859.2	4684.4	4523	3935.9	4864	3956.5	4163	4359.9	2340.6	2469.6	2990.2	4158.2
Large2	2.41789	5.34389	0.00122342	0.0391116	8.9	16.7	26.9	89	25.5	177.7	17.2	0	0	1.2	5.4	2.5	4.1	0	0	3.4	2.1	9.3	18.6	11.6	13.9
Ache	1.87641	3.6716	0.00123408	0.0392911	439.9	58.5	21.1	414.5	63.2	159.4	341.2	6.2	42.7	22.5	44.8	22.4	64.2	22.6	27.5	10.3	42.6	49.1	80.8	72.7	20.3
Qpct	-1.30279	0.405341	0.0012319	0.0392911	46.9	60.2	143.2	3.8	60.8	134.8	25.7	470.3	662	474.3	294.3	489	464.8	543	554.9	479.5	456.9	188.7	279.7	260	276.3
Slc4a11	-1.33028	0.397691	0.00123765	0.0393204	29.9	83.5	24	3.8	34.5	52.3	236.4	178.6	208.5	353.2	493.7	452.9	236	238.1	330.9	407.2	195.9	204.4	138.2	212.8	254.9
Igkj4	3.14369	8.8378	0.00124058	0.0393204	1.6	165.4	225.8	300.9	346.6	1216.1	102.9	166.2	1	111.1	46.1	0	55.9	0	1	0	132.1	11.4	10.5	0.8	13.9
Tnfsf12	-1.36011	0.389552	0.00124257	0.0393204	151.2	62.7	116.3	87.1	47.6	101.4	96.3	237.8	480	933.6	568.3	981.7	753.6	441.7	450	572.4	366.3	240.7	262.7	342.8	348
Btnl9	1.03027	2.04241	0.00125155	0.0393959	2216.6	322.5	489.1	942.5	672.7	456.7	1490.6	246.7	308.1	176	305.2	256.3	167.7	376.3	305.4	293.7	356.8	517	569.9	475.9	455.1
Zfp518b	0.527948	1.44188	0.00125056	0.0393959	625.9	362.6	380.5	331.2	377	595.8	551.8	373.1	305.1	255.9	269.9	151.8	248.5	239.3	264.7	313.2	318.4	314.7	422	364.5	328.8
Il1rl2	0.537152	1.45111	0.00125508	0.0393959	1080.4	1016	1053.1	777.9	1078.5	1112.1	1695.5	826.6	823.7	711.5	619.8	456.7	605.6	712	698.4	564.4	684.8	909.3	1004.8	714.3	882.4
Gm28809	0.980021	1.97249	0.00125328	0.0393959	151.2	54.3	31.7	89	72.3	51.7	147.7	67.2	37.6	47.4	47.5	32.4	31.1	27.4	62.1	26.4	26.6	39.2	49.3	29.4	51.4
Ddx19b	0.417835	1.33592	0.00125948	0.0394545	2093.7	1417.8	1297.1	1574.7	1669	1447.1	2453.1	1373	1205	1134.6	1132.5	948.1	1244.3	1162.1	1171.9	1138	1381.2	1184.9	1257	1168.5	1110.5
Cd47	0.473952	1.38891	0.0012633	0.0394947	25518.4	14327.8	13106.7	12828.1	11266.8	11775.5	24687.7	14853	13387	14253	8890.1	11514.6	10949.6	13623.9	13420	11940.7	11921	10095.7	11010.1	9201.2	10715.1
Gm12551	-1.79201	0.28877	0.00126654	0.0395165	0	3.3	6.7	0	0	4.2	9.5	15.9	14.2	49.9	46.1	39.8	5.2	27.4	40.7	24.1	39.4	10	29.9	39.5	25.7
Gm22043	3.06147	8.34825	0.00126916	0.039519	0	1.7	9.6	18.9	14	2.6	5.7	0	7.1	0	0	1.2	0	1.2	0	0	2.1	0	0	1.5	1.1
Wdr77	0.436165	1.353	0.00128545	0.0395274	2278.1	1941.7	2058.1	2392.3	1599.2	2245.6	2334	1106	1158.2	1003.5	1509.5	1039	1131.5	966.8	1087.4	1085.2	1473.9	1887.7	1759	1516.8	1674.8
Fam234a	-0.705787	0.613108	0.00128689	0.0395274	1716.9	1109.5	1398	1642.8	919.9	1968.6	1452.4	2939.6	3544.8	4387.4	3467.9	3983	4593.3	3857.9	3572.6	4508.3	2205.5	2910.9	2320	2823.8	2085
Htr2a	1.62917	3.09336	0.00127512	0.0395274	8.1	36.8	25	183.6	3.3	36.6	46.7	14.1	8.1	22.5	14.9	2.5	10.4	8.3	6.1	4.6	14.9	20.6	13.7	16.3	15
Gramd1c	1.09833	2.14106	0.00127391	0.0395274	117.3	40.1	43.2	185.5	136.3	97.7	241.1	11.5	58	26.2	54.2	10	19.7	23.8	18.3	33.3	73.5	49.8	59	55.7	61
Slc7a5	0.495415	1.40973	0.00128713	0.0395274	1344.1	3716.3	3120.8	4457.1	3703.6	4196.9	3363.3	1566.6	1823.2	2145.6	2625.7	2199.9	1743.3	1319.3	1606.6	1690.9	2266.2	2515.7	2088	2319.3	2538
Carns1	1.00215	2.00298	0.0012831	0.0395274	1178.3	166.3	215.2	1148.8	552.8	232	1130.3	209.5	148.5	143.5	287.5	99.5	243.3	138.1	175.1	219.1	215.1	390.9	249.8	433.4	408
Gm37939	0.967586	1.95557	0.0012872	0.0395274	570.9	668.4	276.7	897.1	686.7	143.2	1264.7	158.3	192.2	203.5	244.1	148.1	264	234.6	203.6	144.5	290.7	358.9	214.2	330.4	329.8
Plekho1	-0.977682	0.507795	0.00129734	0.0396939	1230.8	776.2	1875.5	1313.5	1039.9	1486.2	1415.3	2604.6	3283.4	6232.2	6199.3	5320.6	4513.6	3935.2	3416.9	4611.5	3613.3	2258	2560.9	3070.7	3311.1
Six1	1.17393	2.25626	0.00129772	0.0396939	2.4	49.3	52.8	75.7	25.5	91.5	53.4	76.9	50.8	131.1	12.2	53.5	45.5	44.1	26.5	41.3	34.1	11.4	19.4	11.6	21.4
Psap	-0.816751	0.567719	0.00131292	0.0398544	55327.8	91338.9	119413	50313.2	69771.7	100643	65131.2	224836	273814	380625	229491	359005	327419	244178	250032	279762	197195	143888	148414	176152	126488
Nfia	0.748737	1.68032	0.00131115	0.0398544	316.2	66	94.2	212	124	103	325.9	103.4	106.8	148.5	92.2	82.1	112.8	110.7	100.8	103.2	123.5	86.2	90.5	72.7	69.6
Ldlr	-0.769983	0.586424	0.00130984	0.0398544	1731.4	7521.9	6859.4	3348	6559.5	3772.1	3715.9	15984.6	14810.6	18372	10097.1	16425.8	19930.2	15661.2	18940.3	14639.9	10243.7	9677.7	8125.8	8774.8	8834.7
Gm12606	3.0387	8.21748	0.0013132	0.0398544	0	21.7	10.6	30.3	16.4	5.2	5.7	0	16.3	6.2	0	5	0	0	1	0	8.5	0	1.6	0.8	0
Stra6l	-2.01534	0.247357	0.00131796	0.0399209	15.4	26.7	33.6	1.9	11.5	32.9	6.7	115.8	141.3	631.6	538.4	409.4	403.7	147.6	114	164	160.8	100.4	42	555.6	266.6
St3gal6	0.849943	1.80243	0.00133047	0.0402217	127.8	124.5	127.8	200.6	564.3	171.9	182	86.6	158.6	193.5	73.2	118.2	142.9	131	132.4	127.3	144.8	69.1	89.7	63.5	73.9
Clmn	1.05512	2.07789	0.00134588	0.0405007	76.8	254.8	196	90.8	32	145.8	405	156.5	123	139.8	96.3	90.8	107.7	56	92.7	67.7	77.7	54.8	87.3	57.3	70.7
Stard4	-0.593377	0.662789	0.00134246	0.0405007	714.9	1401.9	2104.2	1059.9	2312.2	1161.2	1220.9	2076.8	1919.8	1727.5	2580.9	2031.9	2002.1	2323	2368.2	2323	2028.7	2295.7	2544	2902	2775.7
Tgfbi	-0.822872	0.565315	0.00135011	0.0405007	43083.4	41096	55045.2	21411.1	25937.4	24386.2	59185.2	74369.1	89920.1	139711	125740	167381	123420	111650	111052	120154	79178.5	42755.4	38015.4	47609.3	75404.2
Cep83os	0.66435	1.58485	0.00134906	0.0405007	1207.4	287.4	395.9	405	569.2	494.9	747.2	412	351.8	325.8	359.4	228.9	257.8	285.8	297.3	281.1	388.7	371	455.9	379.2	379.1
Slc44a4	0.973057	1.963	0.00136626	0.0407497	66.3	90.2	89.4	198.7	122.4	104	49.6	52.2	33.6	10	36.6	19.9	44.5	33.3	20.4	18.4	52.2	78.3	73.6	45.7	36.4
Pxdc1	-1.59252	0.331592	0.00136482	0.0407497	4	36.8	16.3	54.9	11.5	31.4	11.4	172.4	134.2	308.3	292.9	247.6	160.5	291.7	178.2	337.3	229	41.3	36.4	85.1	206.7
Ccdc34	0.734205	1.66348	0.00136312	0.0407497	1687.8	1253.2	1493.1	929.3	876.4	766.1	1007.4	994.6	614.2	369.5	515.4	587.3	441	663.2	511.1	431.3	558	722.7	886.8	730.5	627.5
Gm20406	1.36709	2.5795	0.00137005	0.0407846	196.5	74.4	45.2	79.5	88.7	14.1	98.2	24.8	24.4	20	25.8	24.9	31.1	20.2	21.4	16.1	21.3	35.6	27.5	30.2	36.4
Cd74	-1.41307	0.375512	0.00137752	0.0409287	7606.6	12188.9	28331.1	17506.7	24061.4	27040.9	5608.7	76950.7	93496.4	148628	202979	145722	80567.4	89841.6	90219.8	126170	96996	41376.9	27285.1	75724.3	113839
Gcsam	-1.82427	0.282384	0.00138326	0.041021	0	20.1	25.9	24.6	39.4	56.4	18.1	53	32.5	17.5	206.1	27.4	25.9	28.6	16.3	131.9	227.9	83.3	81.6	114.5	261.3
Itgb5	-1.36831	0.387344	0.00138904	0.041114	337.2	857.2	1773.7	675.7	361.4	1461.2	637.6	3046.6	4551.5	10794.3	7638.3	9363.3	8616.2	5270	5007.2	6219.9	3561.2	1701.8	1202.1	3314.4	3199.8
Tbc1d2	0.717979	1.64488	0.00139469	0.0412029	4723.6	2566.6	1784.3	2140.5	2332.7	1447.1	3269.9	2020.2	1563.9	964.8	1249.1	756.5	1322	1596.7	1555.7	1160.9	1584.6	1643.5	1573.9	1698.6	1183.3
Il1r2	1.31358	2.48558	0.0014121	0.0416381	28186.3	5520.1	4065.3	9012.6	3676.5	1601.7	32959.2	5468.2	3361.7	4469.7	3830	5525.9	3506.3	5284.3	5511.2	5861.9	3870	2054.3	2221.4	2691.5	3875.5
Nckap1	1.44918	2.73052	0.00142461	0.0419278	369.6	150.4	117.2	705.9	43.5	375.2	359.3	3.5	65.1	104.8	86.8	78.4	84.9	39.3	60.1	66.5	162.9	72.6	61.4	61.9	66.4
Dennd5b	1.37969	2.60213	0.00143439	0.0421358	49.3	130.3	187.4	333.1	240.7	914.5	114.4	29.2	84.4	54.9	46.1	82.1	88	64.3	47.9	32.1	145.9	53.4	65.5	45.7	56.8
Kcnab1	1.99916	3.99767	0.0014433	0.0422381	0.8	9.2	9.6	73.8	71.5	18.3	12.4	25.6	6.1	18.7	6.8	0	2.1	13.1	6.1	1.1	3.2	2.8	12.1	5.4	7.5
Snord100	-0.699226	0.615903	0.00144131	0.0422381	21.8	57.6	70.1	41.6	80.5	85.2	38.1	72.5	62	76.1	86.8	108.3	99.4	107.2	77.4	111.3	111.8	81.9	98.6	90.5	113.5
Lbhd1	0.524458	1.43839	0.00145002	0.0423552	226.4	199.7	190.2	124.9	140.5	191.3	325	133.5	127.1	102.4	131.6	99.5	93.2	95.3	96.7	105.5	153.4	175.2	159.2	124.6	145.6
Hao1	2.06394	4.18127	0.00145742	0.0424917	59.8	5.8	6.7	36	12.3	1.6	68.6	0	2	13.7	8.1	7.5	3.1	6	1	1.1	0	13.5	4	9.3	6.4
Igkc	4.08195	16.9351	0.000953196	0.0425484	1529.2	26616.1	46725.3	20618.1	28497.6	446811	18150.8	4992.5	1814.1	5203.7	1772.6	501.4	2868.6	232.2	56	881	7287.4	2593.4	3844.6	2423.7	1915.8
Tex14	1.22959	2.34501	0.00146554	0.0426486	47.7	23.4	31.7	53	146.2	244.6	462.2	48.6	72.2	82.4	24.4	80.9	49.7	46.4	38.7	36.7	70.3	27.1	27.5	37.9	30
Ceacam19	-1.68349	0.311328	0.00147232	0.0427661	0	16.7	71.1	0	0	39.7	8.6	122.9	142.4	94.9	108.5	141.8	121.1	141.7	180.2	145.7	113.9	84	100.2	82	70.7
Slc13a3	-1.25001	0.420444	0.00147993	0.0428272	127.8	55.1	228.7	24.6	63.2	54.9	89.6	202.5	258.3	530.5	543.8	392	561.1	265.5	209.7	357.9	145.9	141	54.2	286.3	517.2
Tstd3	-0.508543	0.702932	0.00147825	0.0428272	498.2	353.4	459.3	132.5	150.3	338.1	228.7	427	517.6	466.8	425.9	612.2	447.2	451.3	584.4	581.6	551.6	355.3	449.5	392.3	344.8
Aph1a	0.414491	1.33283	0.00149046	0.0430519	877.4	608.2	671.6	478.8	546.2	393.5	701.4	557	591.8	378.2	427.2	614.7	484.5	413.2	473.4	491	399.4	415.8	381.6	374.5	288.1
Ptpro	-0.888841	0.540048	0.00149938	0.0431639	1042.4	1456.3	1994.7	363.4	1177.9	1806.6	1090.3	4180	6191.7	5103.8	3149.2	5584.4	4233	4344.8	4935.9	5097.9	4050	2845.4	3745.2	2611.8	2587.2
2010016I18Rik	1.57089	2.97088	0.00149988	0.0431639	1026.2	81	67.3	37.9	88.7	168.8	414.6	111.4	69.1	37.4	77.3	59.7	65.2	67.9	58	61.9	62.8	75.5	90.5	90.5	71.7
Gm15545	0.865549	1.82203	0.00150813	0.0433213	113.2	64.3	42.3	272.5	92.8	130.1	117.2	33.6	69.1	58.7	78.7	39.8	25.9	38.1	35.6	50.5	45.8	77.6	83.3	72	48.2
Eif2b2	0.400802	1.32024	0.00151714	0.0434198	2802.1	2310.1	2340.6	2511.5	2225.9	1983.2	2490.3	1663.9	1850.7	1351.8	1670.9	1536.7	1442.1	1572.9	1621.9	1631.2	1703.9	1944.7	1856.8	1609.6	1418.9
Olfm1	-1.03363	0.488481	0.00151602	0.0434198	304.1	1290.8	2171.5	543.2	1278.1	1922.6	840.6	3554.1	4557.6	3759.5	6640.1	4816.6	3214.4	3398.2	3649	4165.3	3937.1	2144	2637.7	2850.9	4146.4
Pdgfb	-1.48385	0.357534	0.00152311	0.0434478	135.9	111.1	132.6	223.3	14	289	60	253.7	468.8	843.8	1369.8	924.5	752.6	464.4	499.9	816.8	545.3	188	116.4	446.5	1024.8
M1ap	0.636138	1.55416	0.0015237	0.0434478	181.1	127.8	167.2	138.2	248.1	143.2	102.9	194.5	98.6	74.9	94.9	79.6	95.2	98.8	61.1	50.5	88.4	145.3	138.2	143.2	88.9
Ctu1	0.690095	1.61339	0.00153696	0.043666	403.5	317.5	232.5	721.1	349.9	314.1	308.8	218.4	427.1	191	143.8	219	153.2	215.5	272.9	223.7	225.8	338.9	266.8	161.7	134.9
Grsf1	0.359072	1.2826	0.00153539	0.043666	5063.3	4220.1	4321.8	3236.4	3044.8	2703.4	5309.4	3044.9	3340.4	3577.3	2528	3419.3	2734	3287.5	3034	3011.3	3542	2527.1	2880.2	2476.3	2879.6
Dld	0.304705	1.23517	0.00154854	0.0439149	5240.4	7228.6	6047.5	4684.2	4805.9	4430	6336.8	4594.7	4961.3	4719.4	3440.8	4852.7	4261	4647.3	4735.3	4442.9	4931.7	4042.4	4345	3463	3910.8
Ptges2	0.541049	1.45503	0.00155937	0.0440373	1025.4	680.9	629.3	520.5	672.7	655.3	1165.6	492.4	512.5	302.1	527.6	408.1	341.6	465.6	450	454.3	397.2	502.7	568.3	525.4	453
Tmem106a	-1.23151	0.425871	0.00155806	0.0440373	638.9	706	2037.9	406.9	949.5	1106.3	358.3	3295.9	4039	8990.6	6082.7	7537.9	6248.6	4205.5	3796.6	3992.1	3483.4	1713.9	1915	3212.3	2980.2
Fam204a	0.336421	1.26262	0.00156135	0.0440373	1027	907.3	1083.8	740	823.8	506.4	786.3	862.9	800.3	771.4	512.7	877.2	668.8	734.7	752.4	691.7	764.6	489.2	514.1	544.8	620
Degs2	2.7473	6.71457	0.00156574	0.0440813	8.1	57.6	35.6	22.7	8.2	33.4	1.9	0	2	0	5.4	0	0	1.2	0	3.4	1.1	12.1	5.7	7	10.7
Terf2ip	0.402064	1.3214	0.00157311	0.0442089	887.9	605.7	598.6	724.9	500.2	622.4	579.5	459.7	456.6	405.7	447.6	342.2	412	420.3	329.9	504.7	530.3	442.2	522.2	441.1	495.8
Rab3il1	-1.65443	0.317663	0.00158411	0.0444377	29.9	178	755.2	270.6	178.2	551.9	369.8	1098.9	1658.5	3978	4757.7	4413.5	3533.2	1986.1	1821.4	2423.9	1694.3	818.9	637	1620.5	1987.5
Klf4	-0.831067	0.562113	0.00160087	0.0445071	2016.9	3738.8	7432	2918.4	3282.2	4144.1	4422.1	10937.3	13337.2	17360.9	12646.9	15380.6	14272.6	14457.4	14393.3	14145.5	12629.2	5865.3	6689.3	6904.4	7345.1
Mgp	2.09949	4.28558	0.00159814	0.0445071	50.9	91.1	154.7	66.2	13.1	610.4	55.3	29.2	43.7	127.3	10.8	58.5	70.4	11.9	36.7	10.3	78.8	27.8	4	20.9	7.5
Cyp2b10	5.3747	41.4904	0.00159707	0.0445071	0	10	9.6	5.7	84.6	227.8	0	30.1	0	0	4.1	0	0	0	0	0	0	1.4	0	3.9	0
Adgrg2	3.53746	11.6113	0.00159073	0.0445071	14.6	10	11.5	200.6	9.9	13.6	52.4	0	7.1	2.5	0	0	7.2	0	2	3.4	9.6	1.4	0	0	0
Nrros	-0.412871	0.751127	0.00160049	0.0445071	8777.6	5599.4	7365.8	6257	7794	7429.7	7182.2	11021.2	11455	11701.7	12325.4	12271.2	12215.7	11435.4	12714.4	11658.5	9024.3	10794.2	9899.4	10051.6	9490
Slc25a45	-0.369193	0.774216	0.00162399	0.0449279	2230.4	2158.9	2396.3	1667.4	1838.2	2301	963.5	2471.1	2420.1	2424	2793.8	2397.7	2454.5	2651.7	2986.2	2948.2	2509	2485.8	2857.6	2626.5	2353.8
Hpgd	-1.07224	0.475581	0.00162755	0.0449279	24.3	184.6	252.7	92.7	230.8	220.5	163	360.7	1144	491.8	472	785.1	659.4	975.2	851.2	1160.9	741.2	309	567.5	228.3	283.8
Mthfd1l	0.43851	1.3552	0.00162653	0.0449279	2632.3	4007.8	3364.8	3228.8	3308.5	3573	2722.9	2284.5	2216.8	1368	1748.2	1975.9	1766.1	1995.6	2010.8	1884.8	2389.7	2544.9	2841.4	2162.9	2133.2
Klhl6	0.669697	1.59074	0.00161953	0.0449279	12970.7	3725.4	4857	6559.8	6022.3	3763.2	13598.1	3854.7	3546.8	2877.1	3283.4	3409.3	3868.6	4079.3	3592	3990.9	4052.1	4327.2	4213.2	4111.5	3605.6
Plet1	1.21335	2.31875	0.00163074	0.0449364	393.8	2255	506.4	423.9	156.9	264.4	896.8	851.4	399.6	655.3	172.2	370.8	274.3	303.6	597.6	359.1	332.3	207.2	215.8	117.6	194.9
Ppip5k1	-0.351253	0.783903	0.00164756	0.0451669	555.6	518.8	532.3	666.2	675.2	636.5	425.1	656	635.5	621.6	892.4	562.4	698.8	800.1	758.5	710.1	660.3	797.5	710.6	918.6	883.5
Cd300e	1.31836	2.49383	0.00164781	0.0451669	240.2	50.1	164.3	92.7	26.3	1680.7	1005.5	141.5	207.4	112.3	115.3	64.7	132.5	147.6	111	120.5	108.6	133.9	152	99.1	122.1
Mob3b	-0.792271	0.577434	0.00164564	0.0451669	131	325	378.6	219.5	264.5	449.4	217.3	834.6	1144	776.4	556.1	892.2	932.7	949	1171.9	1232	682.6	467.1	691.2	465.9	524.7
Noc4l	0.404488	1.32362	0.00165434	0.045266	1063.4	1950	1703.6	1748.8	2083.8	1798.8	1089.3	977.8	1051.4	933.6	1139.2	964.3	856.1	954.9	949.9	1093.2	1166.1	1421.3	1351.6	1166.2	1012
Gstt1	-1.9148	0.26521	0.00169551	0.0454414	0	8.4	26.9	0	9.9	21.9	4.8	0	14.2	47.4	104.4	52.3	72.5	39.3	25.5	56.2	26.6	18.5	11.3	49.5	83.5
Glt8d2	2.12475	4.36128	0.00169466	0.0454414	160.1	9.2	20.2	151.4	6.6	19.9	19.1	0	6.1	31.2	14.9	2.5	18.6	2.4	2	0	5.3	29.9	34	20.1	11.8
Klhdc2	0.397735	1.31744	0.00168527	0.0454414	1306	1434.5	1301	1622	1238.6	1385.9	1280.9	1163.5	1084	842.5	870.7	1040.2	862.3	974	826.7	809.9	1180	1039.6	1172.1	891.5	925.2
Snrpc	0.395045	1.31498	0.00167241	0.0454414	1419.3	1320.1	1235.6	1016.3	1016	742.6	898.7	1097.2	814.5	823.8	653.7	889.7	948.3	762	825.7	745.6	893.5	765.5	865.8	635.3	604
Qars	0.228867	1.17191	0.00169577	0.0454414	6380.6	8197	6880.5	6310	6580.9	5997.3	6262.5	4783.9	5498.2	5358.4	5297.4	5655.3	5353.1	4992.6	5224	5204.6	5379	5596.9	5791.2	4992.9	4977.4
Ctla2a	2.4061	5.30039	0.00168337	0.0454414	59	1970.1	1756.4	12055.9	549.5	1429.3	167.7	171.5	175.9	258.4	179	80.9	202.9	100	72.3	88.3	1237.5	158.1	227.2	499.1	153.1
Sft2d3	0.553224	1.46736	0.00167606	0.0454414	287.1	178.8	218.1	316.1	280.1	232.6	269.7	212.2	175.9	176	147.8	95.8	133.5	127.4	202.6	128.5	223.6	175.9	207.8	163.3	155.3
Ptges	0.759565	1.69298	0.00168476	0.0454414	858.8	427.8	246.9	490.2	245.6	386.7	1139.8	290.9	382.3	398.2	214.3	318.5	283.7	353.6	393	269.6	266.2	254.9	224.7	286.3	294.5
Slamf8	-1.4369	0.369361	0.00169496	0.0454414	42.1	30.9	132.6	26.5	151.1	164.1	36.2	372.2	374.2	1162.1	839.5	727.9	500	563.2	539.6	695.2	585.7	356	338.7	561.8	383.4
Acot1	1.27986	2.42815	0.00166904	0.0454414	754.5	447.8	148.9	601.9	147.8	259.7	106.7	69.8	105.8	63.7	81.4	100.8	66.3	123.8	101.8	80.3	131	106.8	163.3	154.8	133.9
H2-DMb1	-1.04922	0.48323	0.00169288	0.0454414	695.5	834.7	1371.1	654.8	1439.9	1222.9	833	3253.5	3696.3	4263.8	5719.2	6013.6	2670.9	3188.7	3481	4277.7	3387.6	1772.3	1695.2	2383.5	3354
Gm16174	1.30704	2.47433	0.00166398	0.0454414	21.8	22.6	33.6	7.6	50.1	26.7	15.2	59.2	15.3	1.2	12.2	11.2	9.3	10.7	28.5	3.4	6.4	3.6	12.1	13.2	3.2
Ptprt	3.63004	12.3809	0.00170247	0.0455426	0	4.2	1	28.4	43.5	19.9	1	0	2	0	0	0	0	0	0	0	0	4.3	0	0	0
Nrp2	-1.23312	0.425398	0.00170971	0.0456578	759.4	827.1	1154.9	1211.3	639.9	1232.8	1238	2304.9	3589.5	10104	7957	6642	8615.1	4112.7	3643.9	5484.5	2854	1838.6	894.1	2749.5	6996
Ranbp17	1.53802	2.90396	0.00172467	0.0459785	59	45.1	51.9	200.6	110.1	69.5	61.9	8	14.2	13.7	21.7	21.2	11.4	23.8	1	16.1	9.6	45.6	32.3	28.6	15
Eps8l2	1.94676	3.85508	0.00173743	0.0461847	38	24.2	19.2	0	18.9	111.8	16.2	36.2	7.1	7.5	10.8	1.2	6.2	7.1	0	9.2	8.5	5.7	8.1	17	10.7
Thyn1	0.498502	1.41275	0.00173834	0.0461847	1019	1347.6	1457.6	912.2	608.6	948.5	698.6	865.5	704.7	656.5	523.5	975.5	695.7	522.7	649.6	578.2	725.2	519.1	704.1	580.4	601.8
Gm11545	-2.49125	0.177852	0.00175027	0.0464224	0	1.7	5.8	0	0	1.6	0	0	10.2	10	16.3	13.7	8.3	16.7	10.2	18.4	7.5	3.6	0.8	13.2	25.7
Stk38l	-0.767352	0.587495	0.00176287	0.0466768	215.1	230.6	231.6	414.5	290.8	248.8	328.8	498.6	519.6	665.3	653.7	805.1	741.2	1004.9	796.2	945.3	483.5	273.4	271.6	347.5	613.6
Plcl2	-0.272584	0.827835	0.00176598	0.0466768	3728.9	3915.9	4004.8	3130.4	3045.7	2873.7	4222	5036.7	4452.8	4912.8	4193.5	5525.9	4650.2	5302.2	5157.9	5115.1	4078.7	3865.8	4162.3	4503.9	4824.3
NA	0.28957	1.22228	0.00176886	0.0466768	1621.4	2000.2	1940.9	1640.9	1529.4	1300.7	1585.9	1551.6	1598.5	1248.2	958.9	1473.2	1656.4	1389.5	1562.8	1253.8	1617.6	1205.5	1223.9	965	1095.5
Prune1	0.316653	1.24544	0.00177561	0.0467757	1572.9	1853.9	1350.9	1351.3	1409.5	1260.5	1296.1	1601.1	1134.8	1261.9	858.5	1078.8	1100.4	1166.9	1271.6	1099	1123.5	1317.3	1235.2	1129.8	1009.8
Prpf4	0.378026	1.29956	0.00178608	0.046972	2040.3	1645.1	1777.5	1637.1	1542.5	1618.5	1964.2	1337.6	1021.9	991.1	1083.6	1039	990.7	1151.4	1050.7	1121.9	1284.3	1373.6	1518.1	1351.2	1370.7
Slc28a3	4.04113	16.4627	0.00179186	0.0470447	0	30.9	9.6	0	0	3.1	29.5	0	0	1.2	0	0	4.1	0	0	0	0	0.7	0	0	0
Bach2	-1.32346	0.399576	0.00179716	0.0471045	83.3	57.6	66.3	240.4	265.3	202.8	76.2	433.2	406.7	685.3	1217.9	440.5	744.3	621.5	566.1	1010.6	707.1	282	187.5	369.1	598.6
Muc13	1.61246	3.05773	0.00180131	0.0471339	14.6	1216.5	1120.3	2880.6	1233.7	2549.7	188.7	282	181	121.1	195.3	163	184.3	133.4	104.9	136.5	590	422.3	585.3	383.8	265.6
Prps1l3	0.460508	1.37603	0.00180471	0.0471435	760.2	850.5	955.1	1292.7	857.5	1076	807.2	669.3	527.8	559.2	488.2	480.3	443.1	626.3	676	499	741.2	666.5	781.7	613.7	658.6
Rps12-ps5	1.96411	3.90173	0.001831	0.0477502	16.2	10	7.7	24.6	12.3	10.5	7.6	2.7	5.1	5	2.7	0	3.1	1.2	1	0	5.3	5	9.7	1.5	0
Otoa	2.76772	6.81032	0.00184093	0.0478487	3.2	1.7	3.8	7.6	17.2	11	93.4	0	0	0	1.4	1.2	0	1.2	0	0	0	2.1	3.2	3.1	5.4
Otud6b	0.338571	1.2645	0.00183786	0.0478487	1235.7	1386.9	1308.7	1054.2	1002.1	1184.2	1504.9	919.5	1019.9	946.1	815.1	1000.4	777.5	907.3	959.1	933.8	1014.9	916.4	942.6	764.6	1031.2
Alas1	0.576651	1.49138	0.00184739	0.0478571	36063.1	19634.8	21203.7	21524.7	23091.3	17328.1	24896.4	16128.7	11040.1	10482.2	11784.3	9342.1	13505.5	11998.6	11817.5	9997.4	11525.9	25234.3	18899	14952.5	14743.7
Cldn12	0.793338	1.73308	0.00184461	0.0478571	355.8	662.5	455.4	367.2	223.4	277.5	704.3	274.1	251.2	142.3	189.9	131.9	129.4	233.4	261.7	197.3	322.7	208.6	295.1	192.7	199.2
Plcg2	-0.316668	0.802922	0.00185484	0.0479167	11880.6	12410.3	12787.7	11215.6	11879.6	12195.2	11455.6	17969.4	15946.4	14570	15231.8	16409.6	17675.4	18844	19506.4	18550.6	13881.5	15417.7	14383.4	15227.2	14115.1
Pknox2	1.61066	3.05391	0.00185585	0.0479167	152	169.6	121.1	26.5	9.9	41.3	188.7	35.4	49.8	28.7	20.3	27.4	15.5	41.7	32.6	33.3	13.8	20.6	25.1	27.9	32.1
Nudt17	-1.32197	0.399989	0.00185932	0.0479268	17	19.2	32.7	0	2.5	8.4	41	25.6	34.6	13.7	146.5	28.6	39.3	38.1	44.8	44.7	30.9	30.6	34.8	61.1	47.1
Klhl12	0.471883	1.38692	0.00186287	0.0479388	1536.5	1304.2	989.7	1107.2	1182.8	893.6	1585.9	864.7	779.9	567.9	512.7	550	671.9	725.1	692.3	801.9	798.7	1032.5	991.1	926.3	995.9
Plxnb2	-0.878243	0.54403	0.00187164	0.0480058	2092.9	4380.5	6576.9	2924.1	4807.5	7795	3100.3	11927.5	15499	21145.4	17998.5	15864.7	20157.9	15199.2	16623	18087.1	11540.8	7697.5	8137.1	9077.4	9657.1
2610301B20Rik	0.6541	1.57363	0.00187061	0.0480058	383.3	264	303.6	494	323.6	351.7	607.1	117.6	171.8	184.7	219.7	153	167.7	140.5	117.1	138.8	251.3	267.7	284.5	243.8	275.2
Itgax	-1.18374	0.440209	0.00187593	0.0480367	909	563.1	1023.3	895.2	329.4	3413	1096	2603.7	2574.7	3908.1	8747.7	4168.4	2706.1	3885.2	3094.1	4257.1	4339.6	1552.3	945.8	3417.4	5574.9
Adgra2	-1.32151	0.400115	0.00188317	0.048143	12.9	38.4	57.7	32.2	31.2	141.1	18.1	58.4	109.8	208.4	377	140.6	164.6	132.2	103.8	209.9	192.8	159.5	126.9	147	179.9
Itih1	2.31066	4.96108	0.001904	0.0482638	77.6	45.1	6.7	41.6	15.6	3.7	109.6	0	5.1	17.5	8.1	2.5	17.6	4.8	4.1	10.3	2.1	11.4	4	0	5.4
Dennd2c	-0.681205	0.623644	0.00189146	0.0482638	43.7	127	146	75.7	65.7	251.4	143.9	212.2	189.1	204.7	269.9	262.5	272.3	263.1	205.7	232.9	317.4	138.1	195.6	174.9	238.8
Ager	0.998508	1.99793	0.00191067	0.0482638	1155.6	249.8	198.9	380.4	255.4	159.4	1274.2	161.8	213.5	117.3	382.5	125.7	107.7	173.8	115	140	165.1	313.3	312	396.2	389.8
Aars	0.326387	1.25387	0.00190747	0.0482638	4478.6	7023.1	5925.5	4769.4	5620.7	5101	4072.4	3885.6	3774.6	3891.8	3857.1	3969.3	3528	3844.8	3939.2	3487.3	4371.6	4135.7	3997.4	3789.6	3695.6
5031439G07Rik	-0.571241	0.673038	0.0019127	0.0482638	5022	4794.9	5543	2975.2	3577.9	5884.9	5214.1	8760.6	11111.3	14274.2	11867	11983.7	10449.6	9795.9	11605.7	11035.6	9230.9	6265.5	6566.4	6788.3	8090.4
Lrrc25	-0.595886	0.661638	0.00191256	0.0482638	1670.8	2220.7	1864	1447.8	972.5	1767.9	1353.3	4196.8	5035.5	4955.3	3779.8	5351.7	4335.5	4378.2	5079.5	3900.3	2681.5	2443.1	2359.6	2263.5	2167.4
Serhl	0.309298	1.2391	0.00190891	0.0482638	1338.4	1021	966.6	866.8	1189.4	998.7	886.3	986.7	936.5	767.6	758.1	826.2	715.3	758.5	735.1	791.5	738	875.8	1037.1	903.1	755
Spaca6	1.14112	2.20552	0.00189678	0.0482638	322.7	114.5	33.6	115.4	43.5	66.4	443.2	92.8	124.1	123.6	58.3	138.1	118	59.5	59.1	83.7	52.2	37.7	22.6	69.6	56.8
Rassf6	2.15276	4.44677	0.00192419	0.0483719	0	52.6	29.8	71.9	30.4	16.2	37.2	0	15.3	3.7	1.4	7.5	0	2.4	14.3	0	8.5	7.1	8.9	5.4	4.3
Disc1	-0.980863	0.506676	0.0019263	0.0483719	38.8	48.5	74.9	73.8	32.9	110.8	50.5	88.4	125.1	294.6	284.8	196.6	202.9	186.9	167	266.1	138.4	112.5	138.2	125.4	132.8
Slc25a44	0.384621	1.30552	0.00192156	0.0483719	2359	2160.6	1800.6	2734.8	2390.2	1510.3	2363.6	2015.8	1927	1491.6	1429.5	1536.7	1681.2	1733.7	1886.6	1499.3	1430.2	1781.6	1536.7	1512.1	1457.5
Stk19	0.545303	1.45933	0.00193186	0.0484333	2346	1391.1	1528.7	3285.6	2507.7	874.8	2010	984	1029.1	1083.4	1239.6	1210.7	1392.4	1000.2	983.5	863.8	1098	1544.5	1033.1	1208.8	1188.7
Atoh8	2.29663	4.91307	0.0019358	0.0484542	34.8	4.2	4.8	32.2	12.3	76.8	9.5	0	1	10	1.4	10	0	11.9	0	1.1	3.2	2.8	4	1.5	1.1
Asrgl1	0.498829	1.41307	0.00195296	0.0488052	1078.8	1311.7	1317.3	1476.2	1269.8	1447.6	943.5	791.3	726	409.4	638.8	556.2	569.4	759.7	616	729.6	787	1025.4	1123.6	917.8	792.4
Prkra	-0.407618	0.753867	0.00196016	0.0489066	388.2	678.4	675.5	488.3	501.9	727.4	408.9	737.3	876.5	753.9	718.8	1010.4	926.5	776.3	861.3	887.9	785.9	767.6	791.4	726.7	714.3
Phykpl	0.345983	1.27102	0.00196466	0.0489404	439.1	481.2	494.8	509.1	480.5	355.4	309.7	435	328.4	323.3	321.4	333.5	362.3	312	280	299.4	289.7	338.9	380.7	321.2	367.3
Gm35025	2.25812	4.78368	0.00198076	0.0492627	34.8	10.9	7.7	26.5	0	2.6	21.9	27.4	5.1	0	4.1	2.5	2.1	1.2	9.2	0	0	3.6	0.8	3.9	4.3
Zfp112	1.14115	2.20557	0.00201313	0.0499878	55	61	44.2	106	42.7	28.2	156.3	59.2	14.2	39.9	25.8	14.9	37.3	34.5	35.6	25.2	34.1	19.2	26.7	15.5	26.8
Cenpq	0.474289	1.38923	0.00202179	0.0500433	1877	2049.5	1940.9	1220.7	1568.8	1207.2	1624	1549.8	1218.2	696.5	695.7	971.8	940	1218.1	1123	982	1328	1026.1	1296.6	1067.9	1134.1
Fndc4	-1.79853	0.287468	0.00202037	0.0500433	0	1.7	5.8	0	0	11	0	3.5	29.5	18.7	24.4	28.6	13.5	29.8	29.5	48.2	20.2	10	2.4	14.7	21.4
Krt80	-0.848667	0.555298	0.00202609	0.0500702	572.6	572.3	1146.3	679.4	794.3	1100.1	510.8	1872.5	2215.7	1758.7	2529.4	1881.4	2282.7	2240.9	2301	2514.6	1564.4	1563	1369.4	1409.2	1502.4
6530402F18Rik	0.77227	1.70796	0.00203196	0.0501357	6230.2	3775.6	2078.3	4455.2	3090	1870.9	7268.9	2882.2	1905.6	1576.5	1727.8	1489.4	2019.7	1807.5	2292.8	2001.8	1521.8	2774.2	2047.6	2647.4	2526.2
Rala	-0.486117	0.713944	0.00208363	0.0504536	1141.1	1072.8	1152	811.9	631.6	873.2	1073.1	1434.9	2041.9	2286.7	1620.7	2537.1	1880	1749.1	1809.2	1904.3	1709.2	1075.9	1150.3	1234.3	1710.2
Cyth4	-0.56158	0.677559	0.00205628	0.0504536	9785.2	6232.7	6822.9	5816	5655.2	8984.9	11010.5	11129.1	15965.8	16573.3	20316.3	18549.8	13795.4	13826.4	14619.4	17082.2	11247.9	10488.8	9751.4	12213.8	13445.8
Arc	-1.18222	0.440674	0.0020628	0.0504536	23.5	33.4	73	47.3	73.1	50.7	48.6	45.1	50.8	112.3	364.8	97.1	72.5	86.9	67.2	80.3	198.1	62.7	67.9	211.3	161.7
Zfpl1	0.347273	1.27215	0.0020639	0.0504536	576.6	679.3	593.8	524.3	567.6	566.5	559.4	576.4	468.8	433.1	447.6	476.6	475.2	371.5	393	374	505.8	527.6	504.4	400.9	323.4
Msr1	-1.09366	0.46857	0.00207301	0.0504536	2153.6	2839.8	3767.4	423.9	1085.9	1035.8	3771.2	9738.4	13359.5	22478.5	8731.4	19260.3	16062.6	14512.2	14479.9	12336.5	8184.1	3298.3	3320	4875.3	5836.2
Prkar1b	-1.1484	0.451126	0.00207927	0.0504536	8.9	7.5	57.7	22.7	27.1	23	8.6	22.1	63	68.6	81.4	84.6	96.3	47.6	47.9	75.7	29.8	61.2	50.9	79.7	60
Exosc9	0.47865	1.39344	0.00208084	0.0504536	2186.7	2454.7	2522.2	1328.6	1434.9	1341	1738.4	1557.8	1381.9	1107.1	912.7	1659.9	1248.5	1209.7	1137.3	1120.8	1276.9	1082.3	1324.1	1106.6	1185.5
Rpgr	0.592684	1.50805	0.0020581	0.0504536	379.3	189.7	247.9	126.8	208.6	192.8	266.9	135.3	164.7	163.5	143.8	120.7	97.3	119.1	96.7	106.7	169.3	218.6	142.3	163.3	174.6
Mtfmt	0.448181	1.36432	0.00208208	0.0504536	696.3	336.7	376.6	870.6	598	598.4	654.7	269.7	334.5	283.3	485.5	292.4	301.3	300.1	264.7	317.8	388.7	407.3	431.7	443.4	412.3
Rpl34-ps2	0.759523	1.69293	0.00205728	0.0504536	60.7	48.5	51.9	268.8	123.2	130.1	152.5	68.1	29.5	18.7	90.9	5	18.6	27.4	29.5	32.1	22.4	150.2	152	120.7	103.9
Cryba4	-0.960363	0.513928	0.00207037	0.0504536	35.6	53.5	43.2	18.9	39.4	89.4	38.1	91.1	146.4	181	158.7	182.9	111.8	125	153.7	119.3	132.1	101.8	114.8	174.9	111.4
B230398E01Rik	1.65564	3.15064	0.00208374	0.0504536	182	12.5	7.7	96.5	45.2	15.2	278.3	3.5	27.5	3.7	28.5	23.6	23.8	11.9	14.3	18.4	12.8	9.3	16.2	32.5	26.8
Trnt1	0.452191	1.36812	0.00210094	0.050473	2571.7	1403.6	1399.9	1498.9	1840.7	1445	2162.5	1006.1	1269	1345.5	1032.1	1144.7	1118	1278.8	1136.2	1118.5	1405.7	1038.9	1208.5	1160	1181.2
Hbs1l	0.315503	1.24445	0.00209926	0.050473	2683.3	2869.9	2504.9	2598.6	2479.7	2283.2	3233.7	1801.8	2134.4	1828.6	1752.3	1923.7	1928.6	1900.4	1885.6	1835.4	2202.3	2090.6	2169.7	1954	1985.4
Cyp26a1	1.44897	2.73013	0.00209501	0.050473	23.5	35.1	30.7	113.6	83.8	14.6	34.3	17.7	2	17.5	21.7	3.7	6.2	3.6	13.2	3.4	20.2	24.2	13.7	28.6	11.8
Gsr	0.565708	1.48011	0.00209319	0.050473	84938.3	40481.9	35020.5	41798.3	39775.9	24668.4	56977.9	36527.7	32342.3	18966.1	21939.7	21305.9	24419.9	28069.5	30380.1	25556.2	26431.9	38246.6	30780.5	28279.1	32656.2
Utp4	0.360951	1.28427	0.00209884	0.050473	1340.8	1929.1	1777.5	2087.6	2020.6	1625.3	1863.2	980.5	968.1	1105.9	1177.2	1165.9	1342.7	983.5	1032.4	1018.7	1308.8	1349.4	1474.5	1256.7	1361.1
Slc35d3	2.26804	4.81669	0.00210399	0.050473	24.3	27.6	7.7	490.2	9	49.6	44.8	0	4.1	5	8.1	3.7	6.2	3.6	8.1	2.3	26.6	5	3.2	10.1	2.1
Pald1	-1.92516	0.263311	0.00211236	0.050596	0.8	35.1	79.7	41.6	13.1	84.7	26.7	205.1	285.7	720.2	926.3	700.5	640.8	307.2	286.1	636.7	259.8	90.4	71.1	279.4	470.1
Trim6	1.08486	2.12117	0.00211812	0.0506559	196.5	290.7	237.3	318	463.3	165.7	100.1	153.8	26.4	131.1	84.1	43.6	105.6	123.8	97.7	63.1	165.1	101.8	122.1	94.4	67.5
Twistnb	0.345255	1.27038	0.00213045	0.0508726	659.9	898.1	808.1	702.2	708.8	569.1	631.9	651.6	585.7	476.8	429.9	541.3	472.1	644.2	499.9	585	780.6	502	437.3	421	477.6
Stard10	0.58201	1.49693	0.00213553	0.0509158	283	283.2	295.9	656.7	472.3	529.4	332.6	243.1	234.9	101.1	237.3	150.6	163.6	184.6	171	160.6	259.8	281.3	287.8	371.5	234.5
Tbp	0.36106	1.28437	0.00214223	0.0509609	1756.5	1326.8	1078.1	1237.8	1374.2	1218.2	1874.6	953.1	1071.8	802.6	862.6	861	813.7	946.6	897	946.4	1058.6	1157.8	1281.3	1015.3	1128.7
Galnt10	-0.860998	0.550572	0.00214724	0.0509609	172.3	717.7	1093.4	446.7	748.3	1541.1	387.9	1383.6	2236.1	1761.2	1874.3	2004.5	1815.8	1842	2184.9	2164.7	1740.1	1700.4	1945.8	1536.9	1414.6
Asns	0.801465	1.74287	0.00214644	0.0509609	1260.8	2601.7	2211.8	940.6	570.9	1430.3	1640.2	877	675.2	404.4	632	573.6	482.4	718	742.2	703.2	850.9	806.1	843.9	794	817.1
Mpeg1	-0.674429	0.62658	0.00215136	0.050981	38372.7	34158.9	48845.9	16024.8	30871.4	32696.4	32409.3	94508.1	97926.9	158048	68815.2	120362	125517	112641	116606	114392	79750.3	38362	52467.5	55501.9	47296
Hoxaas3	1.24048	2.36277	0.00217753	0.0515227	22.6	9.2	14.4	43.5	31.2	14.6	46.7	0	2	12.5	12.2	7.5	7.2	1.2	11.2	2.3	4.3	10	9.7	11.6	9.6
Gm28068	2.28744	4.88191	0.00218458	0.051611	96.2	9.2	5.8	37.9	4.9	8.4	22.9	8.8	9.2	1.2	1.4	0	2.1	8.3	5.1	0	6.4	5	7.3	6.2	4.3
Extl3	-0.617348	0.651868	0.00219578	0.0516407	1417.6	728.5	800.4	787.3	622.6	1270.9	1253.3	1159.1	1413.4	1997.1	2743.7	1724.6	1994.9	1684.8	1747.1	2194.5	1520.7	1095.9	1063.8	1528.4	1750.9
Galt	0.442074	1.35856	0.00219255	0.0516407	1245.4	990.1	1135.7	1752.6	1607.4	954.8	952.1	664.8	746.4	719	800.2	608.5	742.3	665.6	657.7	744.5	948.9	971.3	883.6	907.7	811.7
Rbm44	-1.44896	0.366286	0.0021926	0.0516407	84.9	101.9	58.6	7.6	36.1	51.2	21	3.5	197.3	39.9	80	49.8	91.1	183.4	233.2	88.3	58.6	278.4	274.8	243	145.6
Dpp4	-0.990197	0.503409	0.00221412	0.0519485	118.1	350.1	604.4	1126.1	472.3	1044.7	214.4	923	893.8	1129.6	2443.9	1182.1	914.1	1288.3	1141.3	1818.2	1873.2	782.6	707.3	1260.6	1625.6
Camta2	-0.590103	0.664295	0.00221554	0.0519485	2220.7	1281.6	1855.4	3085	2177.5	2367.9	2729.5	2384.4	2949.9	4740.6	6754	3812.5	4212.3	3503	3416.9	4483.1	3092.6	3284.1	2525.4	3838.3	3922.6
Gm37058	-2.58173	0.167041	0.00222207	0.0520232	0	2.5	1	0	0	2.1	1	0	4.1	2.5	5.4	6.2	12.4	14.3	4.1	2.3	6.4	7.8	6.5	3.1	16.1
Max	0.391787	1.31202	0.00222556	0.0520266	8485.7	4952.8	5407.6	6313.8	4341	3437.6	7949.4	3809.6	3864.1	4663.2	3657.8	4241.8	3682.3	4107.9	3960.5	4158.4	3739	4637.7	4300.6	4113.1	4138.9
Rbmx2	0.50183	1.41601	0.00222988	0.0520494	710	495.4	512.1	378.5	468.2	411.8	471.8	502.2	337.6	214.7	238.7	307.3	280.5	319.1	317.7	276.5	338.7	317.6	410.7	338.2	358.7
Fam120aos	0.815776	1.76024	0.00223483	0.0520869	242.6	34.3	49	130.6	87.1	43.9	161.1	91.1	61	77.4	40.7	75.9	72.5	64.3	48.9	45.9	63.9	56.3	51.7	47.2	43.9
Ttll11	2.17868	4.52738	0.00226659	0.0526695	43.7	8.4	9.6	0	10.7	9.9	19.1	28.3	1	1.2	4.1	1.2	2.1	1.2	2	5.7	8.5	2.1	3.2	1.5	0
Igkv1-88	5.85091	57.7164	0.0022657	0.0526695	0	1301.7	344	1587.9	872.3	1434	1	0	78.3	0	1.4	0	0	0	2	125	0	7.1	2.4	0	0
6430548M08Rik	1.00908	2.01262	0.00227603	0.0528101	17674.9	4531.7	2962.3	4860.2	1989.4	2548.7	12294.3	2770.8	2832	2233	2905	2396.5	2391.4	3155.3	3522.7	2941.3	2185.3	2474.4	2594.1	2638.9	2649.3
Xbp1	0.361185	1.28448	0.00228817	0.0530127	9693.9	15874.3	15202.3	12370.1	11854.1	21538.1	12682.2	12663.9	10581.5	11583.1	8293.4	11919	10374	11604.5	12215.6	9933.2	11431.1	10664.6	11989.8	8305	8123.6
Tmem234	0.250741	1.18982	0.00229366	0.053061	5868.7	4154	4040.3	4608.5	3939.3	3931.5	5780.2	4357.8	3720.7	3456.2	3652.3	3735.3	3821	3623.3	3697.9	3817.7	3624	3673.6	4163.9	3476.2	3291.9
Arl2bp	0.578303	1.49309	0.00231114	0.0533859	4307.9	2522.3	1864	2305.2	1568	1276.2	4799.5	2174.9	1939.2	1255.7	1517.6	1829.1	1592.2	1472.9	1890.7	1579.6	1669.8	1828.6	1399.3	1499	1406.1
Klhl4	2.52413	5.75226	0.00233104	0.0537658	17	29.2	25.9	212	12.3	36.6	20	0	15.3	17.5	2.7	6.2	10.4	2.4	15.3	0	16	0	2.4	4.6	5.4
Olfm4	1.46163	2.75419	0.00234116	0.0539195	49785	7653.9	4662	9991.1	2686.7	1351.4	18122.2	7203.7	3428.9	1761.2	2681.3	3194.1	3728.9	7510.9	4701.7	2859.8	3206.5	2718	3834.1	3777.2	3052
Rpl9	-0.35747	0.780532	0.00234615	0.0539546	584.7	629.1	658.2	889.5	785.2	732.7	747.2	459.7	958.9	740.2	851.7	856.1	713.3	1021.6	758.5	1038.2	858.3	953.5	910.2	1073.3	1146.9
Edc3	0.350342	1.27486	0.00236645	0.054341	2780.3	2215.7	2135.9	2890	2397.6	2164	2210.1	1993.7	1543.6	1381.7	1567.8	1346.3	1481.4	1790.8	1704.4	1650.8	1689	1976	2027.4	1747.4	1875.1
Zfp213	0.578908	1.49372	0.00237252	0.0544003	368.8	176.3	208.5	196.8	215.2	314.6	267.8	139.7	120	129.8	157.3	52.3	111.8	122.6	167	151.4	143.8	160.2	194.8	187.3	159.6
Pdlim4	-1.96253	0.256578	0.00238514	0.0546093	16.2	8.4	39.4	3.8	6.6	26.7	16.2	137	201.3	674	359.4	662	477.2	170.3	181.2	265	204.5	84.7	42	189.6	177.8
Cmtr2	0.432431	1.34951	0.00239638	0.0547761	226.4	259.8	277.7	454.2	427.1	346	307.8	231.6	217.6	264.6	226.5	125.7	201.9	201.2	258.6	176.7	274.8	261.3	261.9	244.5	208.8
Efcc1	2.26534	4.80767	0.00240298	0.0547761	0	12.5	18.3	141.9	15.6	38.7	2.9	23.9	6.1	2.5	5.4	0	1	4.8	0	5.7	7.5	5.7	4	14.7	3.2
9230111E07Rik	1.15815	2.23171	0.00240272	0.0547761	236.1	40.9	64.4	162.8	54.2	55.9	387.9	50.4	82.4	43.7	25.8	42.3	58	48.8	85.5	43.6	39.4	51.3	63.9	48.8	54.6
Tcp1	0.290661	1.2232	0.00241611	0.0549146	11320.1	18876.2	16122.8	11533.6	11072.1	12440.8	10998.2	11205.1	11112.3	10265	8202.5	12155.4	10602.8	10174.5	10370.7	9442.2	11917.8	9735.4	10601	8967.5	9392.6
B230216N24Rik	0.881979	1.8429	0.00241294	0.0549146	227.2	91.9	62.5	280.1	168.4	74.7	361.2	56.6	63	82.4	96.3	61	50.7	78.6	67.2	57.4	74.5	113.2	67.9	80.5	100.7
C5ar2	1.26186	2.39805	0.00242217	0.0549719	6339.4	390.2	456.4	897.1	166.7	233.6	2742.9	748.8	710.8	652.8	665.9	798.8	684.3	638.2	762.6	531.1	352.5	307.6	301.5	404.7	510.8
Gpr82	-2.12779	0.228809	0.00243422	0.055165	0	0	2.9	0	9.9	9.9	1.9	0	10.2	26.2	93.6	13.7	9.3	2.4	12.2	34.4	43.7	17.8	10.5	26.3	56.8
Fastkd3	0.354881	1.27888	0.00245522	0.0552597	275.8	381.8	388.2	312.3	368	544.5	363.1	278.5	294.9	314.5	311.9	280	222.6	217.9	239.3	224.8	299.2	301.2	343.6	357.5	285.9
Acadl	0.473334	1.38831	0.00245739	0.0552597	7377.7	6342.2	5337.4	4491.2	3598.4	3953.4	5122.6	3757.4	3723.7	4142.7	2601.3	4235.6	3429.7	3585.2	3770.1	3568.8	3335.4	3065.5	3512.4	3222.3	3220.1
Fam189b	0.51354	1.42755	0.00245969	0.0552597	384.1	570.6	570.7	1235.9	693.2	1105.8	435.5	315.6	474.9	352	499.1	246.4	350.9	276.2	306.5	463.4	470.7	628	594.2	516.9	339.5
Afap1l1	1.35595	2.55965	0.00244237	0.0552597	148.8	164.6	185.4	794.9	135.5	649.6	140.1	40.7	58	52.4	47.5	62.2	43.5	46.4	61.1	42.4	154.4	113.2	131	85.9	70.7
Gimap6	1.63353	3.10271	0.00244569	0.0552597	613	396.9	398.7	2697	1174.6	967.3	95.3	35.4	146.4	119.8	164.1	77.1	138.7	96.4	74.3	100.9	517.6	173.7	157.6	239.1	166
Gm4373	1.10142	2.14566	0.00245736	0.0552597	76.8	135.3	120.1	5.7	12.3	30.8	34.3	74.3	33.6	15	9.5	43.6	33.1	20.2	17.3	35.6	24.5	18.5	19.4	16.3	2.1
Hdhd5	-0.575108	0.671236	0.00246342	0.0552636	114	154.6	204.7	278.2	183.2	388.8	190.6	156.5	312.2	249.6	461.1	378.3	268.1	298.9	299.3	376.3	287.5	315.4	347.6	318.1	318
Med4	0.33563	1.26193	0.00246903	0.0553098	1398.2	1424.5	1414.3	1294.5	1197.6	898.9	1276.1	1394.2	903	882.5	689	1061.4	1003.1	982.3	962.1	842	1037.3	917.1	1104.2	968.1	926.3
Ccr2	-0.816214	0.56793	0.00247269	0.0553123	4815	11841.4	23429	5225.5	11410.5	17435.7	7370.9	28302.8	46674	40132.7	33249.4	40063.5	30039.1	41335	40469.7	46085.7	36932.2	16920.2	22014.5	18102.1	21890.7
Aaas	0.421406	1.33923	0.00247921	0.0553786	2381.6	1988.5	1903.4	2466.1	1920.4	2040.2	1708.8	1559.6	1307.7	835	1325	1053.9	1118	1225.2	1245.2	1248.1	1257.7	1859.2	1824.5	1607.3	1409.3
Ggps1	0.31109	1.24064	0.00249278	0.0554429	811.9	646.7	705.3	403.1	507.6	617.7	835.8	591.5	521.7	506.8	428.6	521.4	607.7	519.1	472.4	502.5	520.8	425.8	515.7	425.6	504.4
Zfp408	0.53523	1.44917	0.00248672	0.0554429	1509	785.4	753.3	1678.7	1258.3	873.8	1076	489.8	636.6	676.5	663.2	465.4	620.1	608.4	611.9	526.5	880.7	801.1	780.1	732.8	688.6
Ighg2b	3.56096	11.802	0.0024923	0.0554429	0	895.6	9215.4	26280.8	12610.6	309.4	1863.2	0	449.5	440.6	1165	115.7	459.6	1.2	0	2.3	323.7	930.7	1471.2	970.4	7.5
Rassf10	1.20738	2.30918	0.00249878	0.0554972	66.3	18.4	43.2	54.9	55.9	30.8	80.1	95.5	45.8	6.2	5.4	14.9	16.6	29.8	23.4	10.3	29.8	20.6	30.7	25.5	30
Retn	1.72073	3.29604	0.00250809	0.0556246	55	20.9	16.3	1.9	11.5	7.8	76.2	7.1	15.3	5	12.2	1.2	10.4	8.3	3.1	9.2	2.1	15	7.3	1.5	4.3
Snx4	0.346551	1.27152	0.0025248	0.0559154	5042.2	3739.6	3345.6	2708.3	2526.6	2651.1	3867.5	3322.5	2734.3	2913.3	2271.7	3121.9	2549.8	2718.4	2465.9	2359.7	2640	2661	2438.1	2429.9	2490.8
F2r	1.82768	3.54965	0.00252929	0.0559354	35.6	457	403.6	3344.2	609.5	319.8	209.7	71.6	68.1	111.1	103.1	64.7	130.4	106	22.4	78	291.8	147.4	93.8	120.7	111.4
Faxc	3.02554	8.14288	0.00253665	0.0560186	0	7.5	15.4	49.2	26.3	128.6	2.9	0	0	2.5	0	0	1	0	0	0	5.3	2.8	5.7	1.5	4.3
Fabp5	-1.32673	0.398672	0.00256235	0.056506	253.1	518.8	1477.8	603.7	346.6	553.4	456.5	2548.9	2698.8	8366.6	3492.3	9261.2	7218.6	2908.9	3062.5	2843.8	2914.7	932.8	1114.7	2618.7	1791.6
Lpar2	0.837586	1.78706	0.00258162	0.0568504	1339.2	647.5	472.7	827.1	593.9	451	2655.2	322.7	364	259.6	604.9	294.9	250.5	353.6	262.7	355.6	452.6	571.8	523	706.5	625.4
Serpind1	-2.70865	0.152973	0.00259465	0.0570566	0	0.8	0	0	0	2.1	1	0	0	10	13.6	19.9	4.1	1.2	8.1	14.9	2.1	2.1	1.6	5.4	20.3
Osbpl1a	0.31545	1.2444	0.00260138	0.057124	446.4	564	575.5	982.3	600.4	876.4	618.5	589.7	552.2	706.5	535.7	521.4	612.9	442.9	501.9	431.3	558	426.5	518.2	603.6	592.2
Vnn3	-0.902194	0.535072	0.00260632	0.0571519	26.7	33.4	68.2	36	12.3	38.7	24.8	203.3	182	196	65.1	197.8	138.7	191.7	166	203	151.2	83.3	97	62.7	58.9
Plscr4	1.22957	2.34498	0.00262872	0.0575596	59	30.9	26.9	189.3	27.9	59.6	75.3	40.7	29.5	63.7	32.5	3.7	38.3	26.2	18.3	27.5	54.3	15.7	10.5	23.2	20.3
Gm5914	1.41916	2.6743	0.00263231	0.0575596	55	16.7	25	77.6	7.4	20.9	28.6	47.7	9.2	12.5	10.8	8.7	0	26.2	11.2	12.6	13.8	13.5	15.4	6.2	4.3
Pafah1b2	0.347857	1.27267	0.0026448	0.0576738	5500	4158.2	3561.8	3537.3	3360.2	3323.7	5469.5	3573.5	3715.6	3638.4	2804.7	2761.1	2973.2	3312.5	3546.2	3248.7	3562.2	2807	3077.5	3006.4	3258.7
Ccdc80	1.1639	2.24062	0.00265235	0.0576738	867.7	202.2	373.8	149.5	67.4	194.4	268.8	107.9	85.4	277.1	116.6	125.7	127.3	38.1	85.5	104.4	248.1	115.4	76.8	88.2	75
Nfya	-0.362849	0.777628	0.00265062	0.0576738	3853.4	4155.7	4334.3	5344.7	4726.2	6031.2	4405.9	6139.2	5913.1	6332	6189.8	6034.8	7144.1	6596.5	7185	6995.3	4824.2	6640	6429	7309.1	7240.1
Klhdc10	0.633696	1.55153	0.00264748	0.0576738	7518.5	3931	2830.6	4139.1	3351.2	3142.3	11313.6	2755.8	3040.4	2057	2850.8	2202.4	2541.5	2612.4	2475.1	2519.1	2722	3353.8	3122.7	3422.8	3673.1
Gyg	0.371929	1.29408	0.00265648	0.0576831	8429.9	11269.9	10209.8	9605	9801.5	5817	9300.8	7444.2	6580.1	5370.9	5523.9	5278.3	6006.4	6663.1	6536.4	6133.8	6118.1	7753.7	7777.4	6866.4	7107.4
Ocstamp	-1.05374	0.481716	0.00266227	0.0576874	127.8	168.8	157.6	41.6	41.9	138.5	204	94.6	498.3	561.7	545.2	699.3	344.7	350.1	387.9	489.8	311	185.1	105.9	226.7	525.8
Gm973	2.41486	5.33269	0.00266775	0.0576874	18.6	7.5	12.5	87.1	32.9	15.2	3.8	0	6.1	1.2	1.4	0	0	2.4	3.1	1.1	4.3	6.4	2.4	13.2	1.1
Tlr6	0.535077	1.44902	0.0026678	0.0576874	1331.9	610.7	521.7	482.6	354	338.1	717.6	563.2	488.1	719	381.1	614.7	599.4	489.4	561	357.9	489.9	264.2	324.2	269.3	260.2
Ccnd2	0.752254	1.68442	0.00269819	0.0582477	1276.9	1719.4	1710.3	2801.1	1687.9	6243.9	2038.6	1035.3	1247.7	876.2	1379.3	801.3	719.5	882.3	644.5	848.9	1616.6	1524.5	1599	1463.4	1634.1
Slc9b2	-2.06757	0.238561	0.00270119	0.0582477	8.1	0	40.4	56.8	0	37.6	16.2	20.3	81.3	245.9	558.8	181.7	213.3	86.9	83.5	254.7	57.5	103.2	38.8	164.1	610.4
Serpina3f	2.21156	4.63174	0.00271262	0.0584132	0	157.1	156.6	244.1	3515.5	305.7	36.2	0	45.8	58.7	39.3	65.9	26.9	26.2	77.4	17.2	76.7	42.7	43.7	73.5	32.1
Cluap1	0.569019	1.48351	0.00272185	0.058531	772.3	508.8	533.3	501.5	432	350.1	670.9	342.1	373.2	210.9	358	276.2	276.4	282.2	279	325.8	401.5	294.8	407.4	298.7	296.6
Clec1b	1.2701	2.41179	0.0027327	0.0586026	443.2	63.5	65.3	81.4	47.6	49.1	336.4	28.3	34.6	39.9	42	56	50.7	53.6	41.7	25.2	27.7	66.9	64.7	42.6	86.7
Rps6kc1	-0.505717	0.70431	0.00272959	0.0586026	487.6	502.1	744.6	849.8	840.3	782.8	569.9	1060	1015.8	1274.4	1405.1	992.9	1074.6	1156.2	1119.9	1274.5	841.3	1166.4	953.1	1340.3	1412.5
Nsun3	0.403579	1.32279	0.00273758	0.0586264	969.6	581.5	572.7	541.3	551.1	687.7	828.2	541.1	548.1	514.3	493.7	466.6	425.5	512	394	538	498.4	490.6	445.4	503	519.4
Gm11427	0.435645	1.35252	0.00275215	0.0588574	641.3	568.1	402.6	679.4	349.9	510	871.1	376.6	456.6	510.5	535.7	410.6	329.2	283.4	320.7	262.7	369.5	423	472.9	588.1	526.9
Tspan17	-0.65418	0.635437	0.00276466	0.059044	114.8	118.6	211.4	100.3	185.6	178.7	155.3	233.4	362	394.4	355.3	387	401.7	273.9	350.2	377.4	243.9	255.6	222.3	256.1	323.4
Stk36	1.36416	2.57426	0.00277179	0.0590895	95.4	22.6	24	37.9	50.1	18.8	41.9	0	16.3	17.5	20.3	14.9	13.5	6	9.2	4.6	16	15	16.2	15.5	11.8
Zfp84	0.339027	1.2649	0.00277438	0.0590895	882.3	649.2	843.6	857.4	953.6	715.4	769.1	703.7	681.3	656.5	573.7	546.2	590.1	693	706.6	555.2	742.3	569.7	602.2	586.6	539.7
Fcrls	-2.48394	0.178756	0.00281371	0.0591411	2.4	56	327.6	13.2	46.8	100.3	3.8	1341.2	1717.5	9574.8	3638.8	6791.3	8827.4	2335	2401.8	3474.7	1489.9	372.4	248.2	1317.9	1151.2
4930415F15Rik	1.79791	3.47715	0.00280619	0.0591411	81.7	9.2	30.7	1.9	10.7	9.4	69.6	0	8.1	12.5	8.1	7.5	0	10.7	4.1	3.4	9.6	11.4	1.6	7.7	11.8
Hnrnpa1l2-ps2	1.42244	2.68039	0.00283008	0.0591411	18.6	55.1	50.9	22.7	10.7	4.2	1.9	32.7	11.2	12.5	2.7	16.2	19.7	14.3	11.2	3.4	9.6	6.4	0.8	2.3	2.1
Odf2	0.430741	1.34793	0.0028284	0.0591411	12886.6	7144.3	6753.7	7367.9	8227.7	6051.6	10583.6	7803.1	5576.5	4176.4	5317.8	4452.1	5430.8	5739.2	5709.7	5240.2	5314.1	6559.6	6395.9	6660.6	6244.2
Rtn2	1.42998	2.69443	0.00282237	0.0591411	16.2	11.7	9.6	13.2	2.5	4.7	17.2	9.7	2	16.2	1.4	6.2	6.2	1.2	6.1	5.7	4.3	2.8	0.8	3.9	3.2
Ift57	0.420375	1.33827	0.00281559	0.0591411	1524.4	920.7	919.5	670	693.2	749.4	1410.5	753.3	802.3	645.3	539.8	776.4	691.5	789.4	645.5	720.4	709.3	651.5	721.9	559.5	645.7
Ibtk	0.410072	1.32875	0.0028343	0.0591411	6835.9	5394.7	4877.2	3965	4062.5	4880.5	5505.8	3922.8	4048.1	3161.6	2783	3129.4	3546.7	3740	3994.1	3950.8	4130.9	3511.2	3761.4	2900.4	3099.1
Zmynd15	-1.31295	0.402496	0.0028313	0.0591411	86.5	51	137.4	85.2	27.1	37.6	130.6	174.2	207.4	726.4	904.6	399.4	415.1	216.7	238.2	488.7	215.1	123.9	80	337.4	502.2
Gm11992	1.92814	3.80565	0.00281311	0.0591411	31.5	28.4	17.3	0	11.5	49.6	87.7	6.2	10.2	13.7	13.6	0	21.7	6	3.1	10.3	7.5	1.4	1.6	1.5	6.4
Tceanc	0.628869	1.54635	0.00279613	0.0591411	808.7	386.8	435.3	545.1	889.5	323.5	549.9	266.1	242	218.4	261.8	164.2	243.3	307.2	310.5	224.8	356.8	480.6	302.3	311.1	383.4
Zcchc24	-0.733389	0.601489	0.00281411	0.0591411	375.2	619.1	809	740	469.8	853.4	926.4	1460.5	2642.8	2558.8	1765.8	2477.4	2297.2	2024.2	2407.9	2512.3	1500.5	1103	1544.8	1177.8	1172.6
Treml2	0.55705	1.47126	0.00282484	0.0591411	11638	7350.6	7416.7	7583.7	7077	5415.1	10055.6	4092.5	3606.8	3692.1	4859.4	2860.6	3402.8	4221	4380	3366.9	4228.9	6920.6	6098.4	6653.6	6217.5
Gm10655	-1.2025	0.434523	0.00283759	0.0591411	11.3	2.5	9.6	1.9	2.5	6.8	3.8	28.3	28.5	11.2	20.3	19.9	21.7	19.1	21.4	11.5	46.9	13.5	21	10.8	25.7
Cd80	-0.57537	0.671114	0.00279838	0.0591411	1226	1158	771.5	452.3	469.8	318.3	938.8	1466.7	2326.6	1907.2	895.1	2873.1	2294.1	2232.6	2057.6	2460.6	1350.3	772.6	799.5	707.3	853.5
4930509G22Rik	1.3926	2.62551	0.00283549	0.0591411	85.7	21.7	8.6	28.4	18.1	34.5	133.4	28.3	20.3	22.5	27.1	7.5	13.5	13.1	11.2	11.5	12.8	15.7	12.9	33.3	17.1
Gm8883	2.09261	4.26518	0.00280353	0.0591411	25.9	3.3	6.7	0	0	1.6	25.7	18.6	12.2	16.2	1.4	11.2	3.1	2.4	3.1	2.3	0	0.7	0	0.8	4.3
Gtf2h1	0.238292	1.1796	0.00284191	0.0591521	3059.3	3113	3189	2604.2	3294.5	2324	3225.1	2545.3	2436.4	2965.7	2263.5	2768.5	2500.1	2551.7	2368.2	2300	2628.3	2243	2334.6	2321.6	2495.1
Anpep	-1.59352	0.331363	0.0028496	0.0592329	129.4	139.5	442.9	283.9	171.7	289	117.2	1077.7	1596.5	3918	3778.5	2548.3	2519.7	1390.7	1020.2	1838.9	1494.1	834.5	417.9	1803.1	2591.5
Ofd1	0.32548	1.25308	0.00286813	0.0594593	1200.9	841.3	850.3	1059.9	921.6	722.2	751	1037.9	806.4	667.8	607.6	714.2	596.3	726.3	746.3	636.7	882.8	680.7	767.1	676.4	718.6
Wscd2	3.66102	12.6496	0.0028681	0.0594593	30.7	5.8	1	0	0	0	61.9	21.2	0	6.2	0	0	0	0	4.1	0	1.1	2.1	1.6	0	2.1
Upb1	-1.54185	0.343445	0.00287506	0.0595237	0.8	16.7	18.3	22.7	17.2	114.4	0	96.4	194.2	63.7	81.4	194.1	186.3	211.9	191.4	153.7	182.1	144.5	143.9	158.6	49.3
Capg	-0.639851	0.641779	0.00290573	0.0600788	7736.8	6457.5	6422.2	3851.5	4415.7	5694.2	4701.4	10779	15031.3	19525.3	12782.5	18389.3	14818.2	12900	14813.8	13644.2	9727.2	8492.8	8186.4	9306.4	8969.6
Gsdmd	-0.455797	0.729107	0.00291695	0.0601489	3387.6	3731.3	4407.3	2386.6	4957.8	3803.4	1345.7	4713.2	4393.9	5549.4	5484.6	5963.9	4786.9	5205.7	5131.4	5761	4323.7	5473.7	5143.7	5034.7	4865
Vwa5a	-0.668982	0.62895	0.00291382	0.0601489	1976.5	1947.5	3005.5	1987.2	2262.9	3022.7	1749.8	4611.5	6774.3	10379.9	5841.3	7274.1	7964	6976.3	6929.4	6876	5622.9	3190.1	3503.5	3603.9	4170
B230208H11Rik	1.01018	2.01417	0.00292071	0.0601489	2132.5	504.6	456.4	367.2	246.4	191.8	1649.7	648	343.7	168.5	292.9	336	200.8	367.9	325.8	317.8	259.8	359.6	426	376.9	429.4
Lgmn	-1.48071	0.358311	0.00294034	0.0603556	3028.6	3294.3	9293.2	1951.3	1927.8	3448.1	3780.7	21478.4	31004.1	93889.4	37920.2	74512.8	63434.4	33322.8	29705	33226.1	22883.5	7543.6	5458.1	20132.7	16709.8
Krt7	-1.20477	0.433839	0.00293999	0.0603556	40.4	12.5	23.1	53	28.7	37.1	5.7	16.8	38.6	18.7	128.8	2.5	52.8	71.4	44.8	84.9	46.9	46.3	80.8	91.3	78.2
Tfcp2l1	1.57451	2.97834	0.00294238	0.0603556	5.7	19.2	17.3	109.8	45.2	28.2	30.5	3.5	1	7.5	16.3	0	6.2	3.6	6.1	0	4.3	15	4.9	25.5	17.1
Stc2	2.39725	5.26797	0.00296205	0.0604651	0	25.9	15.4	75.7	13.1	80.5	0	0	3.1	5	2.7	0	0	4.8	2	10.3	3.2	4.3	1.6	2.3	4.3
Prmt5	0.501145	1.41534	0.00296985	0.0604651	1510.6	2257.5	2199.3	2223.8	2020.6	2515.2	1453.4	888.5	979.2	932.4	1299.3	907.1	1107.7	918	843	874.1	1500.5	1661.3	1670.1	1292.3	1401.8
Klra2	-0.564696	0.676098	0.00296828	0.0604651	1176.7	1213.1	1713.2	929.3	1558.1	1430.9	1864.2	2741.6	3925.1	4407.3	2069.6	4381.1	3668.8	3666.2	4447.2	4078.1	3405.7	1833.6	2594.1	1710.2	1761.6
Gimap7	3.09837	8.56452	0.00295451	0.0604651	0	0	6.7	41.6	198.8	30.8	2.9	0	6.1	3.7	1.4	0	3.1	0	0	3.4	2.1	0	2.4	2.3	0
Mmrn1	2.24954	4.75531	0.00297102	0.0604651	0	96.1	86.5	528	21.4	118.6	1.9	37.1	22.4	16.2	6.8	12.4	3.1	3.6	9.2	3.4	57.5	19.2	14.6	45.7	5.4
Gm27003	1.01797	2.02507	0.00296406	0.0604651	49.3	12.5	14.4	96.5	37.8	23.5	56.2	22.1	29.5	7.5	21.7	13.7	6.2	21.4	11.2	12.6	12.8	24.9	30.7	17.8	13.9
Oip5	0.594706	1.51016	0.00297908	0.06055	575	345.1	362.2	425.8	296.5	407.1	397.4	441.2	339.6	133.6	149.2	246.4	135.6	246.5	236.2	183.5	243.9	347.5	377.5	310.3	297.7
Map4	-0.291975	0.816783	0.00298686	0.0605501	1809.1	2135.5	2118.6	1273.7	1857.1	1632.1	1599.2	2044	2718.1	2644.9	2549.7	2995	2231.9	2270.7	2504.6	2669.4	2052.1	2089.9	2227.1	2288.3	2229.6
Ptpn3	1.21206	2.31668	0.00298507	0.0605501	194.9	167.9	98	391.8	90.4	233.6	417.4	107.9	52.9	49.9	112.6	38.6	47.6	52.4	63.1	56.2	103.3	79	67.1	105.2	94.2
Srek1	0.20468	1.15243	0.00301067	0.0609533	3116.7	2625.1	2634.6	3588.4	3202.5	2845	3002.1	3101.4	2756.7	2468.9	2448	2567	2530.1	2535	2416	2477.8	2776.3	2556.3	2427.5	2549.1	2755.3
Mmp14	-1.49804	0.354033	0.0030318	0.0610394	1904.5	413.6	1690.1	677.6	122.4	594.7	787.2	2366.7	3082.1	11579.4	7430.8	9374.5	7065.4	4410.3	4071.5	6771.6	2899.8	1145.7	594.2	2452.4	5187.3
Aldh3a1	3.84224	14.3426	0.00303603	0.0610394	0	17.5	9.6	5.7	0	53.8	38.1	0	0	0	0	0	3.1	0	0	0	1.1	2.1	0.8	0	0
Cnpy3	-0.35606	0.781295	0.00304519	0.0610394	2235.2	2548.2	2601.9	2013.7	2489.6	3107.8	2064.3	2614.3	3265.1	3116.7	3931.7	3521.3	3307.5	3108.9	3445.4	3642.2	2589.9	3482	3319.2	3210	3014.5
Ptms	-0.939621	0.52137	0.00304628	0.0610394	592.8	995.9	1506.6	1226.4	900.2	1554.7	598.5	2730.1	3588.5	5807.8	4916.3	5386.5	3397.6	2737.4	3252.9	4024.2	3283.2	2067.8	2199.6	2970.8	2966.3
Fgfr1	1.19204	2.28475	0.0030446	0.0610394	1318.2	511.3	527.5	4565	546.2	314.1	630	219.3	264.4	674	945.3	206.6	550.7	184.6	153.7	278.8	436.6	444.3	177	403.2	693.9
Cdhr4	1.62018	3.07413	0.00302218	0.0610394	139.1	8.4	5.8	43.5	41.1	20.4	99.1	0	18.3	12.5	2.7	18.7	10.4	13.1	7.1	8	12.8	17.1	11.3	16.3	20.3
Usp35	-1.16629	0.445565	0.00302458	0.0610394	44.5	66.8	117.2	28.4	138.8	182.4	40	94.6	217.6	701.5	705.2	343.4	299.2	301.2	279	421	309.9	184.4	112.4	372.2	435.8
Btbd9	-0.279263	0.824012	0.00304143	0.0610394	1107.9	1244.9	1218.3	1300.2	1401.3	1496.7	1205.6	1660.3	1473.4	1818.6	1702.1	1732	1725.7	1873	1836.7	1659.9	1453.6	1526.7	1527.8	1685.5	1824.8
Nat2	0.481809	1.39649	0.00306748	0.0613851	431.8	219.7	333.4	448.5	287.5	225.2	273.5	245.8	252.2	203.5	193.9	199.1	168.7	191.7	191.4	208.8	315.2	213.6	229.6	198.9	185.3
Smarcd1	0.22579	1.16942	0.00307602	0.061399	1118.4	1318.4	1062.7	1574.7	1080.9	1209.8	1100.8	1060	977.2	977.3	1067.4	919.5	904.8	890.6	968.2	886.7	1001	1113.7	1090.5	1079.5	938.1
Gpr68	-1.0381	0.486969	0.00307606	0.061399	119.7	155.4	111.5	100.3	64.9	83.1	56.2	223.7	267.4	812.6	691.7	354.6	395.5	271.5	286.1	509.3	287.5	168.8	112.4	186.5	454
Capzb	-0.292178	0.816668	0.00308334	0.0614654	15744.5	19938.9	20006.5	12860.3	13725.2	14489.4	12997.7	22455.4	23029.9	23822.8	18610.2	27562.2	23859.9	22880.4	23820.2	22531.2	18573.7	19671.6	19911.9	18578.8	17383.4
Acacb	1.1318	2.19131	0.00309273	0.0615737	7.3	78.5	68.2	255.5	65.7	107.7	65.8	57.5	6.1	37.4	21.7	27.4	26.9	27.4	21.4	26.4	26.6	49.1	52.5	40.2	28.9
Gpr35	-0.866749	0.548381	0.0030977	0.0615941	2025	2471.4	2250.3	866.8	1027.5	1741.8	4490.8	7329.2	9593.1	10592.1	6272.6	12477.7	11049	8807.6	9954.3	9995.1	5483.4	3528.3	3297.4	3470	4044.7
Snora24	-0.722778	0.60593	0.0031017	0.0615949	19.4	59.3	55.7	53	74.7	83.6	43.8	21.2	79.3	69.9	116.6	57.2	37.3	103.6	63.1	107.8	104.4	103.2	112.4	130.8	108.2
Uvssa	0.785324	1.72348	0.00311918	0.0618631	3785.5	670.9	810	2343.1	1454.7	1052	3686.4	919.5	900.9	893.7	1204.3	652	932.7	1141.9	873.6	756	932.9	779.7	881.9	1167.8	1150.1
Grik5	0.694721	1.61857	0.00313273	0.0620528	561.2	193.8	179.7	933.1	308.8	303.6	439.4	230.8	201.3	144.8	189.9	176.7	201.9	150	160.9	201.9	215.1	301.2	223.1	308	199.2
Ehd3	1.90796	3.75279	0.00314733	0.0621516	23.5	67.7	28.8	514.8	115	129.6	23.8	0	7.1	23.7	12.2	12.4	26.9	6	21.4	13.8	23.4	27.8	12.1	10.1	12.9
Ighv1-82	4.62182	24.621	0.0031497	0.0621516	308.1	25.1	164.3	3.8	0	8.9	244	0	0	0	4.1	0	6.2	1.2	0	12.6	4.3	1.4	1.6	3.1	0
E230029C05Rik	1.7896	3.45718	0.00314574	0.0621516	7.3	5	4.8	41.6	9.9	5.2	13.3	23.9	3.1	8.7	5.4	5	1	2.4	1	0	2.1	6.4	6.5	3.9	11.8
Fbln1	1.67758	3.19891	0.0031639	0.0623195	229.7	48.5	62.5	85.2	29.6	47	158.2	10.6	5.1	28.7	21.7	8.7	37.3	3.6	5.1	25.2	68.2	23.5	14.6	14.7	20.3
Gle1	0.34281	1.26822	0.00316843	0.0623195	2526.4	2879.9	2638.4	2380.9	2707.3	2593.1	2198.7	2007.8	1736.8	1250.7	1656	1625	1510.4	1761	1814.3	1729.9	1751.8	2140.5	2296.6	1926.1	1838.7
Tbkbp1	-0.301807	0.811235	0.00317422	0.0623195	1712	1490.5	1426.8	1432.7	1527.8	1842.7	1766	1852.2	2203.5	1645.1	2372	1755.7	1734	2115.9	2170.7	2258.7	1646.4	2349.8	2248.1	2404.4	2014.3
Dnajc25	0.369413	1.29183	0.00317126	0.0623195	585.5	787.9	708.1	484.5	642.3	557.1	682.4	488.9	442.3	513	450.3	533.8	436.9	464.4	458.2	363.6	595.3	432.2	455.1	400.1	426.2
Slu7	0.363701	1.28672	0.00319802	0.0626288	4200.4	3872.5	3536.8	3825	3167.2	2018.2	3388.1	4026.2	2665.2	3407.5	2057.4	3515.1	3178.1	2918.4	3122.6	2365.4	3319.4	2178.9	2306.3	2005.1	2148.2
Vps11	0.220825	1.1654	0.00319786	0.0626288	4717.1	3449.7	3595.4	3717.1	3958.2	3234.8	4402.1	3263.2	3018	3421.3	3316	3286.2	3322	3379.2	3097.2	3221.2	3010.6	3098.2	3130.8	3005.7	2859.2
Angptl2	-1.30826	0.403807	0.00321291	0.0628339	14.6	98.6	102.8	62.5	49.3	295.3	20	206.9	391.5	538	557.4	455.4	559	402.5	296.3	363.6	505.8	260.6	243.3	339.7	502.2
Amotl2	0.764166	1.69839	0.00321656	0.0628339	499	261.5	314.2	916	587.3	332.4	812.9	224.6	233.9	259.6	240.1	163	161.5	263.1	249.4	156	342.9	321.1	274.8	328.9	261.3
Smg8	0.369293	1.29172	0.00323784	0.0630913	2032.3	1737	1369.2	1279.4	1585.3	1329.5	1826	1488.8	1130.8	1207	1002.3	986.7	1179.1	1118.1	1135.2	971.6	1247	1310.2	1409	1319.4	1148
Laptm4b	0.515372	1.42936	0.00323472	0.0630913	185.2	376	303.6	592.4	553.6	500.1	328.8	285.6	262.4	274.6	223.8	201.6	236	196.5	226	245.5	293.9	279.8	311.2	325.8	236.7
Iglc2	2.65326	6.29086	0.00325511	0.0633485	21.8	431.9	665.9	54.9	588.9	2984	65.8	9.7	21.4	43.7	12.2	1.2	44.5	0	20.4	20.6	177.8	59.1	37.2	137.7	227
Evl	-0.688603	0.620454	0.00328211	0.0637392	778.8	950.8	1499.9	1101.5	1643.6	1686.4	652.8	2044	2938.7	4554.6	3139.7	3820	2818.9	2773.1	2959.7	3249.9	2593.1	2244.4	2163.2	2498.8	2053.9
Fam118a	0.429291	1.34657	0.00328337	0.0637392	645.3	548.9	551.5	658.6	373.7	521.5	601.4	320.9	462.7	292.1	406.9	301.1	298.1	401.3	358.4	298.3	450.5	386.7	481.8	366.8	340.5
Tep1	-0.527047	0.693974	0.0032939	0.0637579	3081.9	2625.1	4240.2	3192.8	4251.4	5232.2	3384.3	6934.9	7298	8688.6	8941.6	8043.1	8110	7210.9	7503.6	7778.8	6623.9	4993.7	5611.7	5576.4	5639.2
Otos	1.37984	2.6024	0.00329204	0.0637579	12.1	37.6	51.9	170.3	42.7	55.4	22.9	5.3	18.3	7.5	10.8	8.7	1	2.4	10.2	20.6	24.5	19.9	38	17	11.8
Slc25a16	0.500775	1.41497	0.00329662	0.0637579	1932.8	1107	1019.4	1037.2	1500.7	1034.7	2026.2	838.1	1163.3	704	828.7	720.4	641.8	866.8	840	921.2	949.9	979.8	1050.1	925.5	952
Lpar6	-0.49144	0.711315	0.00330976	0.0637766	688.2	613.2	918.6	1035.3	1011.9	1200.4	1067.4	1317.3	1565	1650.1	1334.5	1460.8	1511.4	1700.3	1970.1	1810.2	1788	1393.5	1698.4	1280.7	1136.2
Abraxas1	0.583121	1.49809	0.00330988	0.0637766	533.7	275.7	360.3	450.4	445.2	432.2	402.2	213.1	254.2	162.3	240.1	215.3	157.4	225	201.6	198.5	275.8	261.3	313.6	280.9	240.9
E030030I06Rik	0.872382	1.83068	0.00330199	0.0637766	534.5	127	100.9	143.8	140.5	67.4	336.4	89.3	90.5	62.4	86.8	99.5	119.1	90.5	97.7	73.4	86.3	97.6	88.1	125.4	52.5
Fgd2	-0.791661	0.577679	0.00338541	0.0648069	465.8	519.7	1016.6	944.4	1454.7	2254.5	507	1068.9	1597.5	2854.6	4213.8	2499.8	2162.6	1824.1	1701.3	2363.1	1873.2	1674.8	1496.3	2578.5	1941.5
Inpp1	0.648781	1.56784	0.00340033	0.0648069	3194.4	1539.8	1321.1	2490.7	1323.2	1200.9	4024.7	1289.9	1149.1	735.2	1105.3	851.1	760.9	1172.8	1106.7	1117.3	1284.3	1320.2	1413.8	1383.7	1366.4
Pip4k2a	-0.418298	0.748307	0.00340081	0.0648069	4166.4	3885	4601.4	3849.6	3398.9	4100.2	6306.3	5918.2	7821.7	8420.2	8231	7885	6671	7525.2	7652.3	8435	6842.3	4814.3	5374.9	5461.9	6960.7
Clec1a	1.44777	2.72786	0.00337383	0.0648069	50.1	29.2	17.3	333.1	12.3	24	82	15	32.5	28.7	28.5	23.6	23.8	31	12.2	13.8	26.6	7.1	8.9	21.7	13.9
Otud7b	0.769919	1.70517	0.00338951	0.0648069	3015.6	1488	977.2	1949.4	1249.3	1030.5	3667.3	993.7	778.9	816.3	934.4	633.3	900.6	790.6	844	797.3	951	1112.3	1036.3	1197.2	1218.6
Amigo2	1.16621	2.24422	0.00338161	0.0648069	46.1	106.9	80.7	484.5	317.9	565.4	90.5	79.6	31.5	56.2	39.3	38.6	46.6	34.5	37.7	10.3	104.4	186.6	86.5	101.4	58.9
Zfp119b	0.855155	1.80895	0.00339237	0.0648069	329.1	137	131.6	208.2	83	70	340.2	35.4	181	126.1	67.8	109.5	105.6	122.6	128.3	123.9	118.2	61.9	84.9	63.5	40.7
Gm12258	1.22223	2.33308	0.003398	0.0648069	167.4	27.6	27.9	113.6	29.6	102.4	169.6	14.1	20.3	44.9	36.6	17.4	16.6	20.2	23.4	42.4	25.6	21.4	44.5	49.5	39.6
Ighv1-22	6.73815	106.754	0.00337822	0.0648069	296.8	0	320.9	0	0	0.5	132.5	0.9	107.8	0	0	0	1	0	0	0	0	230	72.8	0	0
Ccdc173	0.975987	1.96699	0.00341378	0.0649745	229.7	69.3	71.1	34.1	68.2	34.5	61.9	38.9	29.5	52.4	32.5	53.5	40.4	26.2	9.2	17.2	39.4	43.4	35.6	41.8	37.5
Nccrp1	-1.38916	0.381788	0.00341897	0.0649937	0	39.3	22.1	1.9	18.9	29.3	1.9	67.2	41.7	21.2	132.9	51	30	67.9	42.8	52.8	67.1	38.5	34.8	67.3	80.3
Ms4a7	-1.98032	0.253433	0.00342566	0.0650415	98.7	161.2	818.6	81.4	44.4	317.2	228.7	1773.5	2330.6	10828	4513.5	9125.6	7947.4	3170.8	3036.1	3711	2269.4	645.8	427.6	2779.7	2283.1
Pram1	1.48395	2.79713	0.00344865	0.0651602	327.5	15	18.3	39.7	21.4	35	165.8	70.7	14.2	11.2	17.6	6.2	16.6	31	24.4	21.8	18.1	43.4	22.6	44.1	54.6
Pde12	0.314568	1.24364	0.00344053	0.0651602	1472.6	1667.6	1533.5	1796.1	1352	1199.3	1504.9	1422.5	1147	1147.1	1094.5	1102.4	1138.7	1289.5	1191.2	1051.9	1462.2	1066	1067.1	1085.7	1033.4
Ighj2	1.98386	3.95551	0.00344643	0.0651602	0	132.8	88.4	160.9	248.1	433.8	178.2	30.1	20.3	15	12.2	1.2	31.1	6	3.1	11.5	56.4	21.4	95.4	27.1	33.2
4930524O07Rik	1.17049	2.25088	0.00343925	0.0651602	13.7	40.1	21.1	39.7	50.9	36.6	22.9	14.1	12.2	12.5	9.5	17.4	7.2	9.5	7.1	18.4	8.5	15	13.7	10.8	8.6
Fbxo22	0.24592	1.18585	0.00345534	0.0652075	2342.8	2112.9	2254.1	2131.1	2160.2	1800.8	2795.3	2001.6	1790.7	1525.3	1676.3	1809.2	1683.3	1692	1651.4	1595.7	1943.5	1832.9	1922.3	1782.2	1875.1
Ivl	2.41888	5.34755	0.00346167	0.0652479	32.3	32.6	38.4	68.1	50.1	8.9	52.4	0	0	2.5	9.5	0	4.1	4.8	0	0	5.3	10	17	12.4	13.9
Gnas	-0.285974	0.820188	0.00346641	0.0652582	12447.5	15805.8	14790.1	16787.5	19706.4	18034.6	10551.2	18945.5	16751.8	19516.5	19083.5	19097.3	20015	19534.6	20319.9	19589.9	17653.5	20939.1	20845.5	23256.8	19220
Traip	0.574718	1.48939	0.00348533	0.0655352	1293.1	1172.2	965.6	811.9	1388.9	987.2	1444.8	565.8	625.4	302.1	512.7	409.4	415.1	589.4	541.6	469.2	679.4	890.1	1120.4	893.8	819.2
Plxnd1	-0.346245	0.786629	0.00349866	0.0656769	8145.2	5750.7	5719.8	7481.5	7727.5	7521.1	6835.3	10119.5	9773.1	12198.5	12113.9	9296.1	11814	10269.8	10831.9	10543.5	8583.4	10446	8787	9996.7	10260
Clec4a2	-0.395386	0.760286	0.0035013	0.0656769	4652.4	4528.3	5525.8	4029.4	5735.7	3194.6	5933.7	7056.9	6965.5	6823.8	6524.8	7411	4580.9	8196.8	7902.7	7317.7	6450.4	6435.7	7868.7	6860.2	8434.2
Kifc3	-0.99081	0.503195	0.0035145	0.065845	31.5	181.3	225.8	147.6	106	367.9	133.4	362.5	785	831.3	892.4	777.7	698.8	537	657.7	825.9	448.3	366	370.2	373.8	463.7
Armcx5	0.487087	1.40161	0.00352774	0.0660137	779.6	573.1	623.6	762.7	576.6	415.5	699.5	538.4	396.6	423.1	299.7	464.1	471	457.2	530.4	378.6	596.4	326.1	370.2	340.5	340.5
Hexa	-0.701157	0.615079	0.0035459	0.0662739	4282.1	8654.8	10800.7	4413.6	6760.7	8954.6	3243.2	13947.6	16842.3	26154.4	14751.7	23849.2	20766.6	14845.6	16438.8	16684.2	13982.7	11691.4	12615.5	12490.8	11670.3
Gm2a	-0.626566	0.647716	0.00356234	0.0664216	7016.3	6403.2	9319.1	5163	5849.8	9872.8	5928.9	17403.6	18261.8	20557.5	18086.7	22037.6	17370	17402	17455.9	19742.5	15041.2	9924.8	10137	10043.9	12054.8
Phactr1	1.94955	3.86253	0.00355863	0.0664216	9.7	10	19.2	85.2	32	20.9	5.7	0	6.1	8.7	6.8	0	1	3.6	2	6.9	4.3	10.7	4	4.6	8.6
Gin1	0.352258	1.27656	0.00358353	0.0664406	763.4	500.5	505.4	514.8	555.2	486.5	557.5	485.4	441.3	317	417.7	379.5	312.6	397.7	330.9	362.5	407.9	409.4	464.8	515.4	485.1
Dmpk	1.82196	3.53562	0.00357587	0.0664406	164.2	18.4	19.2	58.7	0	49.6	202	8	28.5	74.9	8.1	26.1	66.3	7.1	3.1	14.9	33	9.3	18.6	3.9	13.9
Gpr19	0.554414	1.46857	0.00357895	0.0664406	307.3	96.1	153.7	181.7	210.3	242	306.9	122.9	101.7	99.9	165.5	43.6	103.5	114.3	89.6	128.5	86.3	149.5	185.9	170.2	198.1
Hif1an	0.347533	1.27238	0.00357825	0.0664406	2641.2	1630	1276.9	2193.5	1572.1	1434.5	2618	1425.2	1642.2	1791.1	1369.8	1416	1430.7	1361	1596.4	1408.7	1367.4	1562.3	1373.4	1477.3	1412.5
Yipf6	0.289772	1.22245	0.00358469	0.0664406	1843.8	1399.4	1303.9	1181	1330.6	1254.7	2007.1	1195.3	1320.9	1330.6	991.4	1371.2	1136.7	1324.1	1278.8	1287.1	1339.7	949.9	1049.3	973.5	1071.9
Tmem35b	-0.61703	0.652012	0.00360369	0.0667133	148	127.8	145.1	87.1	83.8	193.4	53.4	51.3	172.9	176	200.7	143.1	203.9	147.6	185.3	188.1	162.9	221.5	190	252.3	196
Myo5c	2.59272	6.03233	0.00361586	0.0668404	0.8	21.7	15.4	249.8	33.7	22.5	6.7	0	3.1	0	6.8	0	0	0	2	0	8.5	3.6	4	14.7	9.6
Intu	0.604117	1.52005	0.00361914	0.0668404	422.1	142.9	127.8	181.7	119.9	319.3	209.7	179.5	138.3	118.6	179	80.9	123.2	121.5	148.6	97.5	111.8	113.2	142.3	167.9	166
Ldlrad3	-0.877031	0.544487	0.00362815	0.0669273	309.7	1052.7	1228.9	422.1	1013.6	1742.3	648.1	3423.3	3658.7	1974.6	1521.7	2900.4	3751.7	3449.4	3793.6	4010.4	2165	2123.4	2463.1	1868.9	1609.5
Parvb	-0.865101	0.549008	0.00364767	0.0671229	313.8	661.7	761.9	571.6	769.6	923.9	968.3	2218.2	2861.5	4090.3	2777.6	3200.3	3139.8	2433.8	2609.5	2631.6	1854.1	1778	1440.5	1950.1	2095.7
Wrap53	0.373212	1.29523	0.00364955	0.0671229	726.2	836.3	788.8	980.4	883.8	738.9	743.4	639.2	559.3	418.1	579.1	401.9	547.6	472.7	559	527.7	618.7	698.5	763.9	598.2	496.9
Bhlha15	1.76421	3.39689	0.00365169	0.0671229	0	59.3	65.3	11.4	123.2	297.9	15.2	23.9	16.3	11.2	19	2.5	4.1	6	1	9.2	26.6	57	55.8	24	19.3
Tnxb	1.60001	3.03145	0.00365722	0.0671454	101.9	226.4	363.2	179.8	10.7	277.5	181.1	45.1	116.9	131.1	44.8	27.4	124.2	25	19.3	49.3	234.3	51.3	17.8	24.8	20.3
Got2	0.377699	1.29927	0.00367408	0.0673755	3309.2	4826.6	3678.1	2816.2	3150.8	3212.9	2849.6	2051.1	2478.1	2009.6	2206.6	2369.1	2532.2	2298	2428.2	2364.3	2364.2	2493	2358	2180.7	2089.3
Papss1	-0.24191	0.845625	0.00369086	0.0675296	1041.6	1468.8	1481.6	1165.8	1522	1528.6	1239	1601.1	1513.1	1708.8	1721.1	1733.3	1851	1770.6	1689.1	1874.4	1543.1	1622.1	1666.9	1502.1	1526
Sh2d5	0.672331	1.59365	0.00369116	0.0675296	340.5	880.6	834	1228.3	960.2	1402.6	580.4	435.9	369.1	199.7	352.6	242.6	342.7	316.7	282	278.8	554.8	748.4	786.5	606.7	567.6
Pcdhb16	2.75006	6.72747	0.0037004	0.0676192	0	6.7	5.8	60.6	14.8	26.1	32.4	0	10.2	12.5	0	0	4.1	0	2	8	1.1	1.4	0	3.1	1.1
Grk5	-0.524927	0.694994	0.00371076	0.0676497	976.1	932.4	1024.2	401.2	666.1	759.8	1014	1650.6	2286.9	1693.8	1053.8	2058	2156.4	2036.1	2273.5	2410.2	1136.3	1219.1	1261.9	884.5	843.8
Gm15729	1.83088	3.55755	0.00370643	0.0676497	130.2	17.5	11.5	51.1	10.7	5.7	21.9	50.4	5.1	1.2	12.2	6.2	0	8.3	14.3	9.2	2.1	6.4	12.9	8.5	15
Adgre1	-0.892453	0.538697	0.0037282	0.0678881	2721.3	5090.6	7595.4	4296.2	5136.1	3185.2	2213	10213.2	13283.3	31539	14662.2	19820.2	26392	13446.5	14031.9	14613.6	10537.6	8979.9	6400.7	9742.1	10958.2
Mlh1	0.392173	1.31237	0.00373263	0.0678893	1283.4	999.2	1127.1	1718.5	1148.3	1370.2	720.5	870.8	749.4	580.4	825.9	681.9	776.4	719.2	643.5	714.7	690.1	1040.3	1110.7	934	880.3
Fkbp7	0.671851	1.59312	0.00374044	0.0679521	205.4	122	158.5	225.2	124	111.8	283.1	68.1	136.3	123.6	89.5	136.9	88	100	112	81.4	151.2	91.1	106.7	51.1	67.5
Tbc1d9	-0.984458	0.505415	0.00375272	0.0680957	588.7	1097.8	1456.6	671.9	616	1366.1	2002.4	4531.9	4160	8596.2	6055.6	6856	6497.1	4680.6	4760.8	5040.6	4400.3	2122.7	1784.1	2553.7	3227.6
Psmc1	0.404308	1.32345	0.00375783	0.0681089	5807.3	6767.5	6092.6	2829.5	3416.9	3657.1	3719.7	4477.1	3503.1	3448.7	2587.7	4537.9	3363.4	3197	3417.9	2978	3417.4	2910.2	3343.4	2726.3	2860.3
Cd300a	-0.439484	0.737398	0.0037698	0.0682465	7811.2	5228.5	4409.3	4417.4	2838.7	4181.3	2781	8330.9	9021.6	10424.8	6802.9	10690.9	10468.2	8221.8	9848.4	8978.8	7015.8	5193.8	5514.7	4965.8	5328.6
Rdh12	0.811119	1.75457	0.00377698	0.0682972	3686.9	1839.7	1611.3	2100.8	1441.5	1080.7	3853.2	1383.6	705.7	600.4	953.4	734.1	814.7	1059.7	1108.7	993.4	695.4	1258.2	1401.7	1359.7	1362.1
Pisd	-0.356133	0.781256	0.00378777	0.0684127	1090.1	976.7	1149.2	779.8	899.4	1083.9	999.7	1193.5	1653.4	1713.8	1543.4	1999.6	1635.7	1384.8	1530.3	1456.9	1382.3	1278.2	1334.6	1167.8	1202.6
Pla2g12a	0.699343	1.62377	0.00383246	0.0690597	372	467.9	510.2	429.6	384.4	350.1	539.4	123.8	240	181	193.9	276.2	193.6	136.9	153.7	138.8	300.3	289.8	277.3	250	252.7
Gprc5a	-0.932341	0.524007	0.00383237	0.0690597	118.1	892.3	344.9	217.7	160.2	319.3	447.9	1877.8	2103.9	1635.1	637.4	2754.9	1899.6	1484.8	1996.6	1565.9	1075.6	857.3	796.2	753	614.7
Clu	1.45809	2.74745	0.00384793	0.0692583	165.8	702.6	346.9	834.6	121.6	404.5	240.2	20.3	66.1	142.3	244.1	38.6	241.2	71.4	72.3	26.4	99	74.8	102.7	129.2	136
Rbm3	0.390474	1.31082	0.00385274	0.0692648	6850.5	6250.3	5988.9	3673.6	4725.4	3123	5822.2	3927.2	4124.4	3839.4	2911.8	4810.4	3573.6	4586.6	3677.5	3832.6	3888.1	2952.2	3570.6	3449.1	2989.9
Riox1	0.474608	1.38954	0.00387746	0.0696288	1527.6	978.4	1085.7	1447.8	954.4	714.9	853	717.9	561.3	528	553.3	731.6	466.9	675.1	654.7	589.6	620.9	860.9	849.6	758.4	733.5
Ttc7	-0.314932	0.803889	0.00388884	0.0697528	4902.3	7279.6	7318.7	5812.2	6822.3	8607.1	4337.3	8838.4	10170.7	8493.9	9469.2	8710	9326.3	9145.7	10325.9	10100.7	8197.9	8843.2	8519.5	7923.5	7623.5
Rarg	-0.514602	0.699986	0.00391228	0.0700923	2304.8	1606.6	1278.9	1031.5	721.2	1297.6	1937.5	2890.1	4431.5	2637.4	2159.1	3863.5	3530.1	2874.3	3622.5	3657.1	2217.2	2140.5	2201.2	1867.3	1715.5
Atat1	0.546124	1.46016	0.00392487	0.0701566	412.4	248.1	223.9	406.9	302.3	1279.8	443.2	283.8	299	225.9	394.7	238.9	236	238.1	189.4	231.7	255.6	329.7	270	332	325.5
Stx16	-0.302508	0.810841	0.00392464	0.0701566	2810.2	2659.4	2722	2613.7	3340.5	4194.3	3588.2	3590.3	4022.7	4530.9	4550.2	4071.3	4110.9	4171	4185.5	4783.6	3773.1	4098.7	4161.5	4012.5	4347.7
Gm11346	1.86035	3.63096	0.00394016	0.070349	165.8	7.5	20.2	49.2	8.2	18.8	49.6	0	2	13.7	20.3	8.7	6.2	6	2	6.9	9.6	13.5	12.1	9.3	17.1
Mief1	0.234381	1.1764	0.00396349	0.0706758	1457.3	1862.3	1431.6	1379.7	1477.7	1487.8	1611.6	1526.8	1560.9	1600.2	1048.4	1246.8	1270.2	1407.4	1566.9	1370.8	1302.4	1556.6	1295.8	1065.6	1213.3
Jam2	1.35579	2.55938	0.00396754	0.0706758	38.8	76.9	43.2	236.6	0	80.5	258.3	91.9	90.5	201	39.3	23.6	51.8	100	86.5	31	76.7	19.2	23.4	17	34.3
Mcub	-0.703565	0.614053	0.0039864	0.0708497	486.8	1317.6	1471	259.3	657.9	899.9	796.7	2334.9	2821.8	2360.3	1765.8	3527.6	2539.4	2220.6	2575.9	2383.8	1943.5	1169.9	1493.9	1049.4	1032.3
Zfp35	0.402777	1.32205	0.00398306	0.0708497	1579.4	1593.3	1695.9	1574.7	1257.5	1313.3	1402.9	1081.3	873.5	727.7	892.4	872.2	875.8	946.6	762.6	863.8	1239.6	1097.3	1319.3	1058.6	1069.8
Epb41l2	-0.815571	0.568183	0.00399193	0.0708669	1864.9	3509	3217.8	1680.6	1850.6	2723.7	2558	7303.6	7586.8	15855.6	8742.3	10816.6	11141.1	9043.3	8431.2	8639.2	7613.3	3429.3	2827.7	4735.2	6444.5
Anapc4	0.29068	1.22322	0.00401769	0.0709199	2666.3	2312.6	2127.3	1807.4	1863.7	1703.6	1972.8	1877	1599.5	1638.9	1373.9	1671.1	1560.1	1619.3	1456.9	1775.8	1663.4	1569.4	1750.1	1441.7	1632
Cd109	-1.57979	0.334531	0.00400002	0.0709199	34	95.2	121.1	26.5	14	133.8	63.9	412.9	815.5	1867.3	916.8	1031.5	1286.8	578.7	523.3	790.4	518.6	258.5	203.7	508.4	894.2
Prcp	-0.513634	0.700456	0.00401035	0.0709199	1934.4	2801.4	3145.8	2454.7	2463.3	3078.1	2639	6286	5975.1	6584.2	5826.4	6558.6	6296.2	5920.1	5629.3	6404.5	5198	3404.4	3989.3	3371.7	3945.1
Bach2os	-1.8319	0.280894	0.00401012	0.0709199	0	11.7	25	1.9	0	15.7	14.3	66.3	61	205.9	198	139.4	201.9	63.1	47.9	129.6	65	28.5	15.4	87.4	107.1
Ighv1-39	7.18901	145.918	0.00401341	0.0709199	0	99.4	374.7	11.4	0	0	39.1	0	0	0	0	0	0	1.2	0	0	6.4	0	0	0	0
Kctd18	0.471763	1.3868	0.00402915	0.0710417	1375.6	668.4	660.1	1372.1	993	760.9	1294.2	748	673.2	677.8	769	476.6	671.9	744.2	773.8	719.3	693.3	642.3	635.4	547.1	608.3
2610203C22Rik	-2.5469	0.171123	0.00403785	0.0711146	0	0	0	0	0	1.6	0	0	13.2	22.5	28.5	42.3	30	10.7	3.1	1.1	3.2	15	3.2	8.5	16.1
Tmcc1	-0.304396	0.809781	0.00404263	0.0711184	2297.5	2021.9	1884.2	2837	1716.7	1429.8	1937.5	1992.8	2426.2	2170.6	2608	2110.3	2407.9	2782.7	2525	3109.9	1997.8	2778.5	2681.4	2479.4	2618.3
Dnmt3l	0.828219	1.77549	0.00405208	0.0712042	427	387.7	202.7	176	158.5	89.9	199.2	114.9	76.3	122.3	100.4	56	149.1	88.1	134.4	67.7	143.8	133.9	122.9	99.8	87.8
Hmgb3	0.559578	1.47384	0.00407292	0.0712919	636.4	621.6	674.5	719.2	590.6	469.3	663.3	404	275.6	199.7	272.6	303.6	234	327.4	352.3	270.7	412.1	458.6	472.1	496	381.2
Twsg1	0.355546	1.27947	0.00407254	0.0712919	1781.6	1021.8	1107.8	1470.6	1678.9	1333.7	1912.8	1022.9	998.6	1038.5	1095.8	705.5	789.9	1137.1	1151.5	1093.2	1054.3	1047.5	990.3	1117.5	1331.1
Arpc1b	-0.259979	0.8351	0.00406554	0.0712919	25912.3	23788	23812.3	17323.1	22309.4	19575.7	19821.5	30531.7	30481.5	31117.1	29812.7	34266.4	33524.7	30021	33877.3	31596	24056	27282.2	23760.5	24794.4	22183.1
Lad1	-1.87469	0.272685	0.00407539	0.0712919	9.7	0.8	17.3	0	0	6.3	0	0.9	18.3	3.7	63.7	7.5	7.2	14.3	5.1	18.4	20.2	10.7	8.9	58	21.4
Ficd	0.588913	1.50411	0.00410369	0.0717063	308.9	381.8	235.4	397.4	329.4	196	345	220.1	276.6	249.6	207.5	202.8	156.3	225	279	189.3	239.6	200.8	169.8	167.9	113.5
Ceacam16	0.986128	1.98086	0.00412317	0.0717247	384.1	106.1	149.9	107.9	503.5	245.1	377.4	60.1	153.5	113.6	196.7	61	140.8	69.1	69.2	92.9	87.3	158.1	77.6	157.1	128.5
Mak16	0.23631	1.17798	0.00410967	0.0717247	1497.7	1929.1	2055.2	2085.7	1662.5	1735.5	1637.3	1691.3	1555.8	1486.6	1420	1560.3	1517.6	1450.3	1363.3	1409.8	1857.3	1329.4	1581.2	1274.5	1409.3
Mrps22	0.488678	1.40316	0.00411808	0.0717247	669.6	620.8	592.8	372.8	452.6	433.2	476.5	194.5	332.5	342	328.2	343.4	333.3	264.3	275.9	173.2	386.6	367.4	391.3	327.3	355.5
Pde4dip	-0.482735	0.71562	0.00411859	0.0717247	660.7	589.9	603.4	626.5	575.8	1036.3	708.1	740	889.8	1209.5	1405.1	1088.8	1265	1069.2	1078.2	1325	1022.3	717.1	741.3	725.9	1273.3
Hacd4	-0.539416	0.688049	0.00413412	0.0718349	1368.3	1983.4	2812.4	1707.1	1655.9	1672.3	1136	3215.5	3968.8	5606.8	3185.8	3975.5	4819	4174.6	4169.3	3895.7	2809.3	2772.8	2387.9	2638.9	2676.1
Sod2	0.654915	1.57452	0.00417659	0.0724921	10495.3	9204.6	5269.2	8883.9	5816.2	3532.2	20639.2	10728.6	9964.2	10110.3	3726.9	9445.4	7587.2	8705.2	8926	5750.7	6848.6	4682.6	4331.3	4086	4207.4
Capn2	-0.562653	0.677056	0.00419849	0.072791	3556.7	8519.5	6916.1	3032	3793.1	4601.9	4389.7	12316.5	13731.7	18327	9884.2	15483.9	16056.3	12160.6	14703.9	11058.5	11164.9	6271.9	6555.1	5888.3	7219.8
Cd300lg	-0.970206	0.510433	0.00420753	0.0728665	69.5	690.9	817.7	124.9	532.3	1009.1	258.3	1351.8	2057.1	973.6	979.2	1445.9	1445.2	1907.5	2202.2	2142.9	1297.1	1114.4	1750.9	968.1	688.6
Sgo1	0.713614	1.63991	0.00422176	0.0729623	2571.7	1441.2	1234.7	965.2	1129.4	1116.8	1710.7	1101.6	728.1	474.3	541.1	516.4	512.4	890.6	1025.3	600	795.5	927.8	1065.4	803.3	728.2
Snta1	-1.06295	0.478652	0.00423181	0.0729623	55	15	67.3	36	19.7	43.9	56.2	75.1	124.1	257.1	198	211.5	193.6	170.3	107.9	200.8	122.5	60.5	63.9	109.1	114.6
Ahcyl2	-0.639014	0.642152	0.00422843	0.0729623	588.7	1702.7	1740.1	1254.8	1852.2	1658.2	971.2	2803.5	3268.2	4200.1	3158.7	3099.5	3934.9	3501.8	3443.3	3691.5	2810.4	2401.8	2158.4	2190	2609.7
Cry2	0.341302	1.2669	0.0042259	0.0729623	603.3	1194.7	803.3	1181	1316.7	861.2	1163.7	831.9	683.3	617.8	646.9	663.2	669.8	609.6	624.1	718.1	636.8	914.3	915.1	872.1	833.1
Acvrl1	-0.730588	0.602658	0.0042396	0.0730159	230.5	648.3	605.3	399.3	412.3	618.7	1262.8	1122.8	1410.4	2240.5	1656	2137.7	1790.9	1528.9	1615.8	1983.4	1357.8	933.5	891.6	1106.6	977.7
Plin5	1.75087	3.3656	0.0042615	0.0733119	76.8	48.5	21.1	45.4	7.4	12	49.6	57.5	0	10	9.5	8.7	4.1	9.5	5.1	25.2	8.5	2.8	6.5	16.3	9.6
Spata13	0.789343	1.72829	0.00427969	0.0734249	23142.5	10589.8	6608.6	20832	9536.2	7187.2	37244.1	10807.3	12029.5	8375.3	5386.9	10758.1	10069.6	12315.4	11784.9	8285.9	7401.3	8424.5	7945.5	4679.5	6208.9
Cacna1s	1.5948	3.02052	0.0042946	0.0734249	4	47.6	50.9	0	35.3	222.1	15.2	44.2	4.1	15	25.8	13.7	20.7	10.7	9.2	5.7	20.2	18.5	7.3	7	11.8
Pus7l	0.379653	1.30103	0.00430066	0.0734249	422.1	432.8	524.6	446.7	369.6	423.8	414.6	282.9	302	247.1	351.3	355.9	270.2	207.2	250.5	289.1	350.4	344.6	369.4	263.9	233.4
Exoc6b	-0.678106	0.624985	0.00430108	0.0734249	170.6	451.2	419.9	361.5	238.2	697.7	346.9	601.2	592.8	1329.3	1019.9	1063.9	1042.5	768	842	900.5	710.3	517	469.7	642.3	963.8
Zfand4	0.663648	1.58408	0.00427562	0.0734249	2222.3	631.6	747.5	1533	1168	839.8	1266.6	691.4	657.9	355.7	615.7	362.1	433.8	658.5	554.9	581.6	643.2	846.6	848	880.7	786
5730455P16Rik	0.45904	1.37463	0.0042887	0.0734249	1078	477.9	564	670	879.7	705.5	1528.7	427.9	583.7	469.3	581.8	439.2	414.1	620.4	372.6	550.6	577.2	526.2	556.2	626.1	622.2
2900093K20Rik	0.783603	1.72142	0.00428429	0.0734249	189.2	60.2	50	58.7	40.2	35.5	119.1	73.4	41.7	38.7	50.2	44.8	41.4	42.9	31.6	31	63.9	32.8	53.4	25.5	31.1
Ighv1-26	3.27303	9.66678	0.00431178	0.0735269	0.8	135.3	481.4	3.8	0	2.1	623.3	659.5	323.4	430.6	6.8	31.1	181.2	0	0	0	16	22.8	37.2	1.5	4.3
Vipr2	1.71832	3.29053	0.00435306	0.0740152	28.3	34.3	17.3	77.6	11.5	34	19.1	2.7	18.3	0	4.1	0	2.1	2.4	9.2	4.6	18.1	12.1	14.6	5.4	6.4
Cd300ld	-0.765392	0.588293	0.00435468	0.0740152	1623.9	849.7	1309.6	783.5	368.8	876.9	791	2205.8	2317.4	5143.8	2834.5	4088.7	4130.5	2537.4	2740.8	2586.8	2006.4	1127.2	935.3	1505.2	1883.7
Dennd3	0.888257	1.85094	0.0043506	0.0740152	4127.6	1708.6	1287.5	5263.4	2195.5	1255.8	2911.6	1121	581.6	671.5	1376.6	410.6	1076.6	1153.8	1048.7	902.8	954.2	1596.5	961.2	1592.6	1545.3
Myo3b	2.64641	6.26106	0.00436348	0.074084	55	1.7	0	62.5	491.2	4.7	4.8	0	0	1.2	1.4	3.7	14.5	6	3.1	12.6	2.1	1.4	2.4	3.1	5.4
Fos	-0.763881	0.58891	0.00437002	0.0741142	11318.5	9474.4	26537.3	27242.3	25802.7	23987.5	19402.1	33107.9	49959.5	70135.2	51881.3	66392.6	57613.4	61479.2	63463.2	74995	59676.2	29394.9	27940.6	30584.4	34690.8
Tpm4	-0.492191	0.710944	0.00437531	0.0741231	4447.8	6659.7	5943.7	2926	2774.6	4811	4356.4	12399.6	14373.3	13721.2	7457.9	15995.3	11971.3	11395	12794.9	11283.4	9588.7	5236.5	6841.3	4678.7	5871.6
4933421O10Rik	0.700387	1.62494	0.00438147	0.0741469	278.2	133.7	102.8	202.5	177.4	131.2	441.3	142.3	119	102.4	85.4	74.7	141.8	83.3	127.3	112.4	201.3	110.4	114	82.8	90
Zfp786	2.61164	6.11199	0.004399	0.0743627	5.7	5.8	4.8	117.3	8.2	12.5	1	0	0	0	1.4	0	1	2.4	0	0	0	10	3.2	7.7	1.1
C920021L13Rik	1.83715	3.57304	0.00441149	0.074493	177.1	5	2.9	24.6	32	7.8	55.3	0.9	21.4	8.7	13.6	0	10.4	13.1	1	3.4	7.5	10.7	20.2	27.9	13.9
Ucp1	-2.62724	0.161854	0.00441884	0.0745362	0	3.3	0	0	0	2.1	3.8	1.8	2	1.2	40.7	0	0	6	14.3	2.3	11.7	6.4	0.8	21.7	13.9
Fech	0.355029	1.27901	0.00442661	0.0745865	1832.5	1639.2	1523.9	1667.4	2431.3	2176.1	4051.4	1425.2	1706.3	1401.7	1345.4	1236.8	1670.9	1615.8	1326.6	1437.4	1605.9	1587.9	1703.2	1836.4	1506.7
Ppp1r7	0.28613	1.21937	0.00444033	0.0747368	2033.9	2590	2533.7	1563.3	2259.6	2202.7	1912.8	1975.1	1715.4	1593.9	1581.4	1574	1485.5	1488.4	1573	1541.8	1883.9	1742.4	1940.9	1738.9	1914.7
Tmem8	-0.452873	0.730587	0.00444935	0.0748076	2327.4	1046	1334.6	2000.5	1938.4	1330	1851.8	1982.2	1972.7	2774.7	3240	2655.3	2498	2489.7	2394.6	2380.3	1635.8	2322.1	2378.2	3329.9	2833.5
Slc4a2	-0.244327	0.84421	0.00449068	0.0750972	2547.4	2839	2501.1	2568.3	2850.2	2935.4	2103.4	2834.4	3073	3383.8	4095.8	2854.4	3287.9	2958.9	3143	3498.8	2834.9	3593.8	2996.6	3504	3337.9
Zfp672	0.45763	1.37328	0.0044892	0.0750972	1323.8	679.3	522.7	874.4	625.9	688.8	1018.8	630.4	469.8	409.4	588.6	476.6	474.1	460.8	434.7	466.9	450.5	682.9	694.4	629.1	577.2
Gpr183	-0.936873	0.522364	0.00448656	0.0750972	578.2	238.1	611.1	694.6	732.7	478.7	241.1	1239.5	1480.6	2103.2	1557	2217.3	1982.5	2234.9	1701.3	2024.7	1484.5	763.3	758.3	804.8	1444.6
Rpgrip1	0.956642	1.94079	0.00447536	0.0750972	89.8	43.4	50	230.9	179.1	105	71.5	38	37.6	37.4	59.7	16.2	20.7	20.2	21.4	58.5	63.9	39.9	43.7	67.3	55.7
Gm10704	1.78053	3.43552	0.00449069	0.0750972	7.3	7.5	18.3	3.8	0.8	3.1	13.3	16.8	0	12.5	1.4	2.5	2.1	3.6	3.1	1.1	0	4.3	0.8	3.9	2.1
Fyn	-0.896702	0.537113	0.00449646	0.075113	245.8	873.9	812.9	743.8	743.3	1414.7	699.5	1848.7	1740.9	2882	3459.7	2456.2	2134.6	2355.2	2458.8	2376.9	2678.3	1078.1	915.1	1553.9	2327
Gdpd2	1.73377	3.32597	0.0045235	0.0754029	8.9	35.1	43.2	28.4	38.6	311.5	55.3	0	27.5	11.2	9.5	10	30	8.3	19.3	9.2	23.4	9.3	20.2	3.9	2.1
Smkr-ps	1.18518	2.27392	0.00451998	0.0754029	111.6	19.2	12.5	22.7	55.9	12.5	78.1	53.9	13.2	11.2	27.1	21.2	7.2	20.2	16.3	6.9	12.8	17.8	26.7	21.7	20.3
Plin4	2.31162	4.96441	0.00454497	0.0755989	0	6.7	3.8	7.6	14	12	72.4	0	8.1	2.5	2.7	0	0	0	3.1	4.6	0	2.1	3.2	2.3	4.3
Slc22a21	-0.876693	0.544615	0.0045425	0.0755989	9.7	46.8	74.9	109.8	93.6	81	67.7	4.4	74.2	53.7	115.3	105.8	83.9	86.9	91.6	129.6	143.8	100.4	112.4	111.4	116.7
Pole3	0.407833	1.32669	0.00457006	0.0757325	1688.6	2325.2	2332.9	1604.9	1562.3	1858.9	1625.9	1325.3	1116.5	1033.5	945.3	1317.7	1153.2	1084.7	1156.6	1221.7	1488.8	1278.9	1514.1	1217.3	1291.5
Pmpcb	0.223707	1.16773	0.00456683	0.0757325	2007.2	2270.9	1975.5	1854.8	2154.5	1844.7	1563	1778.8	1501.9	1665.1	1424	1735.8	1654.3	1712.2	1561.8	1428.2	1703.9	1515.3	1694.4	1523	1563.5
Bmx	0.79394	1.7338	0.00456167	0.0757325	3462	1092	986.8	1029.6	443.5	746.8	2415	913.3	1172.4	455.6	396	674.4	789.9	1109.7	1086.3	994.6	760.4	554.7	787.4	520.8	474.4
Styk1	1.12272	2.17757	0.00457245	0.0757325	62.3	23.4	24	77.6	26.3	15.2	91.5	35.4	10.2	12.5	17.6	16.2	14.5	19.1	15.3	17.2	18.1	22.8	12.1	7.7	25.7
Dhrs7	0.793385	1.73314	0.0045833	0.0757521	12326.2	3961	3444.6	2447.1	1789	1841.6	7464.3	3823.8	2535	1769.9	1761.7	2757.3	1941	2801.7	2817.2	2699.2	1883.9	1984.5	2652.3	2218.7	2211.3
Aoah	-0.438704	0.737797	0.00458337	0.0757521	1813.9	2502.3	3360	2195.4	3487.6	2068.9	1768.9	4417.9	3484.8	4617	2962	3786.4	4067.4	4604.4	5029.6	4073.5	3724.1	3587.4	3717.7	4239.2	3458.9
4933431K14Rik	1.00473	2.00656	0.00462041	0.0762833	135.1	63.5	44.2	208.2	23.8	64.3	59.1	12.4	49.8	21.2	23.1	26.1	24.8	23.8	38.7	55.1	45.8	30.6	55.8	24.8	17.1
Urm1	0.333932	1.26044	0.00462751	0.0763196	1900.4	1813	1582.5	1705.2	1429.2	1308	1848	1057.4	1174.5	1154.6	1211.1	1158.4	1171.9	1051.4	1115.9	1121.9	1231.1	1427.7	1400.1	1123.6	1119.1
Nt5c3	0.355364	1.27931	0.00463481	0.0763591	2174.6	3514.1	3755.9	4377.6	3890.9	2461.9	3492	2086.5	1771.4	3375.1	2133.4	2176.3	2357.2	2212.3	2077	1853.8	2599.5	3004.9	2522.1	2887.3	2999.5
AU040320	-0.319915	0.801117	0.00464423	0.0764334	2084.8	1654.3	1819.8	1690.1	1833.3	2356.4	1359	2121	2137.4	2556.3	2815.5	1957.3	2585	2486.2	2518.9	2663.7	1924.4	2525.7	2250.5	2549.9	2607.6
Zdbf2	2.69511	6.47602	0.00465995	0.076473	0	62.7	45.2	115.4	90.4	18.8	18.1	11.5	13.2	5	4.1	7.5	2.1	0	0	0	12.8	10.7	7.3	21.7	0
Abcd1	-0.331292	0.794824	0.00466224	0.076473	4385.6	4601.9	4644.7	3437	5369.3	5835.8	3224.2	5654.7	6059.5	5021.4	6257.7	5030.7	5621.3	6278.5	6658.6	7172	5014.8	6768.2	6508.2	5869.7	5331.9
Etfrf1	0.338562	1.2645	0.00466628	0.076473	904.9	643.3	752.3	569.7	465.7	490.7	685.2	557	578.6	476.8	371.6	545	432.7	529.9	532.5	478.4	506.9	502.7	541.6	371.5	464.8
Zfp46	0.501797	1.41598	0.00466571	0.076473	1046.5	440.3	355.5	649.2	482.1	433.8	887.3	422.6	384.4	469.3	432.6	370.8	319.9	431	346.2	394.6	443	393.1	399.3	439.6	371.6
Cdc42bpb	-0.654849	0.635142	0.00470996	0.0769192	975.3	793.7	944.5	878.2	886.3	1313.3	1443.9	2405.6	2411	3720.8	3137	2688.9	3622.3	2800.5	2962.8	2987.2	1964.8	1458.3	1275.6	1794.6	1727.3
Tm4sf1	1.63133	3.09797	0.00471327	0.0769192	0	162.1	94.2	442.9	48.5	112.9	386	0	53.9	297.1	16.3	29.9	73.5	83.3	69.2	20.6	61.8	101.8	21	17.8	36.4
Ift88	0.588644	1.50383	0.00471063	0.0769192	435.9	254.8	311.3	123	333.5	296.3	451.7	197.2	186.1	215.9	206.1	153	177	138.1	133.4	169.8	305.6	154.5	186.7	244.5	199.2
Ccdc189	0.931999	1.90792	0.00471012	0.0769192	392.2	112.8	76.9	338.8	122.4	53.8	230.6	181.2	52.9	62.4	75.9	51	127.3	86.9	88.6	60.8	49	111.8	114	78.2	101.7
Tlr11	-1.84253	0.278832	0.00472279	0.0769938	0	0.8	14.4	0	18.1	36.6	0	12.4	35.6	42.4	143.8	14.9	54.9	27.4	27.5	90.6	69.2	46.3	39.6	58.8	81.4
Fam69a	-0.424326	0.745187	0.00474061	0.0772035	705.2	797.1	1311.5	588.6	963.5	1228.1	833.9	1167.9	1662.6	1061	1190.8	1391.1	1076.6	1534.8	1446.8	1778.1	1547.4	1036.1	1700.8	1202.6	1154.4
Celsr3	0.57432	1.48898	0.00475313	0.0773213	3610	1396.9	1496	3393.5	2400.9	1575.1	4111.4	1516.2	1312.8	783.9	1457.9	973	1335.4	1289.5	1455.9	1221.7	1273.7	2018.7	1798.6	1701.7	1392.1
Mcm8	0.524558	1.43849	0.00475777	0.0773213	522.4	564.8	492.9	696.5	640.7	670.5	372.6	286.4	332.5	167.3	242.8	170.5	269.2	339.3	323.8	244.3	339.7	434.4	496.3	438	387.7
Rundc1	0.246204	1.18608	0.00477382	0.0774205	747.2	531.4	555.4	838.4	784.4	694.5	748.1	417.3	506.4	459.3	613	445.5	464.8	484.6	468.3	470.3	550.6	628.8	590.1	604.4	542.9
Fam221a	0.503423	1.41757	0.00477244	0.0774205	376	281.6	353.6	427.7	358.1	288.5	308.8	284.7	257.3	107.3	226.5	125.7	133.5	221.5	220.9	166.3	186.4	318.3	312	281.7	262.4
Rnf13	-0.49412	0.709995	0.00479739	0.0777217	1659.4	2341.9	2505.9	1733.6	1739.7	2254.5	1990.9	3195.2	4855.5	6473.1	3844.9	5335.5	4519.8	4558	4819.8	4839.8	4068.1	2371.9	2506.8	2580.8	3267.2
Dynlt3	-0.310562	0.806328	0.00482609	0.0781053	1272.1	1498.9	1389.4	1218.8	1117.1	1464.3	1030.2	1656.8	1839.5	2848.3	1542	2222.3	2091.2	2006.3	2180.8	2325.3	1974.4	1442.6	1402.5	1493.5	1787.3
Tbcel	0.444559	1.3609	0.00483969	0.0782441	2781.9	1600	1440.3	1996.7	1629.6	1443.4	4351.6	1642.7	1575.1	1431.7	1350.8	1307.7	1424.5	1412.2	1351.1	1491.3	1239.6	1760.9	1644.2	1541.5	1614.9
Lct	-1.05774	0.480385	0.00484988	0.0782464	0	21.7	26.9	18.9	42.7	19.9	21.9	22.1	29.5	18.7	55.6	19.9	17.6	71.4	48.9	60.8	41.5	32	49.3	51.8	64.3
Slc26a8	0.829493	1.77706	0.00484563	0.0782464	587.9	100.3	149.9	357.7	662.8	150.5	660.5	264.3	142.4	91.1	191.2	74.7	122.2	142.9	149.7	146.8	134.2	221.5	272.4	327.3	235.6
Stard3nl	-0.557098	0.679668	0.00487567	0.0783378	496.5	707.7	761	300.9	688.3	615.1	551.8	897.4	1416.5	1701.3	1018.5	1855.2	1368.6	1276.4	1355.1	1446.6	1001	709.2	1055.7	764.6	751.8
Pou2af1	2.3058	4.94443	0.00487049	0.0783378	88.1	243.1	387.2	176	895.3	6247.6	30.5	64.5	64.1	48.7	36.6	31.1	92.1	9.5	7.1	28.7	497.3	76.2	79.2	83.6	38.6
Pls1	2.96785	7.82371	0.00486154	0.0783378	0	24.2	16.3	77.6	7.4	266	15.2	0	2	0	0	0	3.1	0	2	8	7.5	0	0	5.4	4.3
Gimap8	1.76203	3.39176	0.00487277	0.0783378	27.5	61	59.6	543.2	499.4	99.8	4.8	53	16.3	23.7	29.8	0	40.4	31	15.3	47	40.5	32	17.8	27.1	23.6
Ceacam18	3.43916	10.8465	0.00488704	0.0783587	68.7	6.7	6.7	0	0	2.6	34.3	0	0	0	1.4	1.2	0	0	1	0	4.3	0.7	0	3.1	0
Ighv14-2	5.5302	46.2121	0.0048823	0.0783587	4.9	162.9	169.1	762.7	79.7	0.5	65.8	0	0	0	0	0	0	0	0	0	5.3	34.9	0	0.8	1.1
Rpl5	0.526213	1.44014	0.00490381	0.0785467	1424.9	924.9	865.7	713.5	643.1	665.3	1758.4	893.8	748.4	682.8	537.1	837.4	663.6	626.3	534.5	726.1	830.7	607.4	568.3	518.5	670.4
Cacfd1	0.293594	1.22569	0.00491329	0.0786177	1892.4	1163.8	1176.1	1464.9	1499.8	1318.5	1913.7	992	1026	1374.2	1188.1	960.6	1209.1	1103.8	972.3	1199.9	1132	1309.5	1272.4	1124.4	969.1
Vldlr	2.01359	4.03787	0.004936	0.0787383	0.8	82.7	97	280.1	32	121.2	5.7	0	14.2	17.5	12.2	7.5	24.8	4.8	8.1	10.3	40.5	11.4	10.5	18.6	8.6
Mycbp	0.438047	1.35477	0.00492954	0.0787383	755.3	863.1	787.9	352	487.9	541.9	605.2	526	478.9	419.4	347.2	581.1	403.7	366.7	481.6	341.9	432.4	452.9	493.1	369.9	389.8
Sema3d	2.23003	4.69144	0.00493239	0.0787383	80.9	7.5	9.6	111.7	9	22.5	26.7	0	0	21.2	2.7	6.2	9.3	6	1	3.4	9.6	2.1	3.2	15.5	5.4
Ephx3	-2.02168	0.246271	0.00495927	0.0789478	0	2.5	2.9	0	0	7.8	18.1	0	0	6.2	32.5	10	2.1	22.6	8.1	28.7	2.1	5	7.3	14.7	19.3
Gm26759	-1.46375	0.362549	0.00495534	0.0789478	0	9.2	14.4	9.5	1.6	16.7	5.7	0	7.1	12.5	28.5	8.7	13.5	13.1	21.4	33.3	17	29.2	27.5	19.3	27.8
Bcap29	0.296441	1.22811	0.00497049	0.079036	1538.1	2243.3	2200.3	1739.3	1807	1817.6	1552.5	1304.1	1790.7	1794.9	1388.8	1555.4	1392.4	1430	1361.2	1427.1	1952	1281	1330.6	1209.5	1557
Lias	0.424487	1.3421	0.00497497	0.079036	1690.2	1317.6	1272.1	1018.2	1194.3	973.1	1227.5	738.2	800.3	697.7	766.3	724.2	614.9	815.6	679.1	796.1	919	920	1043.6	821.8	940.2
Clec4a1	-0.742753	0.597598	0.00498065	0.0790457	1725.8	1759.5	2369.4	539.4	1044.8	2530.9	1744.1	4673.4	6613.7	7972.1	4596.3	8063	5790	5652.2	6094.5	5530.4	4378	2438.8	2914.2	2689.2	2816.4
St3gal3	-0.463429	0.72526	0.00499233	0.0791391	166.6	305	454.5	505.3	423.8	350.1	356.4	569.4	622.3	576.7	564.2	775.2	672.9	588.2	675	750.2	448.3	598.8	477.7	450.4	530.1
Dusp9	-1.56338	0.338358	0.00499671	0.0791391	0	6.7	31.7	26.5	12.3	31.9	5.7	21.2	29.5	128.6	153.3	107	120.1	41.7	38.7	114.7	40.5	33.5	12.1	51.8	196
Nphp1	0.783309	1.72107	0.00501997	0.0794268	184.4	146.2	128.8	185.5	163.5	153.1	206.8	39.8	70.2	79.9	73.2	53.5	110.8	72.6	24.4	51.6	102.2	91.1	109.9	96.7	82.5
Eaf2	1.61768	3.06882	0.00504473	0.0797375	11.3	56	65.3	3.8	55.9	520	35.3	29.2	18.3	34.9	12.2	21.2	12.4	31	17.3	20.6	53.2	27.1	12.9	17.8	18.2
Katnb1	0.364405	1.28735	0.00506727	0.0799315	1531.7	1091.1	1169.3	1173.4	1577	1309.6	1031.2	813.4	723	590.4	911.4	737.9	721.6	797.8	813.5	806.4	781.7	1097.3	985.4	994.4	874.9
Plcb1	-0.690388	0.619687	0.00506356	0.0799315	724.6	624.9	781.2	168.4	391.8	593.7	1051.2	1756.7	1826.3	1534	1064.6	1423.5	1978.3	2040.9	2057.6	2108.5	1250.2	1023.2	1066.2	944.9	831
Shq1	0.360616	1.28397	0.00507638	0.0799941	278.2	309.1	301.7	406.9	271.1	422.8	232.5	188.3	221.7	194.7	221.1	245.1	200.8	179.8	178.2	254.7	203.4	259.9	249.8	214.4	221.7
Il1r1	1.14839	2.21667	0.00509918	0.0800294	309.7	435.3	344.9	1758.2	101	690.9	1726	196.3	287.8	521.7	260.4	380.8	353	258.4	201.6	161.7	579.3	154.5	163.3	181.9	175.6
Pex16	0.343166	1.26854	0.00508637	0.0800294	737.5	687.6	583.2	594.3	697.3	652.7	492.7	495.1	451.5	485.5	486.9	344.7	385.1	431	498.9	489.8	442	581	538.4	491.4	457.3
Ccdc15	0.779618	1.71668	0.00509686	0.0800294	882.3	215.6	269	410.7	418.1	356.9	656.6	335.1	221.7	149.8	284.8	69.7	230.9	213.1	231.1	200.8	269.4	234.3	269.2	280.1	263.4
Itpripl1	-0.387923	0.764229	0.00509501	0.0800294	528.9	528.9	624.5	425.8	483	847.1	438.4	793.9	952.8	591.6	851.7	946.9	770.2	774	874.6	885.6	748.7	724.9	888.4	733.6	662.9
Ctss	-0.923227	0.527328	0.0051422	0.0806233	17298.8	17896.2	35137.7	6559.8	11436	14847.3	24013.9	55352.9	65164.6	148115	66898.8	139443	98260.5	65244.2	67797.4	78982.5	55536.7	21821.3	25303.7	37216.4	36695.5
Cep97	0.604191	1.52013	0.00515575	0.0807544	552.3	389.3	327.6	830.9	933.1	689.8	566.1	257.3	314.2	171	286.2	154.3	278.5	273.9	170	216.8	433.4	459.3	535.1	414.8	360.9
Adam11	-1.29332	0.408011	0.00516141	0.0807619	23.5	35.1	39.4	109.8	41.9	127	6.7	20.3	55.9	21.2	359.4	46	79.7	53.6	48.9	159.5	93.7	71.9	58.2	162.5	216.3
Zcchc9	0.299862	1.23103	0.00517934	0.0807988	1972.4	1400.3	1312.5	1391.1	851.8	848.2	1627.8	1397.8	1279.2	1174.5	835.4	1193.3	1081.8	1221.7	1252.3	1105.9	1096.9	991.2	1122.8	861.3	954.1
Tmem138	0.54353	1.45753	0.00517032	0.0807988	1060.2	630.8	562.1	516.7	669.4	491.8	619.5	336	300	235.9	362.1	262.5	326.1	313.2	279	351	311	496.3	578.8	516.2	468
Ripor2	0.784124	1.72205	0.00517581	0.0807988	21703.8	5704.7	5421	7808.9	6320.5	3799.2	16888	5307.3	4224	2820.9	4105.3	2977.6	4563.3	4697.3	4776.1	4128.6	4023.4	6128.8	4617.4	5401.5	6487.3
Hdac5	-0.530515	0.692307	0.00521208	0.080816	2162.5	2566.6	2796	5000.3	3880.2	3755.3	2118.6	4838.7	5687.3	7617.6	5907.7	7123.5	7929.8	6667.9	6899.9	7302.8	5004.2	5022.9	4164.7	4330.5	3896.9
Chac1	0.975518	1.96635	0.00521566	0.080816	512.7	310	449.7	333.1	185.6	281.7	700.5	105.2	120	56.2	248.2	92.1	59	165.5	195.5	61.9	184.2	123.2	167.3	280.1	190.6
Anxa4	-0.922377	0.527639	0.00519884	0.080816	566.1	1060.2	1636.3	628.3	736	1225	704.3	3166.9	4229.1	9245.3	3965.6	6350.8	5149.2	3751.9	3842.4	4376.4	3154.4	1437	1628.9	2633.4	3054.1
Arhgap27	-0.398936	0.758417	0.00518972	0.080816	2764.9	1967.6	2642.3	2884.3	2970.9	3516.5	1750.7	2218.2	2599.1	2771	5269	2600.6	2608.8	3211.3	2926.1	3863.6	3069.2	3749.8	3311.1	4024.8	3981.5
Zfp867	0.95079	1.93293	0.00521678	0.080816	51.8	39.3	38.4	77.6	37	51.7	74.3	96.4	12.2	33.7	16.3	8.7	48.7	9.5	22.4	19.5	36.2	26.3	40.4	33.3	31.1
Atrnl1	-0.485977	0.714013	0.00521459	0.080816	1678	2012.7	2094.6	1493.3	1369.2	2218.4	2529.4	3326.9	3408.5	3684.6	3514	2934	4155.4	3715	4351.5	4479.6	3020.2	2198.9	2375	2417.5	2854.9
Gm15471	1.3139	2.48614	0.00519328	0.080816	77.6	29.2	24	11.4	7.4	37.6	172.5	25.6	21.4	7.5	25.8	17.4	3.1	28.6	12.2	11.5	13.8	17.8	8.1	19.3	25.7
Cd48	-0.660683	0.632579	0.00522961	0.0809151	874.2	2502.3	3589.7	1427	1969.7	3444.4	1210.4	4341.8	5000.9	5814	4283	5879.3	5187.5	4984.3	5047.9	5223	4863.6	3113.9	4185.8	3571.4	3455.7
Gga3	-0.26438	0.832557	0.00523357	0.0809151	1724.1	1497.2	1767	2341.2	2645.6	2804.2	1995.7	2153.7	2231	2381.5	3444.8	1923.7	2341.7	2330.2	2252.1	2747.4	2154.4	2972.9	2913.4	2926	2971.7
Ighv1-19	5.81522	56.3063	0.00524269	0.0809756	0	107.8	170.1	0	0	0.5	171.5	0	0	17.5	0	0	2.1	0	0	0	4.3	2.8	0	0	0
Ccdc88a	-0.616124	0.652421	0.00525334	0.0810597	1675.6	1491.3	1839	1748.8	1287.1	1951.4	2150.1	3999.7	3739	3428.8	3473.3	2869.3	4358.3	4786.6	4652.9	4582.9	3678.3	2099.2	2394.4	2436.9	3168.7
Gpr55	0.878586	1.83857	0.00527647	0.081336	586.3	157.1	175.8	635.9	303.1	310.4	190.6	47.7	91.5	205.9	294.3	100.8	192.6	81	62.1	133.1	115	203.7	88.9	148.6	249.5
Eftud2	0.25353	1.19212	0.00530868	0.0817515	5859	6782.5	6672	5049.5	5076.1	6207.9	4816.7	4385.2	4571.8	4162.7	4407.8	4021.5	4488.7	4290.1	4354.6	4300.7	4578.2	5040	4944	4510	4645.4
Tcea3	-0.959682	0.51417	0.00532457	0.0818481	34	10.9	47.1	17	44.4	23.5	9.5	155.6	87.5	67.4	57	124.4	103.5	89.3	128.3	122.7	70.3	69.8	84.1	63.5	36.4
Apobec1	-0.773982	0.584801	0.00532546	0.0818481	2536.1	1310.9	2899.8	1088.3	1541.7	2121.7	3050.7	4190.7	6015.8	9939.3	6073.2	8486	8221.8	7037	5514.2	6749.8	4964.8	2652.5	2878.6	4075.9	3845.5
Nemp1	0.557836	1.47206	0.00533203	0.0818683	3557.5	1840.6	1676.7	1726.1	1660	1890.7	3929.4	1959.2	1505	1054.7	1131.1	1113.6	1179.1	1532.4	1426.4	1360.5	1407.9	1595	1823.7	1613.5	1467.1
C4b	1.10621	2.1528	0.00536936	0.0822791	78.4	333.4	899.3	183.6	1384.8	640.7	380.3	610.9	683.3	3036.8	608.9	511.4	715.3	252.4	373.7	383.1	379.1	152.4	169.8	322.7	255.9
Tomm20	0.327428	1.25477	0.0053657	0.0822791	1377.2	1103.7	1076.1	1425.1	1048.9	926.6	1352.4	887.6	991.4	1160.8	895.1	1188.3	980.4	915.6	920.4	828.2	1046.8	846.6	785.7	761.5	780.7
Zbtb25	0.360415	1.28379	0.00539134	0.0825347	369.6	336.7	320	600	605.4	436.4	355.5	213.1	331.5	310.8	344.5	171.7	273.3	312	219.9	306.3	292.9	362.4	341.9	317.3	398.4
Mmd	0.509873	1.42393	0.00542061	0.0826118	2175.4	1965.1	1439.3	3259.1	1269.8	1125.1	2198.7	1431.4	2045.9	1932.2	1184	1457.1	1454.5	1619.3	1486.5	1157.5	1502.6	1268.9	1042.8	1144.5	1243.3
Nol8	0.425744	1.34326	0.00542291	0.0826118	1090.9	1070.3	1038.7	1031.5	1045.6	1254.7	1025.5	713.5	637.6	836.3	764.9	559.9	747.4	663.2	570.2	550.6	985.1	781.9	800.3	731.3	891
Inppl1	-0.985591	0.505019	0.00540514	0.0826118	342.1	256.5	402.6	473.2	560.2	744.2	446	1007.9	1781.5	3377.6	2585	2010.8	2628.4	1809.9	1704.4	2195.6	1258.8	886.5	842.3	1596.5	1350.4
Gbx2	2.47749	5.56928	0.00541346	0.0826118	4.9	6.7	14.4	92.7	0	14.1	16.2	0	0	8.7	0	0	7.2	2.4	1	0	2.1	2.1	4	1.5	3.2
Fbxo36	0.876036	1.83533	0.00541931	0.0826118	171.4	59.3	73	71.9	82.1	81	216.3	26.5	30.5	33.7	36.6	21.2	33.1	40.5	35.6	49.3	70.3	57.7	63.1	34	62.1
Klf7	0.580377	1.49524	0.00543336	0.0826901	8439.6	3921.8	3363.9	10806.8	7079.4	3419.3	11110.6	5142	3583.4	3719.6	4204.3	2585.6	4674	3794.7	3512.6	3091.6	2288.6	6378.7	3560.9	5071.1	5880.1
Slco3a1	0.359283	1.28279	0.00545614	0.0828748	940.5	1321.7	1201	2363.9	1907.2	2135.8	1224.7	1312.9	893.8	1032.2	1259.9	669.4	813.7	912.1	1059.9	1039.3	1126.7	1254	1297.4	1440.9	1490.7
Zfp24	0.364649	1.28757	0.0054541	0.0828748	1841.4	1477.1	1392.2	2159.5	1793.1	1599.7	2352.1	1159.1	1401.2	1217	1113.5	1264.2	1108.7	1250.2	1155.6	1330.7	1623	1146.4	1336.2	1271.4	1334.3
Serpinf1	0.871419	1.82946	0.00549297	0.0831859	267.7	627.5	996.4	651.1	377	673.6	317.4	390.8	276.6	357	229.2	304.9	269.2	185.7	168	165.2	536.7	303.3	374.3	267	163.8
Ggct	0.488684	1.40316	0.00549697	0.0831859	595.2	571.5	460.2	352	473.9	331.3	718.6	312.1	309.1	590.4	252.3	461.6	466.9	352.4	443.9	332.7	295	314.7	280.5	260	257
Cblb	0.464664	1.38	0.00549602	0.0831859	2439.8	2169.8	1661.3	3139.8	2211.1	1919	4497.4	2277.5	1979.8	1954.7	1559.7	1612.6	2433.8	1995.6	1907	1864.1	1714.6	1582.2	1449.4	1539.2	1587
Lrrc28	0.461014	1.37651	0.00550334	0.0831859	602.5	441.1	356.5	350.1	340	395.6	558.5	305.9	275.6	264.6	276.7	281.2	215.3	283.4	316.6	257	303.5	279.8	327.4	302.6	279.5
Zscan21	0.254355	1.1928	0.00549921	0.0831859	697.1	529.7	516.9	658.6	515	525.2	667.1	771.8	526.7	599.1	408.2	578.6	530	529.9	463.3	543.7	548.4	492.8	553.7	458.9	409.1
Rfng	-0.3513	0.783878	0.00551672	0.083265	360.7	511.3	476.6	433.4	680.1	720.1	425.1	601.2	708.8	587.9	861.2	709.2	573.5	601.3	640.4	738.8	611.3	841.7	772.8	754.5	722.8
Msl3	0.30158	1.23249	0.00551935	0.083265	3053.6	2518.2	2455.9	1977.8	2085.5	2039.7	2928.7	2361.4	2015.4	1385.5	1550.2	1679.8	1827.2	1780.1	1915.1	1697.8	1988.2	2042.2	2217.4	1787.6	1909.4
Rpl27	0.572813	1.48742	0.00552462	0.083265	426.2	284.9	482.3	395.6	316.2	281.7	224	278.5	193.2	149.8	179	265	286.8	195.3	121.2	142.2	265.2	245	207.8	183.4	146.7
Gm38118	2.6007	6.0658	0.00553566	0.0833508	50.9	20.1	12.5	15.1	7.4	28.7	89.6	11.5	0	0	2.7	0	0	14.3	1	0	4.3	0	7.3	4.6	7.5
Srebf2	-0.483625	0.715178	0.00556112	0.0834115	2439	6653	5647.8	4167.5	7579.7	4372	4456.4	8646.5	7692.6	8130.6	10396.9	6661.9	8868.8	8720.7	9364.8	8818.2	7287.4	8346.9	6402.3	8600.7	7334.4
Nlgn3	2.27558	4.84191	0.00555824	0.0834115	44.5	20.1	2.9	0	9	5.2	101	0	0	2.5	4.1	0	3.1	2.4	6.1	3.4	2.1	4.3	6.5	7	2.1
Marveld1	-0.312098	0.805469	0.00555505	0.0834115	1527.6	1744.5	1962	1538.7	1264.9	2236.2	1599.2	1623.2	2320.5	1470.4	2408.7	2063	1809.6	2070.6	1740	2518	1869	2184.6	2150.3	2368.8	2559.4
A430072P03Rik	1.1446	2.21085	0.00555643	0.0834115	172.3	41.8	41.3	60.6	9.9	32.9	75.3	29.2	25.4	16.2	13.6	14.9	13.5	21.4	22.4	14.9	29.8	37.7	42.8	28.6	13.9
1700093K21Rik	3.13669	8.79506	0.00559051	0.0835392	48.5	1.7	0	62.5	0	1	44.8	0	0	3.7	2.7	0	1	0	1	0	5.3	1.4	3.2	1.5	3.2
Atp5l	1.14991	2.21899	0.00558303	0.0835392	98.7	46	18.3	145.7	50.1	29.8	77.2	101.7	26.4	25	20.3	31.1	37.3	34.5	39.7	4.6	34.1	22.8	42	13.9	23.6
Trim72	1.97403	3.92865	0.00558466	0.0835392	89	9.2	10.6	0	9.9	31.9	233.5	0	11.2	1.2	29.8	14.9	5.2	3.6	12.2	1.1	2.1	3.6	2.4	10.8	19.3
Cd300ld2	-1.94368	0.259952	0.0055911	0.0835392	0	2.5	18.3	0	0	6.3	3.8	7.1	17.3	44.9	50.2	79.6	81.8	15.5	17.3	27.5	12.8	0.7	5.7	20.9	18.2
Cox4i2	1.90017	3.73258	0.00561379	0.0837225	8.1	23.4	31.7	15.1	9	76.8	11.4	2.7	2	3.7	10.8	6.2	2.1	3.6	2	3.4	4.3	6.4	7.3	4.6	4.3
Pot1b	-0.405172	0.755146	0.00561413	0.0837225	1510.6	886.5	1437.4	1576.5	1429.2	1963.9	1411.5	1327.9	2042.9	1606.4	2274.4	1620.1	2029	1890.8	1915.1	2323	1929.7	2113.4	2046.8	1899	2182.4
Pianp	-1.79307	0.288557	0.00562981	0.0838761	0	8.4	21.1	17	2.5	12	1	12.4	43.7	192.2	145.1	123.2	131.5	40.5	38.7	73.4	75.6	17.8	16.2	130	93.2
Pld4	-0.571899	0.672731	0.00564483	0.0840195	7465.9	8642.3	11849	6724.5	10676.2	13300.5	13883	18810.2	23732.5	23997.5	21617	24582.1	22284.3	22511.3	25679.3	27255.2	17893.2	14677.1	18658.1	15372.7	12732.6
Nuak2	-0.547191	0.684351	0.00571678	0.0842409	1677.2	1503	1778.5	2076.2	1977.9	1898.6	2453.1	2562.1	3929.2	4542.1	3478.7	5306.9	4359.3	3642.3	3814.9	4975.2	2552.7	2576.3	2390.4	2731.7	3107.7
Slc6a19	-1.67785	0.312549	0.00572464	0.0842409	0	3.3	0	0	2.5	2.1	1.9	30.9	5.1	22.5	32.5	44.8	28	25	5.1	2.3	14.9	14.2	4	7	9.6
Epsti1	-0.787737	0.579252	0.00569398	0.0842409	759.4	782	1960.1	836.5	1057.9	1072.4	648.1	2810.6	2920.4	6370.7	2863	4952.3	3415.2	3553	3704	3888.8	2843.4	1463.3	1803.5	2004.3	1946.8
4930451G09Rik	1.18773	2.27794	0.00567199	0.0842409	244.2	40.1	50.9	77.6	27.9	54.9	141.1	39.8	31.5	17.5	33.9	8.7	37.3	48.8	23.4	8	20.2	45.6	52.5	48	48.2
Agap3	-0.437599	0.738363	0.00570186	0.0842409	552.3	1081.1	879.2	1093.9	875.6	1432.4	452.7	1091.9	1380.9	1425.4	1685.8	1285.3	1532.1	1233.6	1182.1	1464.9	1275.8	1458.3	1379.9	1351.2	1450
Usp54	0.601975	1.51779	0.00569435	0.0842409	747.2	407.7	384.3	1152.6	561	685.6	841.5	523.4	317.3	419.4	466.5	357.1	373.7	384.6	328.9	364.8	459	378.1	326.6	396.2	460.5
Ids	-0.733659	0.601377	0.0057171	0.0842409	964.8	668.4	947.4	953.9	701.5	1209.3	1243.7	1815.1	3362.8	4540.9	2746.4	2739.9	2907.9	3222	3451.5	4265.1	2625.1	1392.8	1331.4	1543.8	2283.1
Sapcd1	1.29313	2.45059	0.00572229	0.0842409	56.6	20.1	16.3	28.4	56.7	27.7	70.5	21.2	27.5	1.2	8.1	12.4	3.1	10.7	18.3	1.1	12.8	22.1	22.6	20.1	20.3
Adrb2	-0.433632	0.740395	0.00568844	0.0842409	1314.9	2054.5	2621.2	2066.7	2457.6	1663.9	2240.6	2284.5	2498.4	2072	2742.3	2690.1	2352	3662.6	3651	2639.6	3628.3	2359.8	2891.6	2384.3	2557.2
4930522L14Rik	0.622096	1.53911	0.00572387	0.0842409	325.9	99.4	107.6	100.3	170.8	78.4	183.9	108.7	114.9	93.6	55.6	173	89	100	103.8	57.4	96.9	66.9	94.6	82.8	71.7
Gm7609	2.33725	5.05339	0.00567071	0.0842409	0	0	6.7	0	69.8	9.9	4.8	0	15.3	18.7	1.4	0	2.1	2.4	2	1.1	0	0	0	7.7	12.9
5031425F14Rik	-0.701728	0.614835	0.00570943	0.0842409	41.2	17.5	25	30.3	49.3	61.1	22.9	44.2	71.2	57.4	112.6	42.3	80.7	48.8	68.2	65.4	59.6	58.4	66.3	103.7	61
Rpusd2	0.733486	1.66265	0.00576069	0.0846914	98.7	115.3	80.7	229	131.4	145.3	139.1	34.5	55.9	59.9	71.9	32.4	54.9	59.5	55	37.9	93.7	74.1	84.9	59.6	73.9
Mapk13	0.810467	1.75378	0.005775	0.0847418	7457	3550.8	2648.1	2591	2198.8	1265.7	4970.1	2548	1547.7	737.7	1684.4	1384.9	842.7	1964.6	1871.3	1588.8	1216.2	1758.1	2092.9	2424.5	1999.3
Slc6a15	3.12564	8.72794	0.00577033	0.0847418	0	21.7	6.7	106	0	19.9	5.7	0	7.1	0	2.7	0	0	0	0	0	6.4	0.7	5.7	0.8	1.1
Dnase1l1	-0.575906	0.670865	0.00579122	0.0848997	1078	2079.5	2091.7	1090.1	1213.2	1674.4	1646.9	3395	3772.6	5117.5	3322.8	5128.9	4383.1	3297	3636.8	3565.3	2741.2	2007.3	2528.6	2341.7	2474.8
Tcta	0.507474	1.42156	0.00579857	0.0849275	743.2	367.6	357.4	393.7	470.6	481.8	708.1	256.4	308.1	289.6	352.6	289.9	255.7	295.3	260.6	289.1	270.5	377.4	401	348.2	291.3
4930481A15Rik	0.593105	1.50849	0.00580842	0.0849919	73.6	77.7	77.8	202.5	50.9	70.5	88.6	63.7	98.6	116.1	57	43.6	54.9	61.9	47.9	65.4	61.8	80.5	83.3	68.9	42.8
Clcn4	-0.405878	0.754777	0.00582016	0.0850034	1403.1	3126.4	2785.5	1911.5	2307.2	2613	1863.2	3132.4	4134.6	5580.6	3621.1	4437.1	4264.1	4025.7	4364.7	4150.4	3983.9	2931.6	2937.6	2975.5	3102.3
Sult2b1	0.823347	1.76951	0.00582635	0.0850034	25.9	20.1	17.3	22.7	32	20.4	27.6	15	17.3	23.7	12.2	7.5	8.3	3.6	8.1	6.9	29.8	16.4	21.8	12.4	12.9
Msantd3	0.461721	1.37718	0.00583105	0.0850034	2413.2	2478.9	2145.5	1126.1	1524.5	1254.2	2883	2650.5	1499.9	1365.5	876.1	1576.5	1292	1561	1756.3	1325	1416.4	1510.3	1493.9	1295.4	1163
Stab1	-1.59467	0.331098	0.00582649	0.0850034	1334.4	1995.1	4032.6	2072.4	984	2062.7	1930.9	9844.5	13298.5	53138.8	35020.6	28333.6	44979.5	15174.2	15204.8	19218.2	10375.7	5495	2886.7	12569.8	12151.2
Crybg2	1.21221	2.31693	0.00585703	0.0850799	160.1	51	28.8	90.8	36.1	35.5	44.8	9.7	14.2	10	27.1	18.7	10.4	10.7	12.2	19.5	37.3	33.5	27.5	25.5	10.7
Il10ra	-0.591425	0.663687	0.00585768	0.0850799	5009.1	4457.3	5710.2	4905.7	3038.3	4587.3	10688.4	9097.4	12509.4	13364.3	12649.6	16071.2	12420.6	14270.5	13472.9	13991.8	9918.9	6192.9	6581	7500.2	7476.8
Adgrg6	-0.918063	0.529219	0.00584462	0.0850799	62.3	123.7	143.2	130.6	161	81.5	74.3	213.1	359	756.4	435.4	405.6	552.8	419.1	394	380.9	274.8	301.9	140.7	274.7	352.3
Igkv4-70	4.99472	31.883	0.00585816	0.0850799	0.8	181.3	212.3	0	0	1.6	7.6	0	0	26.2	0	0	0	1.2	1	0	0	0	9.7	0	28.9
Naa20	0.272964	1.20829	0.00589163	0.085412	893.6	687.6	647.6	613.2	532.3	525.7	642.4	832.8	554.2	817.6	514	693.1	656.3	678.7	592.6	460	734.8	398.8	486.6	465.1	402.6
5730480H06Rik	0.496746	1.41103	0.00589748	0.085412	408.4	203	239.2	319.9	305.6	210.1	352.6	101.7	113.9	177.2	150.5	156.8	136.6	126.2	116.1	143.4	208.7	203.7	252.2	212.8	221.7
Arhgap22	-1.49569	0.354611	0.00589273	0.085412	50.1	45.1	161.4	62.5	14	209	78.1	231.6	368.1	978.6	1201.6	630.9	833.4	357.2	232.1	704.4	338.7	195.1	120.4	599	572.9
Wwtr1	1.71544	3.28397	0.00593699	0.0857449	4.9	106.9	38.4	450.4	23.8	43.9	58.1	32.7	14.2	104.8	21.7	29.9	54.9	16.7	29.5	18.4	41.5	21.4	14.6	7	18.2
Fam92a	0.662015	1.58229	0.00593559	0.0857449	503	406.9	358.4	677.6	225.9	277.5	300.2	405.8	218.6	136.1	153.3	235.2	241.2	173.8	244.4	195	279	211.5	240.9	262.3	199.2
Trmt44	0.500698	1.4149	0.00592676	0.0857449	530.5	310	278.6	401.2	274.3	363.2	502.3	115.8	223.7	209.7	255	135.6	234	197.7	208.7	206.5	230	278.4	317.7	222.9	237.7
Irf5	-0.424939	0.74487	0.00596711	0.0861	6874.7	6752.4	6355	4353	4551.2	5224.9	6602.7	10640.2	14076.4	13592.7	9314.6	14919	12528.3	11383.1	13185.8	13360.9	9500.4	6971.1	7815.4	6668.3	6171.4
Rpl3l	0.847848	1.79981	0.00598235	0.0861483	38.8	35.9	64.4	47.3	10.7	23	33.4	48.6	28.5	30	13.6	14.9	23.8	31	19.3	14.9	27.7	21.4	11.3	24.8	9.6
Pmvk	-0.474083	0.719924	0.00599813	0.0861483	367.1	772	1002.1	571.6	1126.9	642.3	606.1	971.6	977.2	1011	1342.7	1205.7	1080.8	1166.9	1074.1	1160.9	939.3	1020.4	1024.2	1062.5	1157.6
Orc1	0.587756	1.50291	0.00598712	0.0861483	422.1	1253.2	763.9	406.9	686.7	571.2	809.1	840.8	373.2	203.5	364.8	363.3	392.4	331	382.8	318.9	421.7	481.4	548.9	592	537.6
Exosc4	0.457282	1.37295	0.0059956	0.0861483	540.2	457.8	555.4	959.6	557.7	574.9	277.3	490.7	322.3	325.8	339.1	329.7	324	340.5	368.6	348.7	360	562.5	422	355.2	318
Gm9733	-0.705361	0.613289	0.00597837	0.0861483	441.5	1004.3	1406.7	212	599.6	518.9	214.4	2305.7	1820.2	1948.4	973.8	3087.1	1507.3	1528.9	2053.6	1635.8	1648.5	807.5	1121.2	723.6	773.2
Orc2	0.397511	1.31723	0.00601847	0.0863416	1774.3	2161.4	2086	1947.5	1296.1	1767.4	2304.5	892.1	1107.4	1175.8	1215.2	1107.4	1040.4	1283.6	1076.2	1219.4	1555.9	1231.2	1451.8	1220.4	1441.4
Prkab2	-0.560578	0.67803	0.00602267	0.0863416	1038.4	1113.7	878.2	736.2	1043.1	1167.5	1860.3	2183.7	2926.5	2771	2094	3097	2772.3	1924.2	2483.2	2043.1	2111.8	2194.6	1902.1	1955.5	2139.6
Ctsa	-0.720886	0.606725	0.00604033	0.086515	6705.7	9239.7	13214.3	5937.1	8129.2	11207	7471.9	19811	23742.7	39727.1	26694.7	36183.8	32733.8	21856.4	22910	25509.2	17886.8	13322.1	13243.6	16504.8	14851.9
Rgs10	-0.740587	0.598496	0.00605078	0.0865851	902.5	878.9	1347.1	734.3	462.4	1174.8	1100.8	2169.6	2408.9	3601	2464.3	4197	3069.4	2420.7	2297.9	2842.6	1846.6	1168.5	1563.4	1541.5	1868.7
Mtfr2	0.444928	1.36125	0.00606331	0.0866052	1659.4	1910.8	1606.5	1224.5	1798.8	1498.3	1962.3	1786.8	1343.3	607.9	838.2	936.9	1083.9	1271.7	1328.7	1031.3	1424.9	1067.4	1299.9	1147.6	1015.2
Daglb	-0.507218	0.703578	0.00606123	0.0866052	1238.1	1633.4	1756.4	1169.6	1593.5	2094	1076.9	2466.7	2651	4081.5	2910.5	2856.9	3276.5	2680.3	2627.8	2794.5	2277.9	2619.7	2729.9	2681.4	2449.1
Lrif1	0.605697	1.52171	0.00608922	0.0868956	2650.9	1042.7	854.2	1216.9	975.8	706	3067.9	783.3	1134.8	909.9	868	718	717.4	957.3	1000.8	908.5	927.6	780.4	846.4	893.8	1038.7
Serpina3n	2.47618	5.5642	0.00612855	0.0872144	13.7	223.9	320	441	7.4	225.2	13.3	4.4	8.1	97.4	6.8	13.7	37.3	3.6	3.1	19.5	67.1	79	21.8	6.2	6.4
Eef1a1	0.247593	1.18722	0.00613397	0.0872144	96146.9	88522.5	82670.1	97002.1	81238.1	85268.6	94253.5	100998	75822.3	76046.6	72786.2	77760.4	74089	68769.8	72327.1	72708.8	73154.1	77863.2	86705.4	70585.1	67994.9
Ubiad1	0.306222	1.23647	0.0061232	0.0872144	510.3	455.3	462.2	516.7	383.6	532.5	516.6	344.8	346.8	294.6	374.3	282.5	253.6	321.5	285.1	382	388.7	465.7	429.2	400.9	354.5
Gm6140	1.49615	2.82088	0.00611776	0.0872144	25.9	13.4	19.2	47.3	4.1	3.1	1.9	36.2	13.2	2.5	2.7	16.2	14.5	17.9	8.1	1.1	14.9	2.1	0.8	2.3	0
Slc25a15	0.637863	1.55602	0.00617634	0.0877367	810.3	463.7	451.6	511	230	442.6	1051.2	229	381.3	348.2	294.3	430.5	270.2	236.9	309.5	309.7	341.8	256.3	337.9	318.8	372.7
Tnfrsf11a	-1.04964	0.48309	0.00619064	0.087854	577.4	261.5	360.3	291.5	133.9	329.8	474.6	1076	1655.5	4107.8	2111.7	2395.3	2264	1658.6	1633.1	2006.4	1235.3	518.4	347.6	954.2	1641.6
Slc35e2	0.386871	1.30755	0.00619589	0.087854	1386.1	981.7	864.8	1340	1061.2	1019.6	2074.8	679	884.7	595.4	869.3	696.8	635.6	746.6	686.2	797.3	888.2	879.4	963.6	1052.4	982
A730085K08Rik	2.16503	4.48475	0.00620593	0.0879164	18.6	20.1	25	13.2	18.9	14.1	27.6	0	11.2	3.7	5.4	1.2	0	3.6	0	3.4	7.5	6.4	4	4.6	3.2
Sumf1	-0.488612	0.712711	0.00621412	0.0879523	1150.8	1425.3	1724.7	656.7	1321.6	1461.7	1614.5	2410.1	2810.6	3214.1	2210.7	3434.2	2831.3	2565.9	2689.9	3093.9	2261.9	1755.2	1856	1806.2	1962.9
Fam206a	0.372542	1.29463	0.006221	0.0879697	913	1126.2	1094.4	1446	1205.8	1240.6	1035	1025.6	880.6	606.6	831.4	615.9	799.2	788.2	745.3	644.7	1034.1	922.1	957.1	794	888.8
Heatr6	0.56835	1.48283	0.00625069	0.0882209	4538.4	1572.4	1546	2475.5	2319.6	2104	5769.7	2020.2	1648.3	1288.1	1982.8	1106.2	1537.3	1831.3	1656.5	1438.5	1522.9	1765.9	1828.5	2153.6	2037.9
Itgb7	-0.611956	0.654309	0.00626651	0.0882209	2110.7	9652.4	8395.8	5441.3	9944.4	10949.8	3941.8	14390.6	18868.9	11514.5	13025.2	15853.5	14836.8	15757.7	18047.4	17710.9	12312.9	15279.6	12951.8	11402.8	9138.8
Tle1	-0.40558	0.754933	0.00627843	0.0882209	310.5	884.8	585.1	600	578.2	743.1	846.3	662.2	885.7	818.8	876.1	1007.9	958.6	906.1	887.8	1124.2	941.4	841.7	832.6	781.6	903.8
Trpm2	0.758399	1.69161	0.00627632	0.0882209	5948.8	764.5	1221.2	7843	3274	1806.6	4136.2	1085.7	1382.9	1802.4	1934	1103.7	2142.9	1391.9	1291	1721.9	1077.7	2799.9	1379.1	1853.4	1810.8
Csf1r	-0.781869	0.581613	0.00626845	0.0882209	16121.4	10161.2	16955.8	7373.6	6675.3	15252.3	17229.2	31087.8	41458.5	72015	43863.2	50245.5	56244.8	41392.2	42139.5	51836.3	28435	19281.4	17308.1	22227.5	24944.8
Cyp4f37	-1.7816	0.290861	0.00627459	0.0882209	0	2.5	16.3	0	0	2.1	0	1.8	11.2	23.7	14.9	19.9	23.8	16.7	17.3	5.7	20.2	1.4	4	9.3	12.9
Gm37747	1.64387	3.12503	0.00625339	0.0882209	33.2	4.2	4.8	18.9	23.8	2.6	25.7	8.8	14.2	18.7	4.1	0	8.3	4.8	4.1	10.3	8.5	5	2.4	6.2	1.1
Sgk3	-0.304742	0.809587	0.00630389	0.0884988	3895.5	4182.5	4539	2587.2	3173.8	4089.8	4214.4	6425.7	6955.3	6786.4	4760.4	6654.4	5841.8	6685.8	7150.3	6718.9	6127.7	4179.1	4730.6	4336.7	4718.3
AI661453	0.919611	1.89161	0.00631629	0.0885931	108.4	80.2	97	124.9	210.3	217.4	111.5	17.7	51.9	21.2	43.4	19.9	56.9	65.5	29.5	28.7	78.8	60.5	46.9	82	51.4
Hsd17b4	-0.382916	0.766886	0.0063458	0.0889269	1608.5	2551.6	2887.3	1347.5	1966.4	2677.8	1466.7	3171.3	3099.4	3307.7	3189.9	4134.8	3885.2	2905.3	3039.1	3031.9	2890.3	2673.1	2632.1	2545.2	2649.3
Rfx1	-0.272657	0.827793	0.00635163	0.0889285	1391.8	1621.7	1545	1457.3	2074	1544.8	1556.3	1878.7	2146.6	1872.3	2163.2	1749.5	2471.1	1889.6	1986.4	2239.2	1633.6	2760	2036.3	2081.7	1730.5
4930453N24Rik	0.411606	1.33017	0.00635891	0.0889504	1158.1	1036.8	1195.3	1164	1063.7	651.7	1279.9	683.4	674.2	706.5	562.8	686.8	696.7	800.1	779.9	673.4	930.8	796.1	716.2	636.9	666.1
Chaf1b	0.457716	1.37337	0.00638751	0.0892036	1238.1	2037.8	1891.9	1877.5	1686.3	1557.3	1103.6	1117.5	911.1	672.8	945.3	798.8	817.8	949	935.7	852.3	1125.6	1382.1	1430.8	1218.8	1038.7
Gm11517	1.46966	2.76957	0.00638847	0.0892036	94.6	12.5	7.7	28.4	10.7	2.1	60	31.8	20.3	2.5	14.9	16.2	4.1	10.7	4.1	2.3	17	6.4	4	14.7	13.9
Rps16	-0.531289	0.691936	0.00641786	0.0894535	41.2	98.6	100.9	160.9	94.5	180.3	104.8	77.8	155.6	93.6	145.1	199.1	124.2	140.5	173.1	129.6	144.8	176.6	175.4	180.3	169.2
Gm29264	1.55152	2.93127	0.00641705	0.0894535	66.3	14.2	23.1	18.9	7.4	11	84.8	0	8.1	11.2	14.9	1.2	18.6	11.9	11.2	8	3.2	5.7	6.5	9.3	1.1
Mdm1	0.488286	1.40278	0.00642798	0.0895144	3464.5	2095.4	1810.2	1440.3	1251	1349.3	1807.9	1861	1736.8	762.6	977.8	1199.5	1464.8	1594.3	1332.7	1276.8	965.9	1353.6	1102.6	1189.4	1071.9
Cars	0.349621	1.27423	0.00645628	0.089722	1909.3	3167.3	2492.4	1633.3	1749.5	1805.6	1770.8	1644.4	1368.7	1454.1	1390.1	1418.5	1442.1	1574.1	1406	1360.5	1665.6	1572.2	1583.6	1375.1	1521.7
Dyrk3	0.767138	1.70189	0.00645785	0.089722	377.7	610.7	510.2	2112.2	830.4	470.3	894.9	297.9	374.2	237.2	264.5	323.5	342.7	381	484.6	324.6	426	416.6	443	270.9	287
Trib3	0.806113	1.74849	0.00646017	0.089722	80.9	360.1	273.8	229	116.6	76.3	160.1	62.8	45.8	106.1	82.7	48.5	71.4	85.7	79.4	97.5	145.9	118.9	83.3	75.8	55.7
Dcun1d2	-0.398187	0.758811	0.00648902	0.0899782	372.8	545.6	558.2	312.3	708.8	774	382.2	601.2	561.3	514.3	664.6	556.2	538.3	602.5	633.3	694	688	875.1	991.1	886.1	778.5
Usp21	-0.248758	0.84162	0.00649017	0.0899782	883.1	754.4	1056.9	929.3	1060.4	1221.8	732.9	839	1008.7	818.8	1204.3	995.4	949.3	1097.8	984.5	1210.2	977.6	1298.8	1283.7	1228.1	1050.5
Hip1	-0.644081	0.6399	0.00650289	0.0900743	1746.8	1536.5	1679.5	1517.9	1516.3	2597.8	2511.3	3280	4646	6330.8	5708.4	5306.9	5634.7	4673.5	4974.6	4322.5	3534.5	2310.7	1989.4	3493.2	3627
Nek2	0.51513	1.42912	0.00651512	0.0901635	2121.2	1563.2	1569	1141.2	1350.3	1526	1963.3	1129.9	966	495.5	697.1	693.1	653.2	997.8	1015.1	980.8	944.6	1254	1450.2	1081.1	1027
Gm3052	1.18278	2.27014	0.0065333	0.0903348	118.9	30.1	37.5	5.7	28.7	52.8	213.5	69.8	34.6	13.7	51.5	24.9	16.6	25	24.4	29.8	8.5	18.5	21	34	51.4
Cul4b	0.279835	1.21406	0.00655365	0.0905358	2344.4	2736.2	2512.6	2288.2	2210.3	2296.3	2625.6	2441	2451.7	2033.3	1760.4	1760.7	1872.7	2314.7	2144.2	2025.9	2484.5	1765.9	1767.9	1776	1970.4
Ypel1	1.87185	3.66001	0.00656555	0.0905395	28.3	7.5	0	17	2.5	32.9	19.1	1.8	4.1	2.5	6.8	0	1	3.6	0	0	8.5	2.1	4	5.4	4.3
Lgals4	0.552102	1.46622	0.00656281	0.0905395	887.1	335	301.7	804.4	552	362.7	1020.7	428.8	279.6	199.7	405.5	316	252.6	300.1	264.7	266.1	341.8	404.5	468	486.8	425.1
P2rx5	-1.66532	0.315274	0.00659308	0.0908387	21	0	3.8	13.2	0	3.1	11.4	0	18.3	27.5	97.6	37.3	11.4	41.7	8.1	22.9	22.4	8.5	6.5	25.5	64.3
Lipo3	-0.791161	0.577879	0.00661275	0.0910152	105.9	161.2	141.2	53	96.9	177.2	62.9	262.6	426.1	529.2	359.4	450.4	327.1	340.5	316.6	443.9	331.2	168.8	186.7	186.5	292.3
Pik3ip1	0.722464	1.65	0.00661758	0.0910152	555.6	268.2	565.9	1824.5	1094.1	1166.4	621.4	235.2	286.8	199.7	402.8	131.9	278.5	213.1	184.3	257	515.4	734.1	659.6	420.2	480.8
Ighm	3.33184	10.0689	0.00742998	0.0911385	3972.3	60859.5	118789	21165.1	77661	2.01475e+06	63597.8	21310.5	10881.4	21831.9	7131.1	6870.9	15566.7	9298.1	8074.8	10462	22139.1	14827.4	14656.6	12914.9	10208.6
Utp15	0.233167	1.17541	0.00665802	0.0914905	1146.7	1405.3	1428.8	1391.1	1368.4	1389	1178	936.3	1000.6	1157.1	935.8	1050.2	1100.4	1063.3	952	1041.6	1286.5	1046	1125.3	925.5	1082.6
Ldhb	-0.607595	0.65629	0.00667286	0.0915076	172.3	520.5	907	247.9	719.5	524.2	477.5	921.2	781	446.8	602.2	963.1	743.3	988.3	974.4	793.8	634.7	895.8	1238.4	937.1	714.3
Tln2	1.26981	2.41129	0.00667314	0.0915076	2.4	208.9	297.9	83.3	150.3	293.2	55.3	200.7	136.3	89.9	51.5	32.4	65.2	71.4	67.2	80.3	90.5	64.1	74.4	54.9	38.6
Itpk1	-0.24992	0.840943	0.0066769	0.0915076	1032.7	939.9	1150.1	1285.1	1301.9	1182.1	1138.9	973.4	1123.6	1048.5	1552.9	1219.4	1151.2	1149	1206.5	1308.9	1042.6	1590	1363.7	1670	1639.5
Sh3bp4	-0.7583	0.591193	0.00671061	0.0918887	42.9	180.5	159.5	240.4	123.2	127.5	147.7	311.2	258.3	453.1	412.3	348.4	432.7	381	464.3	407.2	315.2	197.2	160.9	273.9	321.3
Osgepl1	0.616847	1.53352	0.00672909	0.0919466	515.1	232.3	233.5	321.7	298.2	261.8	440.3	87.5	147.4	117.3	189.9	104.5	113.9	176.2	178.2	148	168.3	185.8	240.9	216.7	214.2
Atg7	-0.283676	0.821495	0.00672997	0.0919466	2380	2318.5	2309.8	2606.1	2243.2	2250.3	1528.7	2966.2	3103.5	3129.2	2920	2853.1	3558.1	3173.2	3358.8	3295.8	2330.1	3210.7	2658.7	2942.2	2509
Slc37a2	-1.31891	0.400837	0.00673846	0.0919466	428.6	630.8	1069.4	688.9	258.7	743.1	735.8	1901.7	3663.8	11257.3	6419	6457.8	7162.7	3930.5	3330.3	4054	2747.6	1380	799.5	2936.8	4833.9
Plppr3	0.625761	1.54302	0.0067361	0.0919466	1053.7	3334.4	3469.6	3639.5	2612.8	5033.1	823.4	1818.6	1808	1046	1453.9	948.1	1210.2	1233.6	1201.4	1271	1716.7	2967.2	2569.8	2161.4	1613.8
Nav1	-1.00963	0.496673	0.00675949	0.0919917	307.3	572.3	1187.6	1911.5	921.6	2143.7	469.9	3066.1	3907.8	5900.1	5902.3	3567.4	5999.1	4588.9	3768.1	4876.5	3249.1	2447.4	1919.9	2703.1	3714.8
Cmss1	0.681151	1.60342	0.00674985	0.0919917	318.6	411.1	363.2	204.4	191.4	292.7	142	137.9	96.6	164.8	146.5	124.4	127.3	95.3	106.9	98.7	215.1	174.5	211.8	157.9	152.1
Ier5l	-1.16071	0.447293	0.00675648	0.0919917	34	5.8	60.5	41.6	19.7	41.8	15.2	30.1	70.2	79.9	212.9	79.6	97.3	85.7	28.5	114.7	101.2	34.9	50.1	78.9	66.4
Phf19	0.42764	1.34503	0.00677259	0.0920895	1560	1244	1048.3	1833.9	1377.4	1215.5	1421	1375.7	1280.2	557.9	862.6	936.9	781.6	960.9	1003.9	900.5	903.1	1007.6	1166.5	1120.5	967
Sfpq	0.275133	1.21011	0.00678031	0.092114	27312.9	28348.1	24887.5	27758.9	27733.7	18899	35121.7	21776.4	22449.3	19266.9	20260.7	20887.8	19590.6	19971.5	20017.5	19530.3	24124.1	21923.2	20539.2	21849.9	22350.1
Acpp	0.828826	1.77624	0.00679703	0.0922607	6889.3	2448	2354	3813.6	2717.1	1175.8	8219.1	2061.7	1296.5	911.2	1727.8	1075.1	1420.3	1701.5	1875.4	1421.3	1382.3	2253	1632.1	3020.4	2761.8
Dok2	-0.694671	0.61785	0.00681611	0.0923586	606.5	989.2	1314.4	1372.1	1297.8	786	294.5	1422.5	2180.2	3009.4	2781.6	2677.7	2344.8	1884.9	1898.8	1719.6	1506.9	2503.6	1241.7	1954	2194.2
Fbxo47	1.05342	2.07544	0.00681382	0.0923586	69.5	27.6	13.5	18.9	65.7	15.2	30.5	6.2	28.5	22.5	21.7	16.2	10.4	17.9	12.2	18.4	9.6	16.4	13.7	10.8	12.9
Slc9a8	0.280369	1.21451	0.00685486	0.0928029	2924.3	1588.3	1478.7	2640.2	2518.3	2200.6	2695.2	1959.2	2052	2175.6	2361.2	1717.1	1657.4	1715.8	1829.6	1659.9	1578.2	2115.6	1877.9	1937	1877.2
Raly	-0.253327	0.83896	0.00689588	0.0932772	5923.7	8787.7	8181.5	7000.8	7748	8465.5	7154.5	9178.8	9164	8351.6	8895.5	10307.7	8527.1	8963.6	10136.5	10002	8210.7	10162.6	10069.9	10023.8	9361.5
Fhod1	-0.396909	0.759484	0.006904	0.0933059	1939.3	1491.3	1709.3	2157.6	2123.3	2102.9	2649.5	2017.5	2439.5	3858.1	4501.3	3114.4	3021.8	2683.8	2821.2	3357.7	2351.4	2524.3	2430	2778.1	3056.3
1110008P14Rik	0.568093	1.48256	0.00693996	0.0936523	1564	817.1	858	649.2	636.6	631.3	1428.6	786.9	625.4	386.9	610.3	732.9	437.9	537	550.8	445.1	477.1	645.1	677.4	630.7	524.7
Gtpbp10	0.384002	1.30496	0.00694166	0.0936523	249.1	183.8	161.4	230.9	235.7	190.2	223	154.7	157.6	159.8	149.2	93.3	101.5	164.3	138.5	133.1	171.5	128.2	184.3	183.4	218.5
Clnk	1.74466	3.35116	0.00695552	0.093758	3.2	56.8	35.6	71.9	147	119.7	10.5	0	6.1	15	17.6	3.7	9.3	6	3.1	5.7	21.3	5.7	12.9	27.1	21.4
Wdr34	0.666996	1.58776	0.00701759	0.0945128	186	261.5	243.1	244.1	217.7	361.1	209.7	101.7	104.7	117.3	146.5	90.8	121.1	88.1	101.8	65.4	140.6	211.5	191.6	175.7	143.5
Clec4a3	-0.783319	0.581028	0.00702449	0.094524	922.7	1301.7	2984.3	700.3	786.9	2379.9	970.2	4680.4	5231.8	7434.2	3817.8	7246.7	5532.2	5201	5520.3	5454.7	4414.2	1764.5	2368.5	2102.6	2758.6
Rasgef1a	-1.12355	0.458963	0.00705507	0.0947717	21.8	11.7	6.7	18.9	81.3	3.1	2.9	13.3	36.6	21.2	97.6	27.4	38.3	25	31.6	45.9	33	84	50.1	77.4	61
Cdk16	0.24037	1.1813	0.00705337	0.0947717	3331.8	2601.7	2225.3	2961.9	1956.5	2340.2	2964	1989.2	2448.6	2238	2164.5	2196.2	2452.4	1820.6	2128.9	2178.4	1790.2	2279.3	2408.1	2026	1919
Arhgef37	-0.890813	0.53931	0.00707269	0.0949265	152	523	1036.7	511	1002.9	1203.5	781.5	1151.1	2149.6	1602.7	1460.7	1192	1775.4	2302.8	2466.9	2870.2	1604.9	1696.9	2469.6	1500.5	1032.3
Ghdc	-0.373264	0.772034	0.0071167	0.0953782	284.7	257.3	283.4	236.6	206.2	293.7	204.9	281.1	365.1	456.8	462.5	477.8	506.2	348.9	319.7	375.1	312	288.4	258.7	325.8	336.3
Thap12	0.236024	1.17774	0.00712267	0.0953782	1983.7	1736.1	1690.1	1523.6	1632.9	1939.9	2044.3	1266.9	1398.2	1720	1280.3	1526.7	1408.9	1387.2	1401	1381.2	1677.3	1399.2	1468.8	1423.1	1481
Il18	-0.985705	0.504979	0.00712473	0.0953782	125.3	152.1	323.8	75.7	27.1	150.5	69.6	346.6	470.8	1452.9	454.3	1149.7	643.9	533.4	604.8	572.4	550.6	167.3	182.7	232.2	260.2
Spata7	0.73993	1.67009	0.00713623	0.0954501	228.1	102.8	109.5	102.2	146.2	103	261.1	39.8	82.4	38.7	82.7	118.2	34.2	57.2	64.1	70	74.5	74.1	65.5	87.4	69.6
Tmem40	0.617556	1.53427	0.00715341	0.0955382	2732.6	2052	1625.7	1587.9	1467	947.5	1815.6	1181.2	706.7	440.6	808.3	622.1	677	1120.4	928.5	690.6	768.9	1325.2	1333.8	1377.5	1130.8
Gm14009	2.23306	4.70129	0.00715509	0.0955382	38	19.2	26.9	32.2	0	5.7	18.1	33.6	7.1	3.7	0	0	8.3	0	3.1	2.3	19.2	6.4	0.8	1.5	2.1
Med16	0.281125	1.21514	0.00720839	0.0961675	2264.4	1482.2	1522	2062.9	2070.7	1813.9	1308.5	1772.6	1520.2	1075.9	1548.8	1048.9	1338.5	1402.6	1348	1392.6	1310.9	1817.9	1491.5	1468.8	1250.8
Hoxb3os	2.42534	5.37156	0.00721909	0.0962278	22.6	4.2	11.5	15.1	14.8	9.9	2.9	0	2	1.2	2.7	0	0	0	4.1	0	1.1	2.1	1.6	8.5	0
Pea15a	-0.944953	0.519447	0.00729556	0.0964211	347.7	1080.3	1163.6	762.7	460.8	1168	268.8	2708	2850.3	6113.6	3638.8	4378.6	3791	2589.8	2736.7	3462.1	2647.4	1178.5	1360.5	1900.6	2182.4
Cd274	0.756527	1.68942	0.00730102	0.0964211	7475.6	1793	1884.2	4718.3	4029.7	3423.5	6569.4	4027.1	2518.8	11097.6	2461.6	4187	4095.4	4119.8	3682.6	2496.2	2457.9	1886.3	1286.1	2484.1	2353.8
Fzd6	1.61716	3.0677	0.00733008	0.0964211	25.1	74.4	57.7	198.7	40.2	92	25.7	6.2	2	37.4	14.9	6.2	14.5	10.7	6.1	8	59.6	17.8	20.2	17	8.6
Sf3a3	0.326948	1.25436	0.00728952	0.0964211	3141	3855.8	3751.1	2619.4	2786.1	2873.2	2188.2	2940.5	1945.3	1849.8	1906.9	2285.8	2063.2	2163.5	2171.7	2052.3	2428.1	2235.2	2636.9	2158.3	2336.6
Tfec	0.335741	1.26203	0.00731648	0.0964211	3335.9	2774.7	2781.6	1695.8	2229.2	2503.2	3961.8	2865.4	2240.1	2964.4	1897.4	2598.1	2159.5	1917	2128.9	1977.7	2220.4	2137.6	2690.3	1892.9	2152.4
Calhm2	-0.731806	0.60215	0.00731382	0.0964211	186.8	101.1	412.2	208.2	319.5	656.4	123.9	202.5	410.8	342	674	329.7	407.9	437	415.4	619.5	508	529.8	671.8	498.4	389.8
Acot11	-0.355009	0.781865	0.00731176	0.0964211	509.5	776.2	698.5	923.6	837	1202.5	552.8	883.2	1169.4	715.2	1304.7	831.2	1041.4	1030	1221.8	1143.7	1077.7	1045.3	1120.4	941.8	895.2
Dnajc28	1.05192	2.07328	0.00732752	0.0964211	529.7	46	63.4	213.9	53.4	97.7	318.3	23.9	29.5	52.4	108.5	28.6	68.3	39.3	55	66.5	102.2	65.5	98.6	80.5	57.8
Esf1	0.449876	1.36592	0.00731364	0.0964211	1700.7	1225.7	1162.6	711.6	873.9	809.5	1103.6	620.6	766.7	752.7	678.1	552.5	755.7	696.6	668.9	703.2	987.2	568.9	784.1	587.4	783.9
Gnpda1	-0.407303	0.754032	0.00728964	0.0964211	1407.9	835.5	1091.5	766.5	806.6	991.4	822.5	1379.2	1600.5	1953.4	1613.9	2039.4	1883.1	1413.4	1616.8	1697.8	1316.3	1125.8	1189.9	1184.8	1288.3
Zfp467	-0.973405	0.509303	0.00727762	0.0964211	42.1	35.1	111.5	202.5	50.9	312.5	26.7	160.9	259.3	344.5	381.1	345.9	359.2	191.7	300.3	408.4	257.7	232.8	328.2	315	203.5
Ccnd1	-1.49288	0.355302	0.00733268	0.0964211	36.4	110.3	263.3	637.8	46	650.6	28.6	915.9	974.2	2170.6	2902.3	2136.4	1548.7	1264.5	1147.4	1420.2	1531.4	682.9	443.8	1421.6	2147.1
Gm10762	0.704468	1.62954	0.00729921	0.0964211	105.1	64.3	65.3	73.8	58.3	64.8	89.6	14.1	44.7	67.4	40.7	43.6	30	40.5	27.5	42.4	43.7	41.3	55	38.7	36.4
Tlr5	-1.11453	0.461843	0.00727621	0.0964211	22.6	106.1	123	68.1	83	117.6	61	494.2	435.2	948.6	604.9	429.3	696.7	595.3	640.4	541.5	281.1	195.8	154.4	213.6	343.7
Nlrp1c-ps	-1.59563	0.330877	0.00727775	0.0964211	12.9	27.6	109.5	1.9	49.3	147.4	60	474.8	304	737.7	899.2	425.5	795.1	523.9	464.3	526.5	423.8	131.7	143.1	365.3	374.8
Gm38300	1.25174	2.38129	0.00725187	0.0964211	80.9	16.7	7.7	41.6	32	15.2	124.8	2.7	23.4	13.7	10.8	1.2	7.2	7.1	16.3	14.9	26.6	17.1	19.4	22.4	18.2
Commd8	-0.240521	0.84644	0.00734383	0.0964862	2401	2702	3062.2	1334.3	1646.9	1872.4	2109.1	2100.6	3098.4	2661.1	2353.1	3072.1	2514.6	2917.2	2894.6	3231.5	2926.5	2139.1	2611.9	1967.9	2347.3
Ptk7	1.55778	2.944	0.00736243	0.096649	256.4	68.5	54.8	302.8	64.9	163.6	105.8	0	14.2	21.2	13.6	33.6	44.5	26.2	9.2	13.8	73.5	41.3	50.9	43.3	20.3
AC168977.1	0.770772	1.70618	0.00737058	0.0966744	28.3	25.9	29.8	104.1	148.7	40.8	34.3	62.8	44.7	87.4	43.4	12.4	39.3	29.8	32.6	35.6	49	39.2	31.5	37.9	32.1
Mios	0.331507	1.25833	0.00739095	0.0968601	818.4	914	898.4	1268.1	901	1093.3	1191.3	808.1	811.5	755.1	614.4	756.5	778.5	838.2	798.2	676.8	867.9	708.5	688.7	686.4	825.6
Pld2	-0.827642	0.563449	0.00740572	0.096972	206.2	229.8	317.1	210.1	223.4	498.6	380.3	823.1	763.7	1500.3	1670.9	1149.7	1004.2	702.5	684.2	1043.9	781.7	383.8	359.7	659.3	985.2
Padi3	0.888213	1.85088	0.00743798	0.0972308	113.2	41.8	60.5	136.3	57.5	20.9	50.5	51.3	32.5	10	28.5	32.4	24.8	27.4	41.7	25.2	38.3	28.5	34	36.4	21.4
Ctbp2	-0.305634	0.809087	0.00743309	0.0972308	1314.1	1724.4	1627.7	1533	1379.9	1774.2	1527.7	1844.2	1645.3	1846.1	2160.5	1969.7	2030.1	2043.2	2062.7	2220.9	1627.2	1944.7	1843.9	2112.6	1988.6
Trpv4	-1.23263	0.425542	0.00746424	0.0973289	3.2	40.9	49	20.8	64.1	60.1	21.9	178.6	235.9	690.2	362.1	511.4	330.2	241.7	256.6	293.7	226.8	98.3	97.8	198.9	137.1
Lbh	-0.504275	0.705015	0.00746403	0.0973289	1014.1	865.6	1323.1	1343.8	1872.7	2198	1396.2	1869	2308.3	2003.3	2517.2	2096.6	1903.8	1999.2	2235.8	2677.5	2012.7	2538.5	2692.7	2423.7	2393.4
Laptm5	-0.378948	0.768998	0.00745677	0.0973289	42557.7	32570.7	36777.8	43673.9	48082.5	41654.2	44452	52668.7	60288.7	77165	71729.7	68828.9	71899.5	59730.1	65232.8	70438.6	51977.7	60468.1	51212.1	56082.3	54307
Chd5	1.23668	2.35656	0.00749137	0.0975285	66.3	3.3	10.6	43.5	39.4	32.9	82.9	30.1	31.5	13.7	19	1.2	22.8	27.4	17.3	4.6	6.4	12.8	12.9	26.3	11.8
Gfpt2	1.3219	2.49995	0.00750461	0.0975285	8.1	177.1	123	372.8	39.4	106.6	117.2	58.4	63	129.8	58.3	65.9	68.3	39.3	26.5	9.2	95.8	45.6	31.5	42.6	32.1
Tnfsf4	-1.43686	0.369371	0.00749267	0.0975285	59	181.3	92.2	204.4	27.9	20.9	36.2	187.4	291.8	269.6	492.3	505.2	131.5	463.2	392	570.1	547.4	74.8	23.4	158.6	388.7
Gstp3	1.01379	2.0192	0.00750016	0.0975285	372.8	71.9	91.3	109.8	63.2	47.6	440.3	67.2	74.2	28.7	77.3	92.1	47.6	44.1	61.1	53.9	58.6	77.6	71.9	88.2	83.5
Btf3l4	0.520302	1.43426	0.00757284	0.0982662	339.7	156.2	146	291.5	266.1	165.1	409.8	175.1	187.1	158.5	116.6	141.8	149.1	146.5	196.5	191.6	162.9	163.1	177	145.5	155.3
Arhgef4	0.734362	1.66366	0.00757399	0.0982662	1495.3	286.6	367	940.6	713	376.3	1133.2	153.8	269.5	219.7	374.3	177.9	277.4	377.5	272.9	331.5	348.2	493.5	522.2	464.3	333
Pgf	-1.21623	0.430407	0.00759747	0.0984562	105.9	56.8	80.7	56.8	27.1	31.4	85.8	227.2	275.6	650.3	352.6	613.4	349.9	465.6	307.5	408.4	303.5	41.3	49.3	138.5	285.9
Rorc	-2.74338	0.149334	0.00760128	0.0984562	0	0.8	10.6	0	0	11	0	0	0	0	24.4	0	32.1	23.8	8.1	25.2	6.4	12.8	1.6	26.3	8.6
Slx4	0.571045	1.4856	0.00761961	0.0985297	4453.5	1599.1	1398	3465.4	2465.8	2020.9	4215.3	1932.7	1477.5	1409.2	1774	1197	1575.6	1769.4	1524.1	1475.2	1570.8	1819.3	1680.6	1957.9	1743.4
Catsperd	1.36287	2.57197	0.00761844	0.0985297	39.6	24.2	19.2	75.7	35.3	10.5	49.6	0	12.2	13.7	9.5	2.5	4.1	10.7	13.2	4.6	11.7	18.5	14.6	17.8	11.8
Sbk1	-0.549719	0.683153	0.00763379	0.098631	196.5	172.9	233.5	179.8	285	344.9	474.6	250.2	607.1	377	633.4	576.1	532.1	415.6	436.8	569	516.5	271.3	384	313.4	393
Csf1	0.827369	1.77445	0.00766078	0.0988978	7002.5	1121.2	1595	8372.9	5663.4	1441.3	1222.8	1535.7	1163.3	3457.5	1293.8	1530.5	2028	1214.5	1341.9	1880.2	1634.7	4039.6	2134.9	1413.1	1772.3
Atp6ap1	-0.349603	0.7848	0.00769989	0.0990167	9455.3	10811.2	11558.8	7432.3	8276.2	9328.2	9841.2	12571.1	15524.4	19541.5	14070.9	19746.8	17413.5	14873	15306.6	16088.8	12241.5	11564	11031.9	11086.3	12246.5
Ppm1h	-0.391192	0.762499	0.00768284	0.0990167	1709.6	2031.9	2327.1	1854.8	1816.9	2258.1	1799.4	3734.5	3959.7	4263.8	3027.1	4493.1	3947.3	3574.5	3623.5	3751.2	2844.5	2606.9	2581.1	2744.9	2814.2
Trps1	-0.646842	0.638677	0.00768033	0.0990167	1771	2502.3	1856.3	1890.7	998	1921	3190.8	3745.9	4271.8	5494.5	4676.3	4107.4	6053	5418.9	5723.9	6252	4301.3	2390.4	2501.1	2289.8	3074.5
Zscan25	0.543942	1.45795	0.00769498	0.0990167	579.8	425.3	347.8	1001.2	713	434.8	474.6	429.7	398.6	388.2	401.4	222.7	345.8	359.6	369.6	339.6	403.6	435.1	306.4	385.4	318
Fam71a	-1.54976	0.341567	0.00770179	0.0990167	14.6	22.6	97	34.1	68.2	14.6	54.3	39.8	169.8	78.6	291.6	155.5	53.8	651.3	73.3	138.8	321.6	32	35.6	74.3	99.6
Cxcl16	-1.04679	0.484042	0.00772954	0.0992095	1467.8	1212.3	1852.5	1463	380.3	597.3	1869.9	5266.6	4905.3	12760.1	6642.8	10749.4	8412.2	5699.9	5958.1	7349.8	5029.7	1360.1	1178.6	2711.6	4353.1
Phospho2	0.385571	1.30638	0.00772876	0.0992095	1158.1	811.3	780.2	1169.6	924	667.3	1458.2	706.4	684.3	655.3	562.8	777.7	561.1	803.7	699.5	690.6	818.9	642.3	728.3	601.3	681.1
Slc8a1	-0.918907	0.52891	0.00774998	0.09939	255.5	252.3	426.6	251.7	190.6	479.7	237.3	1140.5	977.2	2099.4	1318.3	1266.7	1779.6	1350.2	1304.2	1378.9	914.8	450	431.7	660.9	741
Slc2a3	0.839422	1.78933	0.00777811	0.0995867	27904.1	9298.1	8948.2	16802.6	10797.8	3897	24748.7	7785.4	3373.9	3084.3	7792.9	2932.8	4432.8	6819.1	6390.8	5078.4	4500.4	10343.5	6132.3	10001.3	11544
Acer2	1.0955	2.13687	0.00777727	0.0995867	73.6	54.3	71.1	433.4	10.7	91.5	138.2	7.1	32.5	68.6	57	54.7	17.6	53.6	44.8	31	45.8	24.2	34.8	54.2	23.6
Slc25a46	0.342988	1.26838	0.00778807	0.0996189	2753.6	2288.4	1784.3	2362	1670.7	1682.7	3521.5	1564.9	2207.6	1838.6	1521.7	1523	1453.5	1950.4	1891.7	1788.4	1989.3	1593.6	1867.3	1580.2	1637.4
Slc35e4	-0.785018	0.580345	0.00779343	0.0996189	139.9	659.2	725.4	230.9	285	503.3	248.7	1195.3	1614.8	2012.1	1125.7	1832.8	1966.9	1224	1746.1	1676	1084.1	608.1	527.1	407.8	637.2
Tmc3	1.95822	3.88583	0.00781636	0.0998301	59.8	10	11.5	0	6.6	18.3	41	0	11.2	10	10.8	0	6.2	2.4	3.1	1.1	8.5	1.4	6.5	5.4	4.3
Chka	0.581501	1.4964	0.00782892	0.0999086	3502.5	4309.4	4253.6	12296.3	10782.2	2301	6328.2	2717.7	2827.9	3521.1	3816.4	2942.7	2625.3	3220.8	2957.7	2262.2	4886	3541.8	2917.4	4068.9	3649.5
Clec5a	0.683465	1.60599	0.00783562	0.0999122	22438.1	10715.1	9623.7	4801.6	4391.1	4462.9	20665.9	7758	5976.1	4478.5	4986.9	5955.2	4189.6	6957.2	6543.5	5644	6495.1	5036.5	6509.8	5392.2	7033.5
Gm20703	-1.0911	0.469403	0.00784452	0.0999438	5.7	13.4	19.2	11.4	14	4.7	20	6.2	29.5	28.7	46.1	73.4	38.3	27.4	38.7	43.6	31.9	10	11.3	21.7	18.2
Kars	0.319151	1.2476	0.00786537	0.100072	4214.1	7677.3	6522.1	4932.1	5355.4	5845.2	3693.1	4186.2	3736	3704.6	3800.2	3938.2	3892.4	3706.6	3607.2	3399	4251.2	4588.6	4872.1	4124.7	4012.5
Ceacam10	1.39359	2.62731	0.00786743	0.100072	685.8	297.4	197.9	100.3	24.6	81.5	542.3	149.4	58	37.4	85.4	100.8	39.3	67.9	89.6	65.4	45.8	70.5	94.6	140.1	137.1
Zfp113	0.642789	1.56134	0.00788267	0.100184	453.7	136.2	162.4	177.9	249.7	270.7	310.7	275.8	164.7	108.6	156	72.2	117	104.8	116.1	141.1	200.2	200.1	195.6	209.7	169.2
Evpl	1.06983	2.09918	0.00789563	0.100267	10.5	121.1	54.8	153.3	131.4	185	24.8	56.6	29.5	26.2	32.5	18.7	20.7	32.1	8.1	24.1	99	39.9	45.3	27.9	40.7
Amz2	0.233983	1.17608	0.00797535	0.10033	1932	1332.6	1430.7	1523.6	1137.6	1235.4	1571.6	1152.9	1291.4	1373	1099.9	1225.6	1158.4	1003.8	1224.8	1060	1236.4	1283.1	1429.2	1202.6	1161.9
Casp12	1.07712	2.10982	0.00792505	0.10033	11.3	53.5	49	90.8	124	109.2	17.2	12.4	14.2	71.1	19	21.2	42.4	22.6	23.4	21.8	43.7	20.6	17	23.2	17.1
Slc9a9	-0.958724	0.514512	0.00797662	0.10033	196.5	258.2	672.6	541.3	213.6	401.3	257.3	1462.3	1548.7	3518.6	1714.3	2497.3	2907.9	1459.8	1433.5	1790.7	1238.5	677.2	753.4	994.4	876
Ints14	0.257424	1.19534	0.00798265	0.10033	1746.8	1523.1	1625.7	1760.1	1375	1394.8	1770.8	1061.8	1108.4	1179.5	1197.6	1175.9	1101.5	1243.1	1097.5	1072.6	1432.3	1286	1324.9	1234.3	1263.6
Trim3	-0.537588	0.688922	0.00791404	0.10033	275	408.6	483.3	382.3	464.9	698.2	641.4	747.1	903	1345.5	1350.8	1077.6	888.2	766.8	809.4	1140.3	825.3	668.6	782.5	795.5	908.1
Rbm17	0.271267	1.20687	0.00793718	0.10033	2976	3415.5	3291.8	2918.4	2102.7	2299.9	2416	2711.5	2305.2	2125.7	1836.3	2590.6	2199.9	2208.7	2171.7	2117.6	2273.7	2274.3	2477.7	1933.1	1939.3
Mppe1	-0.350746	0.784178	0.00794349	0.10033	1331.1	1362.7	1795.8	1531.1	1821	1728.7	1112.2	2158.1	1858.8	1235.7	1854	1535.4	1364.4	2333.8	2101.4	2110.8	1569.7	2349.1	2359.6	2595.5	2473.7
Zfyve19	0.293906	1.22595	0.00791845	0.10033	668.8	1010.9	1074.2	1145	990.6	1194.1	773.9	643.6	564.4	746.4	823.2	578.6	589	576.3	593.6	710.1	708.2	903.6	928.8	827.3	825.6
E130208F15Rik	1.68116	3.20685	0.00795882	0.10033	139.1	22.6	20.2	34.1	5.7	13.1	27.6	12.4	5.1	10	19	0	2.1	11.9	2	4.6	21.3	13.5	7.3	6.2	11.8
4930518I15Rik	1.18449	2.27284	0.00798439	0.10033	66.3	24.2	19.2	36	21.4	26.1	56.2	15	18.3	12.5	14.9	0	4.1	11.9	12.2	21.8	19.2	13.5	12.9	13.2	21.4
Gm4149	1.29381	2.45175	0.0079544	0.10033	114.8	80.2	45.2	66.2	36.1	28.7	28.6	44.2	18.3	16.2	14.9	14.9	4.1	10.7	10.2	11.5	25.6	42	44.5	32.5	32.1
Gm4189	1.19026	2.28195	0.00794674	0.10033	127	22.6	19.2	53	62.4	26.1	42.9	22.1	14.2	15	13.6	2.5	3.1	23.8	10.2	8	34.1	32.8	28.3	24.8	25.7
C030034L19Rik	1.27281	2.41632	0.00798189	0.10033	21.8	40.1	58.6	291.5	77.2	89.4	11.4	30.9	30.5	38.7	42	0	34.2	6	14.3	9.2	39.4	52	39.6	35.6	36.4
Ctsh	-0.479672	0.717141	0.00799919	0.100435	7627.6	8776.8	13531.4	8564.1	12837.3	7125.5	10511.2	16753.8	17042.6	24406.9	17983.6	23566.8	22760.5	17780.7	17457.9	18629.7	14957.1	15135	13239.6	14541.6	13434.1
Aar2	0.283318	1.21699	0.00801324	0.100513	714.9	768.6	671.6	885.7	851.8	716.5	862.5	542.8	655.9	735.2	572.3	735.4	575.6	588.2	654.7	594.2	526.1	650.8	605.5	605.9	584.7
Reck	0.886886	1.84918	0.00801829	0.100513	1126.5	1012.6	696.6	520.5	317.9	410.2	1117	545.5	212.5	204.7	303.8	166.7	171.8	440.6	389.9	299.4	289.7	491.3	342.8	417.9	421.9
Cdh23	1.06455	2.09152	0.00804693	0.100791	351.8	63.5	30.7	104.1	60	72.6	319.3	100.8	42.7	20	51.5	61	62.1	64.3	49.9	50.5	34.1	69.8	54.2	65	51.4
Cyp51	-0.633978	0.644397	0.00806664	0.100956	465.8	1822.2	2077.3	1171.5	2030.4	712.3	1105.5	2830.9	2378.4	2656.1	2659.6	3158	2901.7	2669.5	3294.7	2662.5	2520.7	1993.1	1961.1	2168.3	2346.3
Nmd3	0.293997	1.22603	0.00808883	0.101153	1145.1	2021.9	1967.8	1614.4	1750.4	1459.1	1457.2	1158.2	1239.6	1524	1110.8	1322.7	1230.9	1245.5	1326.6	1128.8	1567.6	1234.7	1129.3	1122.9	1330
C530050E15Rik	2.08576	4.24499	0.00812042	0.101466	26.7	3.3	1.9	89	55.9	9.4	0	0	7.1	0	6.8	0	0	0	6.1	2.3	7.5	5.7	4	3.9	3.2
Slfn4	1.02113	2.02951	0.00813754	0.101599	47740.6	26157.5	18346.2	9835.9	7348	7192.4	73149.2	17228.5	7360	40731.9	11990.4	18131.7	12053.1	15517.1	16803.3	11298.3	9748.5	6632.9	7090.3	14908.4	13804.6
Frmd6	0.614751	1.53129	0.00817253	0.101919	274.1	708.5	523.7	1061.8	386.9	667.3	646.2	540.2	500.3	664	305.2	424.3	360.3	379.8	348.2	402.7	410	396.6	405	451.9	400.5
Gm11714	1.01035	2.0144	0.00817634	0.101919	47.7	106.1	105.7	22.7	53.4	25.1	177.3	117.6	39.7	6.2	32.5	19.9	23.8	42.9	42.8	18.4	37.3	36.3	55.8	28.6	52.5
Lrrc27	0.579788	1.49463	0.00821355	0.102113	479.6	233.9	221	183.6	248.1	133.3	363.1	110.5	132.2	133.6	134.3	134.4	138.7	146.5	150.7	119.3	116.1	163.1	157.6	244.5	171.3
Ccnk	0.20738	1.15459	0.00824433	0.102113	3588.2	3143.9	2752.8	3122.8	3118.8	2573.8	3623.5	3204	2396.7	2546.3	2389.7	2415.2	2989.7	2604.1	2682.8	2485.9	2585.7	2914.5	2551.2	2597.8	2445.9
Ppp3cc	0.774323	1.71039	0.00822121	0.102113	198.9	93.6	121.1	198.7	341.7	280.6	147.7	52.2	122	204.7	147.8	117	157.4	97.6	65.2	82.6	151.2	50.6	38	68.9	131.7
Samd10	0.681012	1.60326	0.00823165	0.102113	1260	409.4	362.2	692.7	460	425.4	766.2	262.6	201.3	162.3	373	163	248.5	272.7	268.8	247.8	316.3	481.4	420.4	427.9	357.7
Ptger4	-0.700616	0.61531	0.00821894	0.102113	752.9	1368.5	2021.6	2155.7	1262.5	1056.2	1225.6	3280.9	2988.6	4388.6	2910.5	3350.9	3605.7	5696.3	4355.6	4712.5	4106.4	1663.4	1790.5	2127.3	2023.9
Kctd12b	-1.23341	0.425311	0.00823416	0.102113	0.8	29.2	50.9	41.6	18.9	100.9	41	20.3	173.9	103.6	137	89.6	159.4	195.3	142.5	177.8	119.3	91.1	132.6	128.5	112.4
Bcl2l15	0.83977	1.78976	0.00824148	0.102113	130.2	100.3	117.2	64.3	29.6	121.2	282.1	50.4	55.9	20	62.4	28.6	39.3	46.4	27.5	45.9	57.5	74.1	80.8	85.1	83.5
Armc9	0.695987	1.61999	0.00822665	0.102113	446.4	106.1	95.1	212	119.1	146.8	327.8	103.4	70.2	152.3	184.4	138.1	112.8	86.9	90.6	96.4	90.5	120.3	92.2	101.4	106
Ddx27	0.275007	1.21	0.00827156	0.102125	2443.1	2851.5	2759.5	2204.9	2509.3	2871.1	2108.1	2093.6	1803.9	1787.4	2000.4	1814.2	1838.6	1656.3	1766.5	1825.1	2165	2295	2173.7	1947.8	1959.7
Chchd6	0.569842	1.48436	0.00826987	0.102125	71.2	170.4	140.3	225.2	255.4	272.8	79.1	153.8	118	111.1	143.8	98.3	115.9	67.9	75.3	56.2	84.1	133.9	175.4	139.3	141.4
Apbb1	-1.2919	0.408412	0.00827044	0.102125	0	2.5	14.4	34.1	15.6	47.6	1	8.8	31.5	32.5	63.7	7.5	49.7	39.3	46.8	42.4	58.6	36.3	41.2	59.6	56.8
Gm14321	1.06216	2.08805	0.00825717	0.102125	203	40.1	27.9	102.2	102.7	55.9	299.3	35.4	70.2	38.7	33.9	41.1	70.4	45.2	62.1	29.8	37.3	64.1	50.1	34	25.7
Slc17a9	0.703487	1.62844	0.00828688	0.102231	5213.7	2648.5	1701.6	1383.5	1299.4	1800.3	4089.5	1531.3	1068.7	585.4	1436.2	984.2	789.9	1343.1	1188.2	1119.6	1164	1582.2	1817.2	1863.4	1636.3
Zfp639	0.203972	1.15187	0.00830643	0.102231	1270.5	1064.4	1013.7	1235.9	1099	1139.2	1400	1129	1009.7	1177	1052.4	991.7	1010.4	996.6	1024.2	961.3	1057.5	927.1	1088.1	928.6	993.8
Fam76a	0.358057	1.2817	0.00829846	0.102231	2562.8	1925.8	1471	1565.2	1762.7	1148.1	3078.3	2360.6	2193.4	2482.6	1194.8	1752	1894.5	1890.8	2149.3	1702.4	1691.1	1457.6	1323.3	1315.6	1245.4
Zfp319	0.371775	1.29394	0.00829991	0.102231	954.3	589	562.1	1408.1	785.2	551.9	758.6	702.9	497.2	697.7	584.5	513.9	686.4	591.8	650.6	469.2	602.8	589.6	557	592	519.4
Dnajc6	0.576432	1.49116	0.00833007	0.102356	409.2	1024.3	789.8	2134.9	1528.6	1408.4	741.5	563.2	564.4	370.7	477.4	200.3	563.2	548.9	430.7	452	658.1	915	856.9	947.2	879.2
Gchfr	2.35937	5.13146	0.00833628	0.102356	9.7	25.1	12.5	0	17.2	13.6	21.9	0	11.2	0	5.4	0	0	0	0	0	8.5	5.7	1.6	5.4	0
Gm16867	1.29998	2.46226	0.00832521	0.102356	8.9	11.7	11.5	20.8	9	16.2	18.1	51.3	1	18.7	4.1	7.5	19.7	3.6	8.1	2.3	1.1	10.7	3.2	7	6.4
Cry1	0.402924	1.32219	0.00838221	0.102839	3424.8	2411.2	2082.1	1917.2	1543.4	1691.6	4225.8	2159.9	2429.3	1746.2	1520.3	1844	1659.5	2019.4	1832.6	1793	1773.1	1852.1	1995.1	1565.5	1779.8
Tbrg1	0.429111	1.3464	0.00840379	0.102866	3022.9	4124	3699.2	2846.5	3362.7	2536.7	2465.5	2337.6	1565	1598.9	2037.1	1852.7	1729.9	1927.7	1974.2	1692	2149.1	2204.6	2513.2	2365.7	2319.5
Sirpa	-0.461845	0.726057	0.00840422	0.102866	30238.8	14692.9	18276	13708.2	11582.2	14782	24195.9	26498.4	36368.1	44547.5	31832.1	42399.1	39159.5	33376.4	34545.2	36718	24625.7	22663	22227.9	24737.9	26826.3
Sh3pxd2a	-1.0511	0.482598	0.00840134	0.102866	232.1	136.2	170.1	484.5	31.2	417	291.6	440.3	729.1	1386.7	1585.4	1057.6	1235	879.9	744.3	1063.4	651.7	371.7	231.2	614.4	979.8
AC149090.1	-0.509449	0.702491	0.00841997	0.102978	1124.1	2131.3	2166.7	3825	3578.7	5281.8	1700.2	1300.5	3336.3	2297.9	4896	3060.9	3408	4147.2	2162.5	3504.5	3682.6	3397.3	3781.6	4744.5	4791.1
Ufl1	0.249242	1.18858	0.00845804	0.103321	1915.8	1694.4	1741	1777.2	1773.3	1878.2	1889.9	1300.5	1420.6	1638.9	1371.1	1613.8	1613.9	1476.5	1311.4	1518.8	1551.6	1281.7	1420.3	1253.6	1353.6
4930430E12Rik	-1.35412	0.391173	0.0084613	0.103321	146.4	162.1	518.9	56.8	50.9	57.5	189.7	775.4	778.9	2426.5	1011.7	2455	1697.8	921.6	658.7	591.9	832.8	162.4	139	643.8	531.2
Svep1	2.12983	4.37666	0.00850694	0.103634	217.5	331.7	251.7	181.7	76.4	270.7	478.4	15.9	29.5	137.3	29.8	46	129.4	4.8	8.1	24.1	174.7	57	34	14.7	4.3
Gdpd5	-1.14191	0.45316	0.00849382	0.103634	33.2	19.2	82.6	1.9	68.2	64.8	70.5	167.1	149.5	411.9	406.9	294.9	344.7	126.2	145.6	223.7	176.8	97.6	77.6	170.2	217.4
Gm16845	0.57365	1.48828	0.00850341	0.103634	210.3	91.1	118.2	266.9	136.3	151.6	414.6	108.7	148.5	88.6	109.9	128.2	101.5	79.8	87.6	136.5	79.9	146	127.7	146.3	116.7
Pdgfa	-1.659	0.316659	0.00853083	0.103763	4	13.4	16.3	37.9	8.2	29.8	2.9	96.4	123	416.9	337.7	286.2	330.2	102.4	147.6	244.3	107.6	59.1	25.1	82.8	192.8
Asah1	-0.486071	0.713967	0.00853023	0.103763	5711.8	6338	8282.4	3569.5	5302.8	5117.2	7529.1	10645.5	13701.2	19356.8	10885.1	16084.9	15083.2	14020.4	12940.5	15015.1	11137.2	6852.2	7314.2	7958.4	7989.8
NA	0.63243	1.55017	0.00854655	0.103873	49.3	80.2	70.1	34.1	73.9	49.1	165.8	84	55.9	28.7	44.8	49.8	31.1	38.1	42.8	61.9	53.2	39.2	36.4	58	37.5
Pam	0.307874	1.23788	0.0085773	0.103901	2566.8	1372.7	1691.1	1582.2	1585.3	1663.9	2130.1	1945	1619.9	2128.1	1390.1	1499.4	1708.1	1368.1	1315.4	1358.2	1455.8	1594.3	1578.8	1317.9	1637.4
Slc25a37	0.356252	1.2801	0.0085813	0.103901	7594.5	10464.5	6484.7	8829	9785	7660.1	16101.7	7636.9	7043.8	8470.2	6701.1	5055.5	7913.3	6621.5	6443.8	5520.1	7130.9	8725	7979.5	8033.4	7898.7
Eif4h	0.142355	1.10371	0.00857727	0.103901	16786.1	17247	15984.4	14433.1	13210.2	14033.7	13637.1	14168.7	14246.2	13281.9	11960.6	14601.7	13672.2	12986.9	13977.9	14268.3	13071.1	14202.9	13212.9	11997.1	11799.9
Tmem41b	0.361699	1.28494	0.00858226	0.103901	593.6	544.7	534.2	372.8	666.1	320.9	518.5	608.3	353.9	476.8	401.4	319.8	346.8	437	412.3	341.9	482.4	375.3	379.1	332.8	429.4
Bcl2l2	0.43788	1.35461	0.00857009	0.103901	2009.6	1076.9	846.5	1357	825.5	1059.8	2118.6	827.5	920.3	1114.6	880.2	1067.6	995.9	935.9	843	807.6	782.7	915.7	861.7	896.9	891
Mtif3	0.370357	1.29267	0.00870641	0.104221	532.9	497.1	401.6	323.6	412.3	377.8	356.4	387.2	267.4	242.1	298.4	265	261.9	248.9	319.7	305.1	264.1	318.3	316.9	337.4	315.9
Bin1	-0.860834	0.550634	0.00870713	0.104221	133.4	767	818.6	497.8	717.9	1257.9	180.1	1300.5	1514.1	2475.1	2452.1	2377.8	2197.8	1515.8	1391.8	1821.7	1423.8	1134.3	1067.9	1369	1597.7
Ms4a6d	-1.03431	0.488249	0.00867426	0.104221	608.1	2969.3	5594	371	1407.8	2227.3	1550.6	5586.7	7271.6	24385.7	9351.2	19354.9	13115.3	8625.4	9321	9010.9	7138.3	2371.9	2499.5	3913.4	5315.8
Lipa	-0.619357	0.650961	0.00865529	0.104221	3641.6	3622.7	3992.3	2327.9	2235.8	3988.4	2470.3	7081.7	7923.4	14810.9	8062.8	9536.2	11248.8	9152.9	7385.5	7962.4	6451.4	4436.9	3574.6	6462.5	5276.2
Olfml3	-1.70966	0.305732	0.00869855	0.104221	0.8	79.4	226.8	41.6	46	150.5	87.7	507.5	465.7	2462.7	1396.9	1697.2	2069.4	771.6	650.6	1166.7	548.4	205.8	109.1	688.7	673.6
Plrg1	0.244878	1.18499	0.00864663	0.104221	2300.7	2783	2583.7	2110.3	2447.7	2090.4	2357.8	1783.2	1754.1	1514	1632.9	1906.2	1707.1	1951.6	1957.9	1626.7	1841.3	1910.5	2155.9	1783	1724.1
Psph	0.549561	1.46364	0.00870701	0.104221	672.8	941.6	793.6	547	682.6	642.3	571.8	252	374.2	255.9	348.6	393.2	298.1	327.4	307.5	348.7	431.3	590.3	500.4	422.5	418.7
Exoc3	-0.183485	0.880573	0.00871877	0.104221	2204.5	1855.6	1861.1	1892.6	1568	1936.7	1462.9	2365.9	2178.1	2196.8	2062.8	2273.3	2421.4	2330.2	2556.5	2442.3	2320.5	1867	2050.8	1793	1992.9
Tmem109	-0.528559	0.693247	0.00867919	0.104221	894.4	1301.7	1667	1430.8	1286.3	2389.3	1368.6	2946.7	3544.8	2799.7	3282.1	3103.3	3064.3	2938.6	3330.3	3583.7	2523.9	2229.5	2664.4	1926.1	1945.8
Slc24a5	3.07574	8.43121	0.00866891	0.104221	0	5	7.7	70	0	8.4	1	0	1	3.7	4.1	1.2	0	0	0	0	1.1	3.6	2.4	0	0
Tnfrsf23	0.723718	1.65143	0.00867301	0.104221	1442.7	1005.9	852.3	448.5	487.1	324.5	2695.2	619.8	321.3	460.6	712	419.3	415.1	510.8	516.2	355.6	537.8	458.6	508.5	669.4	784.9
Lonp1	0.287414	1.22045	0.00868123	0.104221	3304.3	4931.1	4276.7	5236.9	4464.2	4170.3	3371.9	2783.2	2939.7	2506.3	2972.9	2844.4	2513.5	2974.4	2865	3028.5	3143.7	3944.9	3797.7	3220.8	3208.3
Homez	0.481344	1.39604	0.00872242	0.104221	650.2	472.1	406.4	448.5	320.3	492.3	416.5	362.5	295.9	279.6	267.2	181.7	164.6	288.1	282	253.5	405.7	389.5	405	343.6	348
Fcho1	0.438342	1.35505	0.00872088	0.104221	4660.5	3152.3	3159.2	5528.3	5780	4488	2575.1	2947.6	2539.1	1487.8	2807.4	1812.9	2340.6	2275.4	2232.8	2334.5	2840.2	4051.7	3513.2	3189.1	2418
Ighv3-6	3.62052	12.2994	0.00868447	0.104221	0	1647.6	112.4	3.8	0	1	244	0	5.1	44.9	5.4	0	0	1.2	3.1	3.4	200.2	0.7	9.7	0	0
Gm1110	2.03394	4.0952	0.00862845	0.104221	0	1.7	21.1	7.6	44.4	17.2	1	17.7	4.1	2.5	2.7	3.7	5.2	4.8	0	0	0	6.4	2.4	0.8	5.4
Gm26513	1.42603	2.68707	0.00870421	0.104221	84.9	8.4	16.3	9.5	37.8	23	68.6	4.4	12.2	7.5	2.7	3.7	15.5	4.8	9.2	2.3	11.7	5	15.4	13.2	33.2
C330013E15Rik	0.877409	1.83707	0.00874003	0.104351	37.2	15	23.1	13.2	54.2	26.7	32.4	27.4	15.3	27.5	19	17.4	15.5	13.1	9.2	11.5	11.7	12.1	22.6	23.2	11.8
Gsdmc4	1.24773	2.37467	0.00875218	0.104416	24.3	13.4	13.5	22.7	14.8	7.8	44.8	0	8.1	7.5	12.2	6.2	5.2	1.2	5.1	4.6	9.6	5	5.7	7.7	10.7
Nudt16	0.450637	1.36664	0.00878426	0.104718	465	176.3	245	304.7	320.3	248.2	310.7	237.8	170.8	168.5	253.6	130.7	167.7	147.6	160.9	207.6	235.4	212.9	234.4	229.1	183.1
Dnaaf2	0.538346	1.45231	0.00880691	0.104828	670.4	471.2	646.6	422.1	426.3	453.6	327.8	384.6	349.8	214.7	229.2	240.1	168.7	298.9	300.3	234	440.9	341.1	382.4	345.1	338.4
1700047M11Rik	0.877956	1.83777	0.0088041	0.104828	1040	698.5	459.3	511	344.2	311.5	1391.4	656.9	330.5	205.9	245.5	288.7	253.6	407.2	498.9	259.3	248.1	257.1	375.9	366.8	364.1
Gm6611	1.16667	2.24493	0.00882675	0.104984	157.7	91.1	30.7	32.2	119.1	15.2	233.5	20.3	62	49.9	29.8	37.3	40.4	41.7	29.5	16.1	35.1	29.2	17	64.2	58.9
Map7	0.819658	1.76499	0.00886359	0.105181	246.7	377.6	327.6	1114.7	432.9	624.5	250.7	162.7	133.2	104.8	172.2	138.1	126.3	120.3	107.9	144.5	364.2	282	242.5	311.1	197
Ankra2	0.347898	1.27271	0.0088612	0.105181	1049.7	510.5	467.9	484.5	556.9	447.9	773.9	487.1	586.7	530.5	406.9	445.5	458.6	429.8	475.5	466.9	461.1	461.4	586.1	446.5	451.9
Adh5	0.215964	1.16148	0.00885915	0.105181	3730.5	3286	3339.9	2763.2	2632.5	2841.8	2935.4	2262.4	2443.5	2563.8	2487.3	2987.5	2473.2	2300.4	2457.8	2483.6	2492	2285	2667.6	2222.5	2349.5
Zwint	0.294865	1.22677	0.00888311	0.105332	2913.7	5187.5	3656	3172	3540.9	2698.1	2935.4	2777	2422.2	2526.3	2129.3	2751.1	2729.9	2418.3	2604.4	2155.5	2750.7	2762.1	2841.4	2722.4	2646.1
Rsph1	0.68801	1.61106	0.00890541	0.105516	191.7	86.1	81.7	81.4	83.8	151.6	84.8	35.4	34.6	30	47.5	52.3	43.5	52.4	42.8	50.5	45.8	67.6	67.9	68.9	60
Mterf4	0.387969	1.30855	0.00893579	0.105715	858	574.8	563	391.8	524.9	397.7	434.6	465	355.9	295.8	328.2	302.4	378.9	320.3	402.2	307.4	401.5	400.2	478.6	369.9	388.7
Ms4a14	-1.90497	0.267022	0.00892929	0.105715	52.6	37.6	209.5	5.7	0	131.2	204	455.3	612.2	3172.9	2416.8	1584	2343.7	1078.8	751.4	1032.4	780.6	261.3	163.3	1216.5	1467.1
A330023F24Rik	1.57424	2.97779	0.00895222	0.105829	116.5	22.6	27.9	223.3	15.6	12	34.3	0	13.2	38.7	9.5	2.5	46.6	7.1	11.2	6.9	16	23.5	10.5	15.5	31.1
Thap4	0.374637	1.29651	0.00896536	0.105904	1615	1074.4	902.2	1216.9	1022.6	830.4	946.4	721.4	649.8	607.9	785.3	696.8	689.5	615.6	693.3	652.7	703.9	955.6	849.6	818	780.7
Oosp1	1.12349	2.17874	0.00899826	0.106212	20.2	145.4	125.9	47.3	104.3	308.3	33.4	50.4	24.4	17.5	19	24.9	45.5	35.7	16.3	13.8	50.1	61.9	74.4	54.2	54.6
Gatad1	0.221964	1.16632	0.00903675	0.106505	2234.4	2204	1900.5	1938	1540.9	1609.6	2235.8	2281	1780.5	1655.1	1413.2	1732	1552.8	1701.5	1841.8	1716.1	1684.7	1567.3	1772.8	1523	1680.2
Toe1	0.320067	1.24839	0.00903129	0.106505	923.5	1000.9	998.3	1016.3	876.4	887.4	848.2	664	803.3	524.2	641.5	634.6	483.5	685.8	574.2	645.8	787	900.8	870.6	708.1	671.4
Igfbp3	2.30249	4.93308	0.00906576	0.106766	6.5	48.5	64.4	5.7	24.6	149.5	7.6	0	11.2	30	6.8	22.4	12.4	2.4	1	6.9	7.5	15	2.4	0	1.1
Maf	-1.06968	0.476425	0.00908306	0.106889	320.2	295.8	968.5	473.2	248.9	373.7	618.5	1747	2829.9	6443.1	3082.7	5096.6	3979.4	2693.4	2489.3	2695.8	2063.9	727.7	526.3	1413.1	1388.9
Siglecg	-0.736068	0.600374	0.0091193	0.107234	366.3	913.2	1094.4	1058	2740.9	1601.2	161.1	1782.4	1702.2	1119.6	2519.9	1239.3	1634.6	1801.5	1809.2	1794.1	1837	2860.4	2473.6	3158.1	2985.6
Tnfrsf22	0.715481	1.64203	0.00915006	0.107515	153.7	296.6	288.3	217.7	273.5	146.8	568	46	72.2	96.1	160	79.6	113.9	104.8	96.7	105.5	151.2	165.2	140.7	137.7	185.3
Bspry	2.0765	4.21781	0.00915979	0.107548	33.2	16.7	18.3	109.8	66.5	30.3	5.7	24.8	4.1	6.2	0	0	16.6	4.8	10.2	2.3	17	8.5	4	2.3	8.6
Fam227a	1.0084	2.01168	0.00920221	0.107965	157.7	46.8	24	90.8	52.6	52.8	152.5	30.1	20.3	26.2	46.1	19.9	25.9	19.1	16.3	24.1	43.7	66.9	42.8	31	35.3
Tcn2	-0.280799	0.823135	0.00924796	0.108291	7503.9	5612.8	6570.2	7148.4	8745.2	5954.9	6713.3	9810.9	7623.4	9579.8	9138.3	8441.2	10271.5	9042.1	9338.3	9636.1	6564.3	10151.2	8708.6	9779.2	9432.2
Tm6sf1	-0.320655	0.800706	0.00925784	0.108291	9936.5	6653	7115.9	8643.6	9111.5	8126.3	5069.3	9459	10669.9	10444.8	10626.1	9125.6	9815	11348.5	11052.8	12272.2	9367.2	10527.2	10537.2	10369.7	11329.8
Inpp5f	-0.455637	0.729188	0.00925111	0.108291	1002	542.2	830.2	919.8	918.3	824.6	1106.5	1562.2	1707.3	1540.3	1448.5	1449.6	1802.3	1870.6	1601.5	2181.9	1339.7	1186.3	1163.3	1229.7	1098.7
2210408I21Rik	0.857715	1.81217	0.00925161	0.108291	261.2	54.3	37.5	189.3	69.8	85.7	115.3	51.3	61	62.4	42	34.8	61.1	56	34.6	43.6	88.4	59.8	73.6	65.8	38.6
Cstf2t	0.357933	1.28159	0.00927766	0.108441	2896.8	1627.5	1457.6	1798	1220.6	1177.4	2176.8	1675.4	1478.5	1555.2	983.3	1343.8	1451.4	1369.3	1841.8	1238.9	1453.6	1293.1	1421.9	1085.7	1083.7
Zbed3	0.787243	1.72577	0.00930544	0.108685	321.9	250.6	233.5	454.2	240.7	439	278.3	180.4	81.3	138.5	135.6	160.5	151.1	110.7	88.6	141.1	222.6	184.4	170.6	160.2	109.2
Ift52	0.284289	1.21781	0.00936554	0.108826	2849	1830.6	2044.7	1086.4	1688.7	1923.7	2142.4	1709	1575.1	1537.8	1475.6	1626.3	1622.2	1480	1385.7	1357.1	1527.1	1540.9	1564.2	1529.9	1443.5
Pex12	0.353557	1.27771	0.00938536	0.108826	409.2	288.2	313.2	442.9	412.3	333.9	451.7	182.1	219.6	233.4	253.6	204.1	279.5	239.3	236.2	212.2	282.2	247.1	346	266.2	254.9
Zfp51	0.426444	1.34392	0.00940927	0.108826	902.5	664.2	633.2	895.2	714.6	459.9	857.7	484.5	481	364.5	397.4	355.9	359.2	628.7	559	546	629.4	436.5	465.6	448.8	451.9
Mzb1	2.06613	4.18762	0.00932822	0.108826	0	110.3	200.8	36	464.9	671.5	50.5	38	30.5	43.7	35.3	1.2	47.6	0	5.1	2.3	116.1	40.6	63.9	28.6	12.9
Aif1	-1.38474	0.382959	0.00942163	0.108826	105.1	355.1	1354.8	79.5	467.4	414.4	205.9	2591.3	2277.8	6753.9	2781.6	7399.8	4025	2504	2563.7	2535.2	2429.1	781.1	821.3	1793.8	1535.6
Ruvbl1	0.371487	1.29369	0.00942941	0.108826	482	829.6	668.7	688.9	513.4	661.1	462.2	428.8	344.7	486.8	341.8	523.8	444.1	332.2	337	377.4	457.9	556.1	544	417.1	424.1
Stx4a	-0.512761	0.70088	0.00942824	0.108826	1552.7	2077	2658.6	1794.2	1942.6	2243.5	1186.5	2958.2	3649.5	5238.6	3897.8	4846.5	4064.3	3231.5	3467.8	3695	3080.9	2713.7	3045.1	2809.9	3117.3
Msmo1	-0.495432	0.709349	0.00938521	0.108826	781.2	1916.6	2015.8	382.3	1007	753.1	1177	1971.6	1807	2325.4	1806.5	2382.8	2087	2223	2308.1	1924.9	1757.2	1141.4	1493.1	1475.7	1635.2
Ppp1r9a	0.860441	1.81559	0.00935231	0.108826	126.2	224.7	118.2	312.3	106	292.1	133.4	92.8	95.6	71.1	61	26.1	106.6	59.5	61.1	78	116.1	111.8	116.4	130.8	81.4
Smug1	0.373742	1.29571	0.00941597	0.108826	187.6	123.7	111.5	115.4	169.2	167.2	173.5	180.4	178	156	137	99.5	154.2	97.6	120.1	121.6	106.5	157.4	122.9	100.6	116.7
Ppp1r9b	-0.333898	0.79339	0.00937781	0.108826	5816.2	3914.3	4314.1	4175.1	3500.7	5174.7	5320.9	5403.6	6959.4	8103.2	8042.5	7017.8	6871.8	6804.8	6770.6	8232	5597.3	5596.1	5728.1	5875.9	5481.8
Echdc3	1.27085	2.41304	0.00939793	0.108826	32.3	7.5	14.4	24.6	32	48.1	21	4.4	9.2	2.5	14.9	0	8.3	0	3.1	8	7.5	20.6	13.7	17.8	4.3
Syngr2	-0.367906	0.774906	0.00941394	0.108826	7699.6	8185.3	8208.4	5984.4	6951.3	7997.2	6217.7	9688	10637.4	9910.6	12614.3	12574.8	9279.8	10219.7	10770.8	12696.7	8555.7	8895.2	8715.1	9342	9921.6
Gm8174	-1.08699	0.470742	0.00942503	0.108826	6.5	15.9	2.9	1.9	1.6	6.3	8.6	1.8	7.1	25	29.8	19.9	24.8	16.7	22.4	6.9	8.5	10	6.5	12.4	13.9
Phgdh	1.08407	2.12001	0.00936612	0.108826	54.2	1168.8	883	1056.1	846.8	1455.9	152.5	56.6	210.5	122.3	218.4	128.2	108.7	157.2	169	160.6	448.3	626.6	592.5	338.2	306.3
Csf2rb	0.501151	1.41534	0.00942154	0.108826	44186.4	21210.5	17791.8	28847.2	15041.8	12765.9	44172.8	23866.4	26634.7	31298.1	18402.7	25055	24417.9	19150	24758.9	19558.9	17801.6	15884.8	13893.5	13147.8	15029.7
Cdk14	-0.959477	0.514243	0.00944887	0.108914	146.4	112.8	214.3	221.4	149.5	359.5	254.5	377.5	884.7	1668.8	1152.8	1207	1195.7	856.1	832.8	830.5	724.2	304.8	250.6	588.9	683.2
Ssbp1	0.402139	1.32147	0.00945105	0.108914	1294.7	1074.4	1172.2	692.7	654.6	863.8	740.5	571.1	609.1	611.6	571	876	596.3	588.2	602.7	445.1	721	583.2	700.9	567.2	580.4
Srp19	0.341352	1.26694	0.00947663	0.109035	2135	2459.7	2256	1014.4	1643.6	1795.1	1878.5	1733.7	1448	1316.8	1200.3	1603.9	1275.4	1380	1294	1220.6	1531.4	1428.4	1695.2	1225.8	1384.6
Mocs2	0.307486	1.23755	0.00948745	0.109035	1761.3	1178	1241.4	991.7	1121.2	829.4	1064.6	800.1	965	1205.7	764.9	1077.6	1019.7	990.7	812.5	850	962.7	803.2	925.6	786.2	829.9
Slc29a3	-0.654323	0.635374	0.00949232	0.109035	1375.6	1321.7	1696.8	1277.5	1366.8	2210.6	1434.3	2800.8	3043.5	6919.9	4799.7	3533.8	4467	3863.8	3794.6	3926.7	3448.3	2133.4	2185.8	2993.3	3275.8
Ctla4	1.38197	2.60624	0.00949076	0.109035	89	62.7	131.6	200.6	152	39.2	85.8	18.6	31.5	25	52.9	0	20.7	11.9	25.5	36.7	84.1	8.5	17.8	47.2	35.3
Cpt2	0.505665	1.41978	0.0094965	0.109035	1319.8	548.1	560.2	374.7	561.8	737.9	649	329.8	413.9	345.7	358	329.7	366.5	423.9	337	349.9	375.9	589.6	527.9	472.8	486.2
Txndc16	-0.396009	0.759958	0.00950737	0.109079	1600.4	979.2	1123.2	755.2	1292	1030.5	1454.3	1981.3	1743.9	1690	1563.7	1630	1973.1	2027.8	2058.7	2027	1831.7	1355.1	1748.5	1502.8	1688.8
Galnt12	-0.807222	0.571481	0.00951792	0.10912	17	57.6	91.3	81.4	50.9	109.7	31.5	21.2	77.3	69.9	206.1	121.9	53.8	90.5	82.5	117	119.3	58.4	67.9	126.1	140.3
Mmp28	-0.654579	0.635261	0.00953557	0.109242	53.4	70.2	111.5	98.4	88.7	295.8	36.2	130	166.8	78.6	179	113.2	122.2	167.9	155.8	145.7	201.3	259.2	284.5	242.2	146.7
Fcgrt	-1.05924	0.479884	0.00956623	0.109512	345.3	190.5	377.6	433.4	254.6	691.4	237.3	1458.8	1877.1	3650.9	1988.2	2802.1	3079.8	1461	1567.9	2481.3	1378	961.3	1021.8	1025.4	992.7
Mpnd	-0.507649	0.703368	0.00957942	0.109583	510.3	1137.1	1295.2	590.5	948.7	1447.6	610.9	1348.3	1877.1	1582.7	1597.6	1936.1	1345.8	1605.1	1892.7	1836.6	1434.5	1372.9	1431.6	1550	1305.4
Plscr1	0.550269	1.46436	0.00959623	0.109614	4736.5	3271.8	3056.4	4277.3	2060.8	1713.1	4879.6	3463	2050	1552.7	1837.7	2245.9	1342.7	2576.7	2729.6	2585.7	1581.4	1632.8	1924.7	2467.1	2407.3
Zadh2	0.363889	1.28689	0.00959531	0.109614	1825.2	1054.4	1018.5	1353.2	1042.3	1198.8	1440.1	1203.3	1150.1	762.6	755.4	792.6	928.6	877.5	905.1	905.1	1107.5	1076.6	1243.3	823.4	910.2
Grhpr	0.382381	1.30349	0.0096252	0.109864	340.5	467	541.9	535.6	592.2	522.1	340.2	391.7	252.2	274.6	345.8	313.6	320.9	320.3	280	278.8	279	439.3	334.7	397	318
Zc3hc1	0.257354	1.19528	0.00964112	0.109965	1263.2	1589.9	1396.1	1623.9	1535.2	1215	1151.3	1030	990.4	986.1	1017.2	945.7	932.7	1103.8	1061.9	1001.5	1132	1232.6	1249.7	1132.9	1003.4
Slc25a32	0.318545	1.24707	0.00964969	0.109982	595.2	498.8	348.8	494	506	517.9	857.7	450	562.3	546.7	362.1	510.2	387.2	475.1	426.6	516.2	462.2	385.9	425.2	386.9	409.1
N4bp3	0.709191	1.63489	0.00966931	0.110098	666.4	240.6	195	827.1	267.8	191.3	247.8	134.4	151.5	93.6	236	190.4	165.6	147.6	150.7	150.3	236.4	217.2	183.5	154	182
Ext1	-0.623026	0.649308	0.00967398	0.110098	416.5	894	740.8	698.4	451.8	677.3	995	1173.2	1424.6	2608.7	1616.6	2203.6	2056	1768.2	1843.8	1904.3	1645.3	738.4	813.2	861.3	1246.5
4833418N02Rik	0.799316	1.74028	0.00972691	0.11062	525.7	152.1	120.1	410.7	69.8	122.8	508	108.7	167.8	158.5	154.6	146.8	161.5	141.7	145.6	107.8	166.1	129.6	111.6	112.2	98.5
Pycr1	0.870169	1.82788	0.00973764	0.110661	48.5	162.9	228.7	58.7	170.8	428	38.1	72.5	72.2	49.9	42	72.2	88	52.4	75.3	64.2	89.5	93.3	90.5	60.4	62.1
Gne	0.428182	1.34554	0.00974715	0.110688	748	653.4	692.8	781.6	966.8	1406.3	648.1	363.4	420	328.3	600.8	306.1	308.5	384.6	339	440.5	557	765.5	802.7	783.1	682.1
Mkrn2	0.251988	1.19085	0.00975982	0.110751	858.8	786.2	747.5	891.4	758.1	748.4	840.6	694.9	627.4	468.1	547.9	604.7	610.8	588.2	641.4	629.8	633.6	737	716.2	627.6	527.9
Lgi4	-1.17116	0.444065	0.00977491	0.110772	21.8	3.3	12.5	26.5	0	21.9	51.5	54.8	55.9	27.5	175	43.6	33.1	52.4	30.5	114.7	47.9	17.1	29.9	51.1	100.7
Selplg	-0.359017	0.779696	0.00977586	0.110772	6550.4	8293.1	9740.9	7445.5	7460.6	11496.5	3941.8	10588.9	12228.8	11038.9	12317.3	11807	11487.9	11065.1	12691	12148.3	10631.3	11208	11418.3	9758.3	8861.4
Scpep1	-0.743469	0.597301	0.00981797	0.111004	1948.2	1912.4	3563.7	1847.2	3312.6	2664.7	2964	8039.2	9357.2	15430	8045.2	13135.9	11560.4	9793.5	9225.3	9654.4	7553.6	3847.3	4351.5	4861.4	4799.6
Ccne1	0.539931	1.4539	0.00983041	0.111004	1577	1767.1	1336.5	893.3	1084.2	1658.2	1204.7	1081.3	874.5	393.2	693	783.9	565.2	698.9	810.4	750.2	714.6	991.2	1151.9	1054.8	958.4
Gstm5	0.840799	1.79104	0.00984455	0.111004	114	230.6	241.2	177.9	193	143.7	104.8	68.1	135.2	103.6	63.7	74.7	91.1	57.2	22.4	43.6	129.9	130.3	114	151.7	85.7
Plxna1	-1.13074	0.456681	0.00985289	0.111004	394.6	364.3	634.2	232.8	208.6	587.4	637.6	1883.1	1968.6	6580.4	3976.5	3151.8	3910	2380.2	2348.8	2070.6	1909.4	893.6	489.1	1907.6	2016.4
Prdm4	0.333398	1.25998	0.00985338	0.111004	2956.6	2387.8	1844.8	1815	2018.1	1577.7	3835.1	2230.6	1808	1817.4	1760.4	1977.2	1956.6	1745.6	1776.6	1689.8	1864.7	1584.4	1637.8	1739.6	1727.3
Thap3	-0.666635	0.629974	0.00980351	0.111004	86.5	110.3	170.1	255.5	192.2	238.8	101	76	201.3	219.7	330.9	273.7	206	228.6	255.6	337.3	201.3	257.8	273.2	254.6	262.4
Cyp4f16	-0.656364	0.634475	0.00984328	0.111004	230.5	803.7	1319.2	520.5	965.9	1169	502.3	1358.9	1735.8	1507.8	2305.6	1676.1	1621.2	1528.9	1650.4	1965.1	1430.2	1095.9	1249.7	1046.3	1487.4
Gm9905	1.18596	2.27515	0.00984529	0.111004	84.9	15.9	14.4	28.4	19.7	17.2	75.3	0.9	15.3	13.7	10.8	0	5.2	28.6	16.3	11.5	12.8	12.1	8.1	12.4	20.3
Tmem51	-0.828276	0.563202	0.009868	0.111088	195.7	457	484.3	87.1	160.2	727.4	172.5	799.2	1407.3	1559	968.3	1603.9	1095.3	899	1276.7	1352.5	794.4	534.1	544.8	711.2	681.1
Snai1	0.870873	1.82877	0.00987785	0.111119	203.8	50.1	61.5	198.7	136.3	94.6	280.2	98.1	68.1	46.2	61	85.9	56.9	58.3	85.5	41.3	56.4	74.1	51.7	72.7	73.9
Tbcd	0.200139	1.14881	0.00989034	0.111179	2934.8	2974.3	3018.9	3365.1	3605.8	3066	2999.2	2200.5	2738.4	2419	2561.9	2348	2563.2	2411.2	2452.7	2601.7	2609.1	2973.6	2773.5	2636.5	2216.7
Gtf2e1	0.371841	1.294	0.00990593	0.111274	812.7	718.5	744.6	817.6	572.5	797	667.1	608.3	398.6	428.1	518.1	409.4	389.2	481	509.1	499	536.7	632.3	672.6	479.8	510.8
Casp9	-0.354194	0.782306	0.00993566	0.111306	874.2	893.1	765.8	564	901	1268.9	764.3	748	1075.8	1023.5	1379.3	953.1	933.8	1064.5	941.8	1329.5	1164	1203.4	1253.8	1197.2	1164
Itm2a	0.780493	1.71772	0.00993742	0.111306	96.2	75.2	64.4	232.8	57.5	97.7	124.8	61	34.6	56.2	55.6	39.8	68.3	40.5	47.9	37.9	87.3	36.3	45.3	45.7	50.3
Prmt9	0.30148	1.23241	0.00992993	0.111306	1297.2	1111.2	1267.3	1678.7	1697.8	942.8	1069.3	1266	831.8	1124.6	941.2	887.2	953.4	1024	942.8	795	1123.5	1137.2	1170.5	971.2	1070.9
Rccd1	0.406277	1.32526	0.00992684	0.111306	323.5	256.5	289.2	344.5	476.4	425.9	397.4	282.9	195.2	157.3	256.3	89.6	181.2	204.8	166	173.2	277.9	334	374.3	339.7	328.8
Ercc3	0.191293	1.14179	0.00995222	0.111392	2684.9	2082.9	2030.2	2097	2152.8	2050.6	1729.8	1951.2	1791.7	1627.6	1947.5	1713.4	1616	1778.9	1641.2	1693.2	1675.2	1903.4	1844.7	1824	1920.1
Snip1	0.277788	1.21233	0.00997606	0.111578	932.4	1296.7	1204.9	1610.6	1450.5	986.7	1224.7	870.8	983.3	942.4	811	910.8	798.2	1024	950.9	723.9	1120.3	1006.2	1155.2	978.2	969.1
Gm15246	0.887688	1.85021	0.00998682	0.111619	133.4	52.6	68.2	100.3	132.2	62.7	175.4	140.6	54.9	23.7	59.7	14.9	33.1	50	45.8	43.6	62.8	54.1	77.6	68.9	67.5
Rab27b	2.30711	4.94891	0.0100332	0.111976	0	96.1	66.3	1052.3	133.9	70	9.5	0	27.5	2.5	2.7	2.5	42.4	2.4	7.1	5.7	62.8	28.5	11.3	14.7	10.7
Zfp512	0.360226	1.28363	0.0100301	0.111976	1488	710.2	827.3	1440.3	1109.7	971	1230.4	563.2	766.7	566.7	870.7	541.3	653.2	712	672	746.8	708.2	768.3	976.5	789.3	918.8
Mxd1	0.679933	1.60207	0.0100492	0.112074	71594	23788	20316.8	35210.2	22611.6	9839.9	58925	24938.8	15371.9	29256.1	14362.5	23115.1	23401.3	24792.7	25088.8	19778	12108.4	22822.5	13790.1	16087	18879.4
Anxa9	0.36536	1.2882	0.0100638	0.112117	279.8	328.3	361.3	318	400.8	505.9	324	210.4	301	264.6	328.2	263.8	282.6	204.8	239.3	167.5	241.7	250.6	315.3	291	261.3
Ms4a6c	-0.516491	0.69907	0.0100674	0.112117	6954	8111.8	13812.9	3777.7	7538.6	9700.3	7396.6	18457.4	19411.9	29706.7	13748.1	26586.7	21309.1	20827.7	22826.5	20496.2	18516.2	8767	12638.9	9554.8	10059.7
Oxa1l	0.204509	1.15229	0.0100944	0.112337	1998.3	1886.5	1719.9	2324.1	2162.7	2139.5	2116.7	1485.3	1632.1	1389.2	1816	1345.1	1548.7	1474.1	1337.8	1576.2	1636.8	2121.3	2034.7	1748.9	1557
Prelid3a	-1.56984	0.336847	0.010103	0.112352	0	2.5	3.8	0	0	6.8	9.5	29.2	32.5	112.3	70.5	87.1	38.3	51.2	28.5	44.7	40.5	10	4.9	36.4	45
Dlg4	-0.495263	0.709432	0.0101506	0.112801	122.1	169.6	249.8	388	342.5	435.3	153.4	262.6	266.4	385.7	470.6	301.1	449.3	400.1	356.3	466.9	309.9	393.1	340.3	459.7	348
Gprc5b	1.33897	2.52972	0.0101713	0.112951	18.6	172.9	91.3	92.7	19.7	504.8	82	52.2	76.3	114.8	51.5	38.6	88	46.4	41.7	73.4	63.9	27.8	16.2	29.4	48.2
Ctsb	-0.920714	0.528247	0.0102042	0.113184	28336	38036.4	57422.3	21000.4	26082	33708.2	40716.1	96835.9	126811	354332	153710	258290	240435	126760	123061	121639	99769.1	52431	52323.6	104604	82603.7
Dagla	-1.3643	0.388423	0.0102141	0.113184	20.2	38.4	36.5	1.9	0	57.5	1.9	97.3	127.1	308.3	241.4	170.5	160.5	108.4	102.8	142.2	136.3	52	23.4	125.4	126.4
Preb	0.229054	1.17207	0.010213	0.113184	7001.7	5979.6	5404.7	8266.9	6456	6032.8	6790.5	5225.1	4872.8	4879.1	5635.1	4382.4	5033.3	5203.3	5149.7	5500.6	4539.8	6056.1	5852.6	5099.7	4959.2
Prpf3	0.300362	1.23145	0.0102297	0.113209	2289.4	2074.5	2055.2	1461.1	1648.5	1438.7	1713.6	1533.9	1234.5	1338	1358.9	1200.7	1458.6	1300.2	1234	1212.5	1477.1	1318.8	1549.7	1461.8	1408.2
Cptp	0.491339	1.40575	0.0102309	0.113209	1149.2	848.9	696.6	656.7	536.4	695.6	591.8	442.9	337.6	303.3	470.6	399.4	375.8	391.7	426.6	379.7	414.3	542.6	557.8	544	477.6
E230013L22Rik	0.906947	1.87507	0.0102517	0.113359	376.9	72.7	99.9	350.1	60.8	79.4	390.7	41.6	137.3	203.5	139.7	237.7	99.4	73.8	87.6	117	82	55.5	33.1	82.8	63.2
Hip1r	0.593425	1.50882	0.0103376	0.113654	7351.9	5009.6	3938.5	10545.6	7398.1	2901.4	7164.1	3369.3	2244.2	1892.2	3458.4	1966	2818.9	2733.8	2884.4	2762.3	3093.7	5848.2	3734.7	5009.2	4231
Arhgef40	-0.87236	0.546252	0.0103195	0.113654	135.1	137.9	120.1	520.5	156.9	379.9	94.4	268.8	216.6	222.2	1413.2	214	251.6	308.4	162.9	445.1	380.2	269.2	181.1	475.9	817.1
Dtd2	0.461101	1.37659	0.0103491	0.113654	369.6	183.8	246	259.3	320.3	274.9	357.4	85.8	187.1	184.7	191.2	187.9	126.3	152.4	152.7	161.7	189.6	198.7	268.4	185.7	173.5
Mmp25	0.905712	1.87347	0.0103514	0.113654	7002.5	2371.1	1668	2078.1	1835	1060.9	5094	2286.3	993.5	936.1	1660	652	977.3	1495.5	1610.7	1179.3	883.9	1759.5	1131.7	2152.1	1900.8
Odf2l	0.328318	1.25555	0.0103502	0.113654	989	726.9	681.2	717.3	663.7	531.5	575.6	558.8	478.9	557.9	396	472.8	534.2	547.7	516.2	556.4	527.1	479.9	489.1	568.8	566.5
Faap24	0.452597	1.3685	0.0103162	0.113654	729.4	511.3	487.1	446.7	487.1	532	444.1	387.2	279.6	249.6	303.8	186.6	279.5	304.8	380.8	283.3	284.3	431.5	501.2	462.8	343.7
1110032A03Rik	0.356168	1.28002	0.010317	0.113654	409.2	316.6	332.4	369.1	394.3	328.7	379.3	321.8	296.9	275.8	244.1	287.4	296.1	254.8	264.7	267.3	340.8	225.7	257.9	260	245.2
Ubxn8	0.294002	1.22604	0.0103098	0.113654	1923.1	1888.2	1653.6	1179.1	1688.7	1287.1	1267.6	1748.8	1410.4	997.3	962.9	1229.4	1062.1	1295.5	1308.3	994.6	1220.4	1399.2	1455.1	1201.8	1308.6
Tarm1	0.696018	1.62003	0.0103444	0.113654	2095.3	1193.1	977.2	552.6	653.8	306.2	1883.2	1373	1300.6	1324.3	516.7	1500.6	1231.9	808.5	1315.4	705.5	574	428	531.1	272.4	297.7
4930597O21Rik	1.32675	2.50836	0.0103272	0.113654	85.7	18.4	27.9	62.5	44.4	13.1	102	3.5	8.1	6.2	21.7	10	20.7	4.8	12.2	1.1	16	26.3	18.6	11.6	21.4
Abcg3	-0.954725	0.51594	0.0103622	0.113692	78.4	137.9	470.8	221.4	207	561.8	116.3	630.4	607.1	1234.5	937.2	1495.6	1240.2	770.4	616	723.9	588.9	404.5	309.6	664.7	842.8
Stag3	-0.640636	0.64143	0.0103728	0.113729	511.1	285.7	437.2	552.6	666.1	393.5	804.4	585.3	509.4	163.5	649.6	659.5	495.9	920.4	1092.5	501.3	625.1	1056.7	792.2	842	779.6
Def8	0.362061	1.28526	0.0103803	0.11373	4298.2	3218.3	3357.2	5130.9	4579.2	4532.4	3164.1	2678.8	2407.9	1732.5	2435.8	1699.7	2395.5	2287.3	2504.6	2576.5	2544.1	4051.7	3565.7	3383.3	3098
Rbm34	0.295203	1.22706	0.010428	0.114172	972.9	1051	1117.4	957.7	1123.6	928.6	858.7	1222.7	945.7	802.6	655.1	878.5	714.3	895.4	842	749.1	1080.9	744.8	911	735.9	711.1
Zfp869	0.489443	1.4039	0.0104414	0.11424	1111.2	1126.2	1256.8	2087.6	1198.4	721.2	1553.5	985.8	775.9	797.6	554.7	773.9	801.3	1039.5	1073.1	722.7	1087.3	783.3	812.4	750.6	675.7
Anxa6	-0.521929	0.69644	0.0104666	0.114393	1563.2	4951.1	6453	3891.2	6023.1	6032.8	2317.8	6548.6	8199	9279	7631.5	8793.4	9104.8	7684.8	8738.6	8086.3	7002	8210.1	7236.6	6726.4	6366.3
Fkbp15	-0.280814	0.823126	0.0104702	0.114393	4342.7	3108	3454.2	3098.2	3242.8	3692.6	4077.1	4223.4	4502.7	5588.1	5696.2	4982.1	5550.9	5143.8	4915.5	5337.7	3992.5	4009.7	4108.2	4203.6	4114.3
2810021J22Rik	0.712227	1.63833	0.0104914	0.114545	304.9	101.9	96.1	325.5	168.4	169.8	386	42.4	110.8	49.9	105.8	65.9	98.3	114.3	73.3	99.8	96.9	104	113.2	137.7	124.2
Cnep1r1	0.288445	1.22132	0.0105038	0.114582	1646.5	1255.7	1001.2	866.8	1067	1144	1970.9	1151.1	1163.3	1385.5	901.9	975.5	1048.7	1178.8	1112.8	952.1	1138.4	974.8	1115.6	991.3	993.8
Tmem135	-0.375835	0.770659	0.0105096	0.114582	915.4	1335.9	1517.2	1487.6	1215.6	1402.6	1324.7	2159	2222.9	2721	2011.3	2395.3	2691.6	2393.3	2572.8	2269.1	1856.2	1595.7	1583.6	1612.7	1939.3
Sp140	0.391312	1.31159	0.0105207	0.114623	8032	4510	4300.7	3980.2	3763.5	2187.6	4992.1	6347.9	2992.6	4153.9	2327.3	3732.9	3828.3	4316.3	4032.8	3317.6	3129.9	2864.6	3079.1	3306.7	3311.1
Hps5	-0.341315	0.789321	0.0105518	0.114852	2233.6	1752	2088.9	2117.8	2754.1	2779.7	2683.8	2685	3190.9	3061.8	3600.8	2905.4	3343.8	3456.6	3210.2	3540.1	3116	2878.9	3038.7	3179	3055.2
Tns3	-0.682038	0.623284	0.0105669	0.114852	1746.8	3499	3537.8	3111.5	3780	6357.3	3710.2	8021.5	7906.1	13249.4	11354.4	9047.2	11631.8	9393.4	9632.6	9216.2	7343.8	5543.5	4883.4	7484	8616.2
Polb	-0.353323	0.782779	0.010564	0.114852	848.3	1427.8	1556.6	846	802.5	803.2	824.4	1682.5	1871	1557.7	1093.1	2243.4	1709.2	1787.2	1698.2	1719.6	1623	1030.4	1417.9	1017.6	1103
Mfhas1	-0.85605	0.552463	0.010576	0.114852	114	260.7	253.7	329.3	182.3	331.8	114.4	837.2	937.5	1871	937.2	1060.1	1335.4	1126.4	1012	1162.1	697.5	388.1	317.7	551	624.3
C030010L15Rik	1.77869	3.43115	0.0105786	0.114852	17.8	4.2	4.8	13.2	5.7	2.1	11.4	19.5	3.1	5	0	11.2	0	0	1	0	3.2	2.8	4.9	3.1	1.1
Fam198b	-1.1879	0.438941	0.0105925	0.114923	7.3	27.6	72.1	98.4	23.8	64.8	10.5	145	216.6	398.2	336.3	347.2	303.3	127.4	136.4	175.5	244.9	98.3	97	156.3	288.1
Zfp579	0.456607	1.37231	0.0106011	0.114936	206.2	126.2	113.4	371	234.9	265	138.2	197.2	102.7	101.1	164.1	118.2	141.8	79.8	89.6	80.3	106.5	193.7	174.6	202	183.1
Npc2	-0.611062	0.654715	0.0106311	0.115182	10777.5	14454.8	20198.6	10063	13547.8	13817.8	14281.4	27193.3	36867.4	61109.7	26347.5	53790.5	38531.1	34820.7	39581.9	39902.5	30135.7	20697	23362	22243.8	19829.3
Ccr6	-1.64205	0.320401	0.0106671	0.11541	0	4.2	0	11.4	35.3	12	4.8	0	4.1	2.5	50.2	7.5	18.6	14.3	4.1	26.4	10.6	12.1	1.6	9.3	22.5
Pilrb1	0.519411	1.43337	0.0106634	0.11541	3176.6	1346.8	1264.5	1201.8	1249.3	802.2	3174.6	1219.2	946.7	888.7	945.3	1133.5	889.3	1220.5	1126.1	917.7	872.2	1200.5	1067.9	1276.9	1128.7
Spry4	1.52676	2.88138	0.0107329	0.115881	0	23.4	18.3	85.2	21.4	37.1	17.2	0	19.3	16.2	4.1	0	12.4	4.8	4.1	6.9	19.2	10	4	6.2	8.6
Mrc1	-1.6284	0.323448	0.010731	0.115881	155.3	689.3	2258.9	280.1	365.5	1016.4	295.4	10442.2	16448.8	40225.1	12854.4	27284.7	26073.2	12547.6	14189.7	9712.9	8103.1	2039.4	1402.5	3328.4	5868.4
Nupl2	0.516588	1.43057	0.0107209	0.115881	362.3	209.7	306.5	388	329.4	326.1	366.9	79.6	150.5	187.2	172.2	187.9	140.8	153.6	152.7	152.6	273.7	225	215.8	210.5	175.6
Naaa	-0.66265	0.631717	0.0107581	0.116073	1302.8	3683.7	5927.4	882	3436.6	4156.7	1869.9	7293.9	9491.4	9000.6	7243.6	9648.2	6772.4	6407.1	8312	8555.5	7016.9	4580.7	5982.8	4824.2	5025.6
Crisp2	3.15192	8.88835	0.0107763	0.116188	47.7	1.7	11.5	45.4	0	5.7	21.9	0	1	0	0	0	10.4	0	0	0	0	0	3.2	1.5	1.1
Hlcs	-0.522411	0.696207	0.0107909	0.116215	317	487.9	797.5	811.9	952	1162.8	541.3	991.1	1496.8	831.3	1074.1	1103.7	1010.4	1469.3	1383.6	1494.7	1200.2	1176.3	1212.6	1103.5	1022.7
Klf8	-0.491185	0.711441	0.0107937	0.116215	249.9	298.3	123.9	160.9	153.6	353.3	259.2	146.8	306.1	147.3	321.4	221.5	280.5	266.7	338	344.1	375.9	254.9	323.3	330.4	363
Gm2245	2.0172	4.04797	0.0108057	0.116264	13.7	22.6	20.2	0	14.8	0.5	16.2	0	12.2	2.5	5.4	0	0	1.2	6.1	3.4	2.1	3.6	0.8	0	5.4
Cep89	0.430709	1.3479	0.010834	0.116398	1230	614.1	623.6	719.2	875.6	632.9	796.7	545.5	459.6	297.1	489.6	322.3	463.8	482.2	419.5	425.6	481.4	628	715.4	670.2	601.8
Tmem206	-0.680166	0.624094	0.0108406	0.116398	229.7	170.4	313.2	450.4	257.1	611.4	254.5	328	467.8	1068.4	920.9	936.9	755.7	572.7	580.3	596.5	660.3	467.8	544.8	605.2	638.2
Fkbpl	0.654224	1.57377	0.010828	0.116398	1016.5	401.9	313.2	359.6	280.1	212.2	414.6	199.8	198.3	154.8	183.1	308.6	224.6	223.9	254.5	207.6	259.8	203.7	252.2	170.2	171.3
Pced1b	0.457966	1.3736	0.0108792	0.116733	366.3	309.1	335.3	539.4	741.7	518.4	262.1	210.4	171.8	178.5	292.9	186.6	157.4	213.1	174.1	220.3	221.5	460.7	445.4	344.4	274.1
Ddias	0.537251	1.4512	0.0109171	0.116977	759.4	1166.3	925.3	528	871.5	604.6	910.2	836.4	542	388.2	423.1	373.3	424.4	664.4	596.6	392.3	773.1	523.4	536	468.2	517.2
Ighv1-72	3.79206	13.8523	0.0109162	0.116977	0	0.8	20.2	0	0	6.8	81	0	0	11.2	16.3	0	0	0	0	0	0	0	0	2.3	0
Gpnmb	-1.54282	0.343214	0.0109987	0.117676	1035.9	1062.7	4109.5	1309.7	671.9	1236.5	2022.4	6091.5	9363.3	38642.4	17325.9	27264.8	28822.7	7964.6	5913.3	8345.5	11324.6	3496.3	2225.5	19422.3	9180.6
Agpat1	-0.319908	0.801121	0.0110049	0.117676	1786.4	1948.4	1781.4	1576.5	1766.8	2305.7	982.6	1725.8	2129.3	2456.4	2646	2247.2	2241.3	2044.4	2241.9	2566.2	1684.7	2620.4	2206.9	2514.3	2294.9
Pitpnb	0.208092	1.15516	0.0110047	0.117676	3907.6	4211.7	3416.7	3050.9	3309.3	3449.1	4170.5	3260.6	3107.5	3075.5	2547	2718.8	2987.7	3110.1	3287.5	3109.9	3096.9	3159.4	3114.7	3080	3065.9
Cln8	-0.719772	0.607193	0.0110333	0.117732	604.1	1752	2181.1	929.3	1002.9	1492.5	985.5	3026.3	4174.2	8074.5	3657.8	5725	5532.2	4063.8	4594.8	3993.2	3474.9	1919	1814	2193.1	1968.3
Pmpca	0.226405	1.16992	0.0110214	0.117732	3456.4	5426.5	4480.4	3654.6	3766	4021.3	3889.4	3705.3	3459.4	3503.6	3200.7	3540	3277.5	3225.6	3633.7	3274	3463.2	3374.5	3463.1	3120.2	3365.7
Tmem104	-0.535915	0.689721	0.011045	0.117732	973.7	634.1	1065.6	1120.4	1247.7	1244.8	1243.7	1158.2	1741.9	2974.4	2703	2175	2494.9	1707.5	1801.1	2058	1389.7	1847.1	1494.7	1769.8	1781.9
Tmsb4x	-0.386959	0.76474	0.0110353	0.117732	187760	166764	189198	98665.7	117291	96355.3	109857	249706	203349	191341	154004	315214	209138	216841	215489	186863	180386	166275	192202	172991	173552
2010204K13Rik	1.3058	2.47221	0.011048	0.117732	1.6	29.2	31.7	45.4	22.2	15.2	8.6	13.3	3.1	8.7	4.1	11.2	5.2	4.8	7.1	3.4	5.3	8.5	9.7	10.8	9.6
D130058E05Rik	1.30494	2.47073	0.0110629	0.11781	11.3	6.7	19.2	68.1	36.1	74.2	14.3	28.3	6.1	1.2	1.4	6.2	6.2	8.3	5.1	10.3	7.5	17.1	23.4	3.1	16.1
Elovl4	2.61812	6.1395	0.0111436	0.118507	0	7.5	10.6	24.6	22.2	1	9.5	0	0	3.7	0	0	0	0	3.1	0	4.3	0	0.8	1.5	2.1
Pkd1l1	-2.09971	0.233306	0.0111423	0.118507	0	0.8	0	0	0	11	3.8	0	0	2.5	6.8	0	9.3	13.1	8.1	9.2	0	1.4	5.7	8.5	8.6
Prok2	2.67975	6.40746	0.0111942	0.118964	133.4	24.2	18.3	1.9	0	9.4	15.2	0	0	2.5	8.1	0	1	2.4	4.1	2.3	0	0.7	1.6	3.9	10.7
Nubp2	0.22944	1.17238	0.0112035	0.118981	1597.2	2121.3	2078.3	2261.7	2648.1	2645.9	1769.8	1500.3	1533.4	1532.8	1855.3	1528	1323	1415.7	1596.4	1545.2	1629.4	2046.5	2133.3	1882.8	1740.2
Gimap1	1.38698	2.61531	0.011222	0.119097	44.5	35.1	58.6	300.9	148.7	159.9	2.9	35.4	15.3	27.5	25.8	1.2	38.3	1.2	9.2	12.6	39.4	84	35.6	45.7	31.1
Fah	1.27078	2.41291	0.0112562	0.119171	0	153.7	91.3	75.7	393.4	107.7	45.7	45.1	33.6	10	46.1	39.8	29	29.8	22.4	34.4	39.4	33.5	32.3	44.1	51.4
Ypel5	0.304754	1.23521	0.0112561	0.119171	6900.6	7123.4	6139.7	4926.5	4914.3	2962.6	6789.5	6980	4688.8	6299.6	3614.4	5822	5088.1	4859.2	5631.3	4305.3	5489.8	4133.6	4315.9	3618.6	3861.6
Cpsf6	0.289098	1.22188	0.0112371	0.119171	7681.8	5701.4	5016.5	5384.5	5197.7	4540.3	8231.5	4178.3	5344.6	4532.1	4430.8	4056.4	3928.7	4637.8	4561.2	4975.2	5251.2	4644.1	4336.1	4637.7	4853.2
E030042O20Rik	1.19492	2.28932	0.0112596	0.119171	98.7	12.5	20.2	7.6	33.7	35	55.3	3.5	20.3	13.7	24.4	5	23.8	13.1	7.1	1.1	13.8	16.4	15.4	12.4	19.3
Slc26a11	-0.819308	0.566714	0.0112723	0.119224	403.5	119.5	320.9	336.9	139.6	280.1	318.3	365.1	698.6	1554	1323.7	1076.3	1094.2	721.6	617	795	682.6	371	330.6	578.8	530.1
Tigar	0.346197	1.27121	0.0112984	0.119419	481.2	513	582.3	673.8	492.8	693.5	500.3	427.9	326.4	278.3	448.9	364.6	309.5	344.1	265.7	330.4	401.5	460	527.9	423.3	520.4
Traf3ip1	0.389982	1.31038	0.0113323	0.119615	262	173.8	160.5	170.3	119.1	246.7	244.9	204.2	194.2	103.6	161.4	154.3	166.7	109.5	128.3	114.7	128.9	170.2	165.7	138.5	159.6
Slc39a11	-0.337684	0.79131	0.0113317	0.119615	1582.6	2483.1	2888.3	1977.8	3427.6	2849.7	1655.4	3146.5	2455.7	2381.5	3001.3	2520.9	2588.1	3286.3	3033	3200.6	2876.4	3562.5	3409.7	3984.6	3393.6
Gm9828	1.3594	2.56578	0.0113657	0.119805	77.6	13.4	12.5	58.7	27.1	26.7	61.9	0	12.2	2.5	6.8	3.7	7.2	8.3	10.2	3.4	18.1	14.2	27.5	20.1	5.4
Gm7582	2.30577	4.94432	0.0113583	0.119805	2.4	5	0	0	22.2	15.2	16.2	0	11.2	18.7	2.7	0	0	0	0	8	4.3	0	0	1.5	3.2
Elmo3	0.539271	1.45324	0.0114433	0.119805	82.5	86.1	60.5	66.2	76.4	209.6	118.2	71.6	80.3	57.4	82.7	73.4	47.6	44.1	44.8	37.9	42.6	85.4	93.8	90.5	79.2
Med24	0.218338	1.16339	0.0114197	0.119805	3667.4	3258.4	2958.4	4173.2	4314.7	4170.8	3668.3	2448.1	2600.1	2198	3208.8	2474.9	2559.1	2583.8	2515.8	2527.2	2699.6	3785.4	3408.9	3275	2904.2
Hs1bp3	-0.531387	0.691889	0.0114301	0.119805	353.4	203.9	308.4	395.6	339.2	441.1	134.4	311.2	490.1	745.2	751.4	593.5	614.9	463.2	470.4	489.8	460.1	502	465.6	540.2	525.8
Spsb3	0.273448	1.20869	0.0113764	0.119805	1705.5	1118.7	1015.6	1523.6	1299.4	1023.2	1565.9	862.9	952.8	850	1040.2	866	887.2	910.9	989.6	1006.1	1012.8	1105.8	1051.7	1116.7	898.5
Bdh2	-2.24835	0.210464	0.0114571	0.119805	0	0.8	2.9	0	0	3.7	0	0	11.2	39.9	31.2	28.6	25.9	15.5	14.3	17.2	17	7.8	0.8	13.9	40.7
Gpi1	0.370589	1.29288	0.0114657	0.119805	67399.3	55339.4	45606	50067.2	52688.8	37126.4	58825.9	38237.5	30663.5	25832.3	34525.6	27266	31369.4	35394.6	34049.4	32135.2	29769.4	48182.1	43168	42977.7	42023.1
Tacc3	0.463401	1.37879	0.0114624	0.119805	9886.3	9789.4	9097.2	5857.6	6788.7	5748.5	6705.6	7528.1	4898.2	2612.4	3878.8	3964.3	3735.1	5267.6	5175.2	4484.2	4651.7	5893.1	6601.2	6023.7	5641.3
Tasp1	0.477237	1.39208	0.0114081	0.119805	382.5	435.3	479.5	384.2	395.1	446.8	284	246.7	257.3	229.7	223.8	261.3	236	184.6	199.6	239.8	313.1	306.9	312	310.3	234.5
4933408B17Rik	1.31364	2.48567	0.0114361	0.119805	76	65.2	40.4	0	19.7	20.9	138.2	2.7	24.4	12.5	14.9	5	4.1	13.1	14.3	11.5	14.9	23.5	30.7	37.1	36.4
Ptk2b	-0.254384	0.838345	0.0114592	0.119805	8589.2	5714.7	6503.9	7973.6	6917.6	7038.3	6049.9	7063.1	7327.5	9055.5	9320	7771.8	8950.6	9041	9049.2	9130.2	7500.4	8617.4	6825.9	9086.6	9340.1
E230001N04Rik	0.903549	1.87066	0.0113824	0.119805	316.2	46.8	86.5	79.5	85.4	53.8	142	25.6	24.4	12.5	40.7	34.8	26.9	50	30.5	55.1	33	55.5	80	69.6	58.9
Gm14027	1.96866	3.91404	0.0114334	0.119805	63.1	3.3	1.9	43.5	21.4	9.4	138.2	6.2	0	2.5	8.1	0	0	10.7	11.2	1.1	0	8.5	14.6	19.3	5.4
Platr7	1.58703	3.00429	0.0114364	0.119805	340.5	49.3	51.9	121.1	55	38.1	155.3	10.6	21.4	3.7	25.8	26.1	17.6	21.4	28.5	33.3	19.2	38.5	33.1	31	43.9
Myct1	2.03222	4.09033	0.0114852	0.119928	1.6	258.2	174.9	1461.1	110.1	405	20	27.4	50.8	37.4	42	3.7	5.2	19.1	11.2	11.5	158.7	57	62.2	145.5	34.3
Eci2	0.337564	1.26362	0.0115231	0.120082	2663.8	1982.6	1955.3	2235.2	1888.3	1639.4	2115.8	1136.1	1304.6	1381.7	1513.6	1739.5	1343.7	1250.2	1225.8	1437.4	1384.4	1494.6	1686.3	1435.5	1499.2
Rasgrf2	-0.666334	0.630106	0.0115597	0.120082	45.3	30.1	76.9	68.1	39.4	80	106.7	93.7	160.7	126.1	141	159.3	182.2	141.7	160.9	148	138.4	69.8	97	85.1	118.9
Syngr1	-1.02109	0.492745	0.0115351	0.120082	91.4	200.5	303.6	147.6	210.3	176.6	262.1	397	586.7	1992.1	1118.9	1663.6	1190.5	570.3	465.3	717	496.3	312.6	283.7	1023.8	569.7
Igf2r	-0.686177	0.621499	0.0115694	0.120082	1069.1	2776.3	2882.5	2564.5	2533.9	2430	1827.9	5004.9	3924.1	7600.2	6168.1	4423.4	6661.7	5759.4	5034.7	5382.4	3359.9	3509.8	2641.8	6221	6249.6
Pkdcc	-0.868041	0.54789	0.011546	0.120082	40.4	16.7	48	66.2	40.2	65.8	95.3	122	186.1	208.4	226.5	176.7	166.7	132.2	142.5	228.3	143.8	119.6	136.6	153.2	98.5
Car12	1.6572	3.15405	0.0115476	0.120082	0	30.1	19.2	140.1	6.6	97.2	1.9	8	13.2	5	20.3	0	3.1	2.4	7.1	3.4	10.6	10	31.5	10.8	11.8
Zfp956	0.602283	1.51812	0.0115556	0.120082	301.6	365.9	284.4	887.6	747.5	399.3	422.2	166.2	175.9	117.3	271.2	171.7	153.2	171.5	142.5	188.1	299.2	373.1	388	321.9	217.4
Zfp68	0.342882	1.26829	0.0115173	0.120082	2549	1832.2	1963.9	1718.5	1505.6	1293.9	2661.9	1956.5	1374.8	1099.6	1063.3	1296.5	1332.3	1826.5	1610.7	1355.9	1649.6	1274.6	1393.6	1378.2	1369.6
Sept9	-0.30011	0.81219	0.0115667	0.120082	9773.1	8133.5	8947.3	8656.8	9489.3	10514.5	6166.2	10000.1	12738.2	10158.9	11822.3	11232.2	10699.1	11649.8	12795.9	12224	9957.2	11996.9	12549.2	11749.5	10871.5
Igkv1-117	3.65426	12.5905	0.0115786	0.120098	0	4067.2	1296.2	588.6	10.7	8.4	833.9	0	0	7.5	6.8	1.2	0	0	4.1	3.4	195.9	2.1	155.2	195	69.6
Fam149a	-1.57112	0.336548	0.0115926	0.120163	0	20.1	11.5	24.6	0	28.7	1	7.1	25.4	13.7	104.4	27.4	35.2	22.6	11.2	28.7	65	29.2	18.6	49.5	60
Trp53rkb	0.600312	1.51604	0.011602	0.12018	137.5	53.5	71.1	77.6	93.6	70.5	148.7	22.1	46.8	32.5	33.9	32.4	52.8	36.9	56	34.4	58.6	69.8	67.9	49.5	53.5
Pdk4	2.20412	4.60795	0.0116363	0.120365	33.2	38.4	23.1	106	10.7	28.7	4.8	0	9.2	7.5	4.1	5	5.2	0	8.1	14.9	24.5	0	4.9	3.1	0
Ccdc14	0.497854	1.41211	0.0116356	0.120365	550.7	317.5	424.7	514.8	478	509	392.7	351	334.5	220.9	284.8	149.3	151.1	284.6	261.7	226	321.6	417.3	475.3	410.9	356.6
Htr1b	-1.23601	0.424544	0.011643	0.120365	8.1	2.5	7.7	24.6	9	20.9	1.9	6.2	20.3	12.5	29.8	5	6.2	2.4	11.2	59.7	41.5	28.5	25.9	30.2	63.2
Amn1	0.591868	1.5072	0.0116692	0.120555	683.3	172.9	180.6	223.3	164.3	154.2	570.9	312.1	215.6	220.9	184.4	316	212.2	213.1	194.5	187	205.5	149.5	156	157.9	144.6
Fbxw4	-0.481813	0.716077	0.0117046	0.120841	527.3	516.3	804.2	554.5	680.1	952.2	447.9	1100.7	1227.4	1152.1	1044.3	1346.3	1142.9	1232.4	1073.1	1326.1	970.2	931.4	1290.2	897.7	750.7
Dnajc1	-0.208958	0.865162	0.0117329	0.12103	1285	953.3	1193.4	993.6	1008.6	1335.7	1414.3	1336.8	1117.5	1450.4	1538	1442.1	1523.9	1415.7	1234	1374.3	1436.6	1210.5	1308.8	1362.8	1521.7
Zdhhc18	0.356313	1.28015	0.0117462	0.12103	7225.7	3920.9	3039.1	5562.4	4048.6	3301.7	6840	3129.7	2963.1	4351.2	3547.9	2601.8	3236.1	3380.4	3549.2	3419.7	3100	4130.7	3376.6	4308.8	3854.1
Rbm48	0.453579	1.36943	0.01174	0.12103	532.9	768.6	676.4	679.4	484.6	365.8	365	606.5	441.3	451.8	272.6	313.6	459.6	552.5	518.2	324.6	554.8	391.6	346.8	255.4	300.9
Filip1	0.882984	1.84419	0.0117862	0.121282	41.2	31.7	48	107.9	102.7	197	41.9	27.4	28.5	5	32.5	14.9	33.1	32.1	4.1	16.1	53.2	25.6	34	54.9	30
Plxna4os1	-1.02213	0.49239	0.0117786	0.121282	16.2	20.9	56.7	13.2	11.5	16.2	3.8	50.4	68.1	148.5	65.1	75.9	103.5	88.1	59.1	63.1	51.1	44.9	53.4	54.2	32.1
Arl10	-0.708236	0.612068	0.0118002	0.121345	88.1	59.3	99.9	62.5	193	235.7	161.1	124.7	252.2	255.9	420.4	151.8	252.6	236.9	260.6	291.4	187.4	198.7	263.5	278.6	250.6
Hoxa5	1.61533	3.06382	0.0118309	0.121581	3.2	17.5	22.1	289.6	101.9	44.4	14.3	5.3	9.2	2.5	13.6	2.5	1	3.6	1	1.1	31.9	17.1	18.6	17	7.5
Igkv4-55	3.41529	10.6685	0.0118438	0.121634	258.8	1518.9	1174.1	13.2	0	88.3	1198	344.8	0	157.3	1.4	0	691.5	1.2	1	0	329.1	0	29.1	0	1.1
Lypd6b	1.18593	2.27511	0.0118654	0.121695	29.1	71	26.9	138.2	0	37.1	101	76	24.4	53.7	19	31.1	35.2	40.5	34.6	27.5	19.2	15	21.8	13.9	16.1
Upf3a	0.25325	1.19189	0.0118625	0.121695	1779.1	1426.2	1561.4	1283.2	1370.1	961	1680.2	1762	1413.4	1099.6	956.1	1530.5	1264	1200.2	1331.7	1210.2	1223.6	1100.1	1278.8	1055.5	991.6
Susd3	-0.529095	0.692989	0.0119447	0.121946	1192	514.7	815.7	562.1	576.6	753.6	679.5	832.8	1419.5	1455.4	1520.3	1525.5	1311.6	1418.1	1388.7	1705.8	1037.3	874.4	949.8	923.2	835.3
Mbd1	0.224968	1.16875	0.0119419	0.121946	2873.3	2395.3	2262.8	2407.4	2952.8	2500.6	2629.5	2203.2	1854.8	1564	2264.9	1524.3	1652.2	1756.3	1674.8	1837.7	1995.7	2681.6	2366.9	2710.1	2398.7
Slc7a11	0.960497	1.94598	0.0119207	0.121946	16531.4	20948.2	5865.9	9962.7	8863.5	1723	46450.5	6323.1	4584	12121.1	7721	6214	9477.5	5336.7	7075	4860.5	7630.3	7670.4	3307.9	7232.5	8180.4
Ccar2	0.310753	1.24035	0.011941	0.121946	3885.8	2911.7	2979.5	3859	3348.7	3364.4	2775.3	2217.3	2033.7	1907.2	2533.4	1745.7	1958.6	2258.8	2113.6	2274.8	2149.1	3090.4	2821.2	2955.4	2555.1
Zfp507	0.608006	1.52415	0.0119028	0.121946	524.8	338.4	347.8	1006.9	743.3	550.8	511.8	154.7	163.7	142.3	250.9	98.3	223.6	252.4	192.4	181.2	329.1	500.6	399.3	414.8	320.2
Zfp266	0.296098	1.22782	0.011933	0.121946	842.7	696	725.4	1052.3	929	980.9	1064.6	885.9	742.3	511.8	718.8	559.9	626.3	650.1	609.9	727.3	903.1	604.5	737.2	685.6	714.3
Igkv4-80	9.20552	590.388	0.0119368	0.121946	0	103.6	292.1	15.1	0	1	0	0	0	0	0	0	0	0	0	0	0	24.2	0	0	0
Tdg	0.383128	1.30417	0.0119576	0.121997	343.7	308.3	215.2	494	261.2	208	320.2	337.7	232.9	186	172.2	189.1	279.5	228.6	251.5	232.9	223.6	248.5	218.3	222.1	174.6
Arpin	-1.32697	0.398604	0.0119913	0.122193	2.4	5.8	14.4	0	14.8	15.7	1.9	8.8	13.2	76.1	70.5	61	49.7	19.1	27.5	22.9	11.7	35.6	8.1	41	48.2
Raet1e	1.07183	2.1021	0.0119925	0.122193	148	114.5	74	71.9	41.1	41.8	222.1	27.4	58	69.9	65.1	53.5	63.1	47.6	60.1	34.4	11.7	26.3	25.1	29.4	39.6
Mum1	-0.31553	0.803556	0.0120468	0.122597	1238.9	1273.3	1705.5	1921	2163.5	2585.8	1255.2	1678	1911.7	1383	2399.2	1570.3	1729.9	1938.5	1902.9	2126.8	2058.5	2629	2621.6	2499.6	2345.2
Mt1	0.622244	1.53927	0.0120479	0.122597	2369.5	3782.3	2841.2	3495.7	3458	2412.3	1877.5	2239.4	1542.6	2067	1997.7	2433.8	1852	1187.1	1202.4	1199.9	1804	2335.6	1819.7	1588	1341.8
Dnah12	1.16535	2.24287	0.0121072	0.122825	126.2	22.6	33.6	96.5	46.8	332.9	142	7.1	24.4	38.7	36.6	5	59	38.1	47.9	24.1	40.5	23.5	16.2	26.3	47.1
Acer3	-0.361299	0.778463	0.0120869	0.122825	1976.5	2788	3319.7	1792.3	2474	2632.8	3007.8	3987.3	5517.5	5173.7	3565.5	4749.4	4059.1	4862.8	5022.4	4874.2	4510	3175.1	3245.6	3200.7	3627
Ccnb2	0.449537	1.3656	0.0120993	0.122825	7429.5	5834.2	6012.9	3257.2	5169.7	4228.8	5450.5	5654.7	4061.3	1939.7	2476.5	3041	2884.1	3961.4	3870.9	3249.9	3231	4318.7	5098.4	3968.3	3463.2
AU019823	0.254404	1.19284	0.0121097	0.122825	1377.2	1544	1441.3	1506.5	1328.2	1008.1	1661.2	1588.7	1348.4	1350.5	920.9	1428.4	1306.5	1264.5	1434.5	1090.9	1569.7	1017.5	1097	942.6	987.3
Kalrn	0.659071	1.57907	0.0121082	0.122825	61.5	51	61.5	406.9	211.9	141.6	56.2	69	59	49.9	70.5	37.3	62.1	46.4	43.8	39	60.7	78.3	94.6	130.8	87.8
Dip2a	-0.523613	0.695628	0.0121378	0.122881	462.6	354.2	401.6	509.1	386.9	593.7	498.4	425.3	930.4	1074.7	1144.7	815	956.5	669.2	866.4	977.4	630.4	657.2	465.6	785.5	848.1
Erlec1	0.27709	1.21175	0.0121468	0.122881	1245.4	1070.3	1042.5	910.3	671.9	1402.6	1001.7	1032.6	938.6	1240.7	804.2	1192	911	918	849.1	889	1094.8	706.4	776.8	737.5	691.8
Mrnip	0.561042	1.47533	0.0121238	0.122881	198.9	150.4	115.3	185.5	110.1	188.7	124.8	59.2	121	41.2	77.3	65.9	48.7	76.2	65.2	60.8	100.1	146	170.6	112.2	88.9
Enpp5	-0.516527	0.699052	0.0121406	0.122881	161.7	290.7	359.4	501.5	474.8	529.4	148.7	338.6	424	248.4	412.3	308.6	268.1	582.3	522.3	388.9	453.7	638	688.7	714.3	634
Klhl5	0.284866	1.2183	0.0121635	0.12297	5505.6	2804.7	2756.6	4054	3123.7	3658.7	5076.9	2415.4	3536.6	3029.3	3151.9	2624.2	2522.8	2956.5	3112.4	3208.6	2985	3048.4	3042.7	2867.1	3028.4
Sdhaf3	0.542154	1.45615	0.0121955	0.123213	247.5	137	144.1	206.3	170.8	149.5	188.7	104.3	75.2	102.4	77.3	125.7	72.5	100	118.1	91.8	124.6	85.4	119.6	114.5	121
Blcap	0.600641	1.51639	0.0122097	0.123277	1847.9	1274.1	730.2	2254.1	923.2	668.9	3433.8	863.8	1018.9	1884.8	885.6	1331.4	1387.2	875.2	961.1	1003.8	1045.8	994	708.1	750.6	832.1
Fas	0.642849	1.56141	0.0122414	0.123516	3077.9	2107.9	1511.4	1618.2	1260	515.3	4846.2	2360.6	2056.1	2493.9	809.7	2616.7	2200.9	1509.8	1903.9	1318.1	1228.9	1186.3	978.9	923.2	1068.7
Tal1	0.773571	1.7095	0.0122791	0.123795	399.5	456.2	399.7	2108.4	285.8	924.5	917.8	188.3	275.6	199.7	321.4	169.2	307.5	196.5	193.4	285.6	465.4	323.3	493.9	403.2	371.6
Lax1	1.04314	2.0607	0.0122849	0.123795	118.1	355.9	233.5	675.7	503.5	1354	299.3	158.3	201.3	138.5	177.7	150.6	157.4	253.6	104.9	92.9	364.2	101.1	128.5	173.3	147.8
Rims3	1.13238	2.1922	0.0122973	0.12384	220.8	46	26.9	159	9	135.4	132.5	4.4	53.9	44.9	33.9	39.8	39.3	38.1	24.4	75.7	29.8	29.2	14.6	43.3	43.9
Mlh3	0.442598	1.35905	0.0123246	0.124035	639.7	245.6	262.3	388	389.3	410.2	409.8	187.4	258.3	230.9	288.9	194.1	218.4	265.5	209.7	224.8	269.4	274.1	298.3	290.2	264.5
Suclg2	0.391917	1.31214	0.0123469	0.124179	336.4	852.2	832.1	938.7	611.9	815.8	321.2	519.9	498.3	524.2	401.4	527.6	528	444.1	432.7	518.5	585.7	441.5	464	406.3	487.2
Zfand3	-0.254009	0.838563	0.0123711	0.124342	2786.8	2774.7	2736.5	2490.7	2097.8	1975.9	2571.3	3804.3	3414.6	4464.7	3188.5	4185.8	3957.7	3573.3	4133.6	3709.9	3078.7	2977.9	2539.9	3019.6	2862.4
Gbp2b	0.735289	1.66473	0.0123943	0.124495	1560	604.9	604.4	2750	2445.2	1437.6	2430.3	1448.2	1322.9	3362.6	843.6	1116.1	1111.8	1411	1394.8	909.7	1005.3	1086.6	1181.8	1095	594.3
Pold4	-0.36737	0.775194	0.0124095	0.124501	1258.3	1079.5	1001.2	887.6	953.6	1107.9	1082.7	1409.3	1710.4	1522.8	1906.9	1729.6	1431.7	1565.8	1520.1	1868.7	1233.2	1416.3	1451.8	1310.1	1336.4
Nrxn2	2.15488	4.45331	0.0124109	0.124501	25.9	2.5	2.9	26.5	17.2	1.6	21.9	0	4.1	0	4.1	1.2	0	3.6	0	4.6	6.4	1.4	0	2.3	0
Ptpn14	1.79945	3.48087	0.0124286	0.124598	0	48.5	37.5	229	146.2	42.3	14.3	0	18.3	98.6	6.8	8.7	31.1	20.2	13.2	6.9	51.1	18.5	4.9	12.4	9.6
Mindy4	0.672909	1.59428	0.0124455	0.124674	37.2	32.6	50.9	115.4	46.8	64.3	73.4	32.7	42.7	26.2	39.3	19.9	22.8	27.4	16.3	53.9	39.4	32.8	41.2	35.6	20.3
Gm37254	0.422798	1.34053	0.0124522	0.124674	201.4	155.4	123.9	181.7	188.1	130.6	312.6	148.5	154.6	96.1	99	119.5	107.7	181	136.4	113.6	119.3	116.8	156	81.3	155.3
Lcn2	0.861072	1.81639	0.0124665	0.124737	429508	160070	124270	131476	54216.5	44366.4	212610	119393	54344.2	26945.7	65934.5	65766.8	37463.8	92283.7	93572.5	71869	47094.9	62795.9	76979.9	105552	95543
Nrap	0.639368	1.55765	0.0124833	0.124825	65.5	112	86.5	100.3	90.4	118.6	43.8	75.1	126.1	96.1	75.9	52.3	61.1	45.2	50.9	19.5	80.9	56.3	81.6	92.1	39.6
Nob1	0.397852	1.31754	0.0125338	0.12508	640.5	1361.8	1302.9	1816.9	1660.8	1546.9	834.9	970.7	789.1	737.7	900.5	844.9	902.7	744.2	714.7	686	949.9	1113	1003.2	985.9	893.1
Gltp	-0.323803	0.798961	0.0125396	0.12508	2961.5	5668.8	4688.9	2820	3596.8	4333.3	3073.6	6720.1	7238	7706.3	5707	7255.4	6501.2	6028.5	6859.2	7191.5	5356.7	4943.2	5170.4	5095.9	4252.4
Mfsd2b	1.02976	2.04169	0.0125415	0.12508	148	322.5	228.7	766.5	180.7	414.9	489.9	95.5	144.4	67.4	135.6	49.8	120.1	78.6	115	84.9	200.2	119.6	215	202.8	115.7
Rcor3	-0.361854	0.778164	0.0125295	0.12508	397.9	544.7	565.9	564	772.9	697.7	362.2	692.3	756.5	627.8	858.5	657	627.3	751.3	738.1	855.8	788.1	672.2	700.9	919.3	928.4
Mybph	1.5285	2.88485	0.012549	0.12508	57.4	17.5	17.3	96.5	22.2	5.2	352.6	16.8	4.1	6.2	13.6	5	5.2	9.5	17.3	8	18.1	9.3	7.3	54.2	37.5
Gng4	1.2701	2.41178	0.012573	0.125159	22.6	17.5	8.6	0	14	2.1	33.4	28.3	26.4	61.2	2.7	14.9	20.7	6	18.3	4.6	14.9	4.3	3.2	7.7	2.1
Aipl1	1.0142	2.01978	0.0125677	0.125159	183.6	36.8	37.5	56.8	32	47	136.3	45.1	29.5	27.5	42	34.8	14.5	42.9	29.5	24.1	8.5	38.5	46.9	37.1	40.7
Smu1	0.205709	1.15325	0.012604	0.125387	5721.5	6584.5	5654.5	4061.5	4184.9	4146.2	4834.8	4518.7	4395.9	3915.5	3230.5	4912.4	3946.3	4509.2	4348.4	4309.8	4256.6	3975.5	4354.7	3665	3853
Sharpin	0.217917	1.16305	0.012708	0.125739	3290.6	2269.2	2070.6	3139.8	2892.9	2162	2558.9	2042.3	1927	1944.7	2224.2	1781.8	1870.7	1989.7	2081.1	2176.1	1860.5	2478	2349.1	2226.4	2120.3
Ncbp1	0.336167	1.2624	0.0126598	0.125739	5060.8	5764.9	5253.8	4275.4	3966.4	4125.9	5104.5	3859.1	3154.3	2255.5	3286.1	3385.7	2942.1	3342.3	3098.2	2905.7	3314.1	3791.8	4097.6	3641.8	3847.6
Man1c1	-0.423866	0.745424	0.0126655	0.125739	1740.3	1724.4	1865	1604.9	2023.9	2393.5	1969.9	3241.1	3674.9	4994	3485.5	3726.6	4225.8	3574.5	3367	3661.7	2611.2	2712.3	2588.4	3299.7	3037
Dscam	-1.10575	0.46466	0.0127081	0.125739	63.1	14.2	12.5	43.5	3.3	17.8	30.5	14.1	18.3	18.7	153.3	49.8	19.7	52.4	27.5	37.9	39.4	24.2	8.9	79.7	113.5
Dedd2	0.397563	1.31728	0.012692	0.125739	3483.1	2055.3	2230.1	4046.4	2907.7	1546.9	2051	1930	1372.8	1290.6	1897.4	1443.4	1505.2	1634.8	1871.3	1600.3	1574	2362.6	1789.7	1866.5	1748.7
Zfp27	0.533007	1.44694	0.0127038	0.125739	236.1	101.9	93.2	223.3	154.4	172.5	113.4	126.4	94.6	89.9	96.3	74.7	88	82.2	100.8	84.9	123.5	90.4	101.9	108.3	119.9
NA	-0.375967	0.770589	0.0126582	0.125739	445.6	455.3	502.5	1128	1000.4	919.8	484.1	640.1	800.3	892.4	1318.3	640.8	931.7	894.2	822.7	1035.9	702.9	1026.1	919.9	1156.9	1024.8
Gm20036	1.22794	2.34232	0.012712	0.125739	29.1	16.7	25.9	3.8	33.7	7.8	16.2	2.7	6.1	5	2.7	0	10.4	10.7	3.1	4.6	14.9	5	5.7	9.3	3.2
Ighv9-2	-6.24216	0.0132106	0.0126914	0.125739	0	0	0	0	0	1.6	0	0	0	0	1.4	0	0	0	0	3.4	1.1	0	2.4	110.7	0
Suv39h1	0.349376	1.27401	0.0127251	0.125789	4297.4	4843.3	4323.8	3891.2	4576.7	4252.8	5185.5	3261.5	3067.9	1747.5	2665	2340.5	2328.2	2923.2	2858.9	2656.8	3090.5	4070.9	4489.7	3871.6	3524.2
Sel1l3	-1.34386	0.393965	0.0127526	0.125981	20.2	10	24	26.5	37	21.4	5.7	52.2	98.6	288.3	233.3	225.2	300.2	91.7	62.1	83.7	68.2	70.5	34	91.3	88.9
Rtf1	0.262347	1.19943	0.012774	0.126031	5746.6	3394.6	3276.4	4002.9	3462.9	3038.9	4521.3	3497.5	2878.7	2560	2696.2	3182.9	2999	2860.1	3103.3	2927.5	3072.4	3098.2	3190.7	3098.5	3178.3
Zbed5	1.48445	2.79811	0.012766	0.126031	0	32.6	48	160.9	46.8	41.3	11.4	15	1	16.2	20.3	10	6.2	7.1	7.1	1.1	14.9	15.7	23.4	17	20.3
Necap2	-0.41106	0.75207	0.0127965	0.126174	2740.7	2984.4	3735.7	2140.5	2752.4	3755.3	2152	4586.7	5521.6	5907.6	4967.9	6452.9	5070.5	4929.5	4812.7	6097.1	4085.1	3957.7	3737.9	3819.8	3386.1
Gpr107	-0.294499	0.815355	0.0128729	0.126272	2465.7	1351.8	1663.2	1396.7	1311.7	1705.2	2294	1892	2138.5	2688.6	2643.3	2553.3	2527	2419.5	2352.9	2397.5	2079.8	1923.3	2098.5	2128.9	2116
Zfp790	0.437736	1.35448	0.0128697	0.126272	876.6	431.9	344	433.4	368	433.8	651.9	300.6	341.7	312	354	308.6	307.5	288.1	242.3	372.8	451.5	326.1	337.1	357.5	314.8
Abca3	-0.42437	0.745164	0.012843	0.126272	2043.6	1668.5	1987	2712.1	2529.8	3357.6	2067.2	3700.9	4450.8	3819.4	4613.9	3039.8	4281.7	4306.7	4201.8	4859.3	3315.2	3103.2	3402.4	3525.7	2955.6
Ddit3	0.634925	1.55286	0.0128754	0.126272	2302.4	1530.6	2337.7	4653.9	3971.3	896.2	3004	857.6	1029.1	1194.5	1693.9	1531.7	1218.5	845.4	1152.5	737.6	1378	1979.5	1719.4	1461.8	1489.6
Dhcr24	-0.738907	0.599193	0.0128781	0.126272	118.9	817.9	916.6	374.7	1153.2	586.9	488	716.1	1020.9	746.4	2007.2	1046.4	861.3	822.8	864.4	986.6	988.3	1263.2	1512.5	1635.2	1386.8
Fchsd1	0.389783	1.3102	0.0128737	0.126272	648.6	442	568.8	1118.5	775.4	487.6	433.6	303.2	351.8	495.5	497.7	319.8	463.8	359.6	371.6	411.8	434.5	531.2	412.3	487.5	425.1
Ptger3	1.24144	2.36435	0.0129071	0.126272	50.9	89.4	54.8	196.8	54.2	94.1	39.1	10.6	11.2	12.5	21.7	23.6	12.4	14.3	3.1	17.2	27.7	57	38	37.9	45
C130050O18Rik	-0.561467	0.677613	0.0129118	0.126272	584.7	218.1	342.1	102.2	401.7	442.6	388.8	386.4	533.9	534.2	975.1	531.3	455.5	444.1	533.5	648.1	463.2	566.8	490.7	674	646.8
Pcsk9	1.82032	3.53161	0.0129012	0.126272	0	25.9	39.4	60.6	95.3	31.4	18.1	0	3.1	3.7	8.1	10	1	0	2	5.7	17	8.5	10.5	5.4	3.2
Bag5	0.253102	1.19177	0.0128987	0.126272	660.7	962.5	921.4	1247.2	803.3	848.2	798.7	1030	755.5	882.5	598.1	869.8	708.1	758.5	881.7	737.6	761.4	771.2	801.1	656.2	659.7
Gm15413	-1.44483	0.367335	0.012868	0.126272	0	4.2	5.8	0	2.5	0.5	6.7	0	13.2	7.5	12.2	32.4	15.5	8.3	5.1	3.4	13.8	2.8	4.9	12.4	4.3
Ccdc47	0.263608	1.20048	0.0128854	0.126272	4762.4	3517.4	3377.3	3011.1	2952.8	2889.4	3284.2	2944.1	2826.9	2566.3	2572.8	2263.4	2475.2	2738.6	2573.8	2880.5	3052.1	2768.5	2831.7	2568.4	2623.6
G6pd2	2.05517	4.15594	0.0128314	0.126272	29.1	11.7	5.8	37.9	0.8	2.1	0	0.9	1	0	2.7	0	1	0	4.1	1.1	3.2	4.3	3.2	1.5	3.2
Tctn1	0.551434	1.46554	0.0129618	0.12668	649.4	190.5	199.9	565.9	360.6	393	470.8	127.3	162.7	267.1	329.6	186.6	205	170.3	181.2	236.3	202.3	294.8	209.4	284.8	252.7
Gpr132	-0.624691	0.648559	0.0130019	0.126993	3351.2	5239.3	3886.6	7050	3202.5	3971.7	6131.9	12262.5	15249.9	15388.8	9425.8	17770.9	16008.7	12158.2	14622.4	13835.8	7419.5	8977	7146.8	6830.1	9184.8
H19	-1.62802	0.323533	0.0130406	0.127131	0	0.8	19.2	18.9	0.8	38.7	2.9	19.5	7.1	52.4	73.2	113.2	104.6	21.4	13.2	63.1	56.4	40.6	10.5	20.1	37.5
Asb2	1.13854	2.20158	0.0130367	0.127131	72.8	25.9	34.6	54.9	48.5	1103.7	167.7	55.7	44.7	37.4	122.1	31.1	69.4	41.7	20.4	49.3	23.4	66.2	17.8	68.1	68.5
4930402H24Rik	-0.363071	0.777508	0.0130341	0.127131	861.3	525.5	569.8	910.3	981.5	919.2	827.2	868.2	899.9	1124.6	1136.5	985.5	1407.9	1184.7	1126.1	1125.4	914.8	1009.7	887.6	1131.4	1098.7
Shb	-0.616882	0.652078	0.0130583	0.127225	93	78.5	123.9	145.7	70.6	114.4	147.7	216.6	172.9	308.3	364.8	299.9	274.3	188.1	282	246.6	185.3	123.9	112.4	150.1	203.5
Cnpy4	-0.31252	0.805234	0.0130897	0.12745	773.9	1305	1317.3	704.1	1100.6	1174.3	601.4	1415.5	1241.6	991.1	1104	1417.2	1269.2	1199	1318.5	1377.7	1225.7	1366.5	1454.3	1331.8	1249.7
Pak6	2.06175	4.17492	0.0131333	0.127796	0	22.6	20.2	15.1	20.5	19.3	5.7	0	5.1	1.2	5.4	0	1	1.2	0	0	6.4	10	4	3.1	3.2
Mtmr7	1.01336	2.01861	0.0131588	0.127926	26.7	66.8	32.7	87.1	8.2	8.4	182	40.7	38.6	98.6	61	27.4	23.8	28.6	27.5	22.9	28.8	10.7	20.2	42.6	30
Prr36	1.66783	3.17736	0.0131632	0.127926	28.3	12.5	1.9	26.5	15.6	20.4	8.6	0	4.1	6.2	1.4	0	1	1.2	2	3.4	7.5	10	7.3	4.6	7.5
Nup35	0.456162	1.37189	0.0131951	0.127997	137.5	138.7	157.6	225.2	132.2	153.1	82.9	78.7	128.1	91.1	92.2	67.2	77.6	123.8	101.8	72.3	99	104.7	131.8	104.5	91
Plekhm3	-0.501014	0.70661	0.0131914	0.127997	1368.3	1671	1498.9	1114.7	1385.7	2101.3	3174.6	3278.3	4110.2	3860.6	3653.7	3255.1	3996	3785.2	3616.4	4313.3	2757.1	2448.1	2671.7	2881.1	2640.8
D930048N14Rik	1.18957	2.28085	0.013182	0.127997	160.9	45.1	20.2	11.4	64.9	37.6	48.6	3.5	3.1	28.7	40.7	3.7	11.4	9.5	8.1	9.2	40.5	29.9	18.6	24	26.8
Supv3l1	0.275657	1.21055	0.0132042	0.128005	660.7	960	899.3	1148.8	906	1124.1	760.5	565.8	671.1	659	659.1	686.8	625.3	720.4	665.9	593.1	787	771.9	703.3	731.3	638.2
Sqle	-0.692599	0.618738	0.0132209	0.128018	89.8	595.7	659.1	244.1	760.6	430.6	279.2	929.2	801.3	932.4	1125.7	919.5	898.6	1039.5	942.8	852.3	829.6	644.4	728.3	934.8	926.3
Mnd1	0.710378	1.63623	0.0132265	0.128018	67.1	147	111.5	176	69	113.9	59.1	73.4	69.1	32.5	59.7	33.6	41.4	45.2	38.7	37.9	69.2	80.5	118	64.2	58.9
Gm12070	0.773257	1.70912	0.0132302	0.128018	63.1	171.3	73	1.9	14	8.9	19.1	40.7	44.7	67.4	12.2	57.2	52.8	35.7	44.8	26.4	36.2	8.5	4	6.2	7.5
Synj2	-0.471462	0.721233	0.0132493	0.128102	773.9	657.5	737	637.8	871.5	1058.8	841.5	1162.6	1058.6	1929.7	2202.5	1477	1523.9	1370.5	1277.8	1381.2	1019.1	907.2	800.3	1218.1	1511
Rnf150	-1.30896	0.403611	0.0132554	0.128102	35.6	78.5	207.5	355.8	44.4	248.8	71.5	589.7	1017.9	2238	1657.3	1745.7	1831.3	1012.1	859.3	924.6	816.8	327.6	230.4	712.7	778.5
Nuak1	-1.21758	0.430004	0.0132817	0.128183	0.8	28.4	78.8	30.3	16.4	45.5	44.8	84.9	114.9	420.6	288.9	227.7	352	104.8	94.7	231.7	176.8	57.7	41.2	136.2	137.1
Hnrnpdl	-0.269442	0.82964	0.0132829	0.128183	6046.6	8974.8	10476	8620.9	9705.4	7628.3	7854.1	8705.8	10663.8	11359.7	9916.8	12162.9	10574.8	11633.1	10387	11561	12313.9	9407.1	9493.5	10228.9	11026.7
B3galt2	-2.00675	0.248833	0.0132885	0.128183	0	3.3	4.8	0	0	1.6	14.3	0	5.1	7.5	43.4	3.7	7.2	13.1	6.1	31	13.8	9.3	0	1.5	37.5
Il21r	-0.912623	0.531218	0.013346	0.128659	223.2	365.9	838.8	361.5	779.5	843.5	322.1	693.1	1146	2588.7	2483.3	2654.1	1690.5	1303.8	1313.4	1835.4	1152.3	692.8	517.4	1114.4	1437.1
Mybl2	0.418854	1.33686	0.0133869	0.128894	2188.3	2478.1	2064.8	2464.2	3036.6	2468.2	2207.3	1931.8	1383.9	780.1	1372.5	832.4	1219.5	1524.1	1453.9	1252.7	1567.6	2329.9	2326.5	2104.1	1791.6
Ptprm	1.62464	3.08366	0.013381	0.128894	0.8	9.2	12.5	5.7	13.1	227.3	198.2	0	21.4	42.4	4.1	13.7	13.5	13.1	6.1	6.9	26.6	6.4	7.3	10.8	17.1
Arhgap18	-0.391927	0.762111	0.0134119	0.129054	1949	1890.7	1945.7	1792.3	1364.3	1600.2	1439.1	2723.9	2839.1	3951.7	3074.6	3527.6	3441.1	2883.9	2688.9	2926.4	2767.8	2052.2	1589.3	2136.6	2730.7
Gga1	-0.266052	0.831592	0.0134346	0.129193	3545.3	3786.4	3907.7	3796.6	4066.6	4496.9	2456	4368.4	5378.2	5274.8	5659.6	4664.8	5197.9	4953.3	5108	5564.8	4310.9	5096.3	4544.7	4691.1	4103.6
Vsig4	2.39383	5.25549	0.0134436	0.1292	0	8.4	5.8	0	64.1	0	2.9	0	24.4	42.4	1.4	3.7	13.5	1.2	0	1.1	5.3	3.6	0.8	2.3	0
Rpl13-ps1	1.60882	3.05002	0.0134671	0.129346	19.4	4.2	9.6	13.2	16.4	6.3	32.4	25.6	0	6.2	6.8	13.7	2.1	2.4	7.1	6.9	2.1	5	0	2.3	1.1
Eif5al3-ps	1.06933	2.09845	0.0134789	0.129379	19.4	18.4	12.5	22.7	3.3	6.8	1	18.6	9.2	11.2	0	5	13.5	1.2	8.1	6.9	4.3	5	4.9	4.6	5.4
Gm17509	1.3705	2.58561	0.0135299	0.129788	8.9	5	12.5	26.5	1.6	7.8	13.3	12.4	8.1	3.7	9.5	1.2	2.1	4.8	3.1	2.3	3.2	5	8.9	4.6	0
Arap1	-0.4266	0.744013	0.0135491	0.129893	5890.6	7407.4	8239.1	9934.3	7589.5	7760.5	4783.3	11498.7	12492.2	19142.1	14137.4	15238.8	16644.3	11882	14114.4	13842.7	9980.6	12193.5	8892.1	10163.8	9546.8
Nrp1	-0.941202	0.520799	0.0135895	0.13012	254.7	1794.6	2684.6	567.8	1527.8	2438.9	597.6	6556.5	7958	13122.1	5671.8	9179.1	11052.1	7121.6	7210.4	6665	5396.1	2612.6	2864.1	3963.7	3265.1
Fbxl2	0.439455	1.35609	0.0135866	0.13012	291.9	244.8	312.3	77.6	297.3	234.6	323.1	197.2	319.3	235.9	259	173	293	195.3	201.6	145.7	190.6	146	178.7	115.3	153.1
Hadhb	0.310334	1.23999	0.013602	0.130159	707.6	704.3	513.1	448.5	368.8	418.1	565.2	554.3	381.3	416.9	328.2	559.9	509.3	406	394	364.8	417.5	372.4	367.8	356	384.4
Fbxo38	0.252259	1.19107	0.0136132	0.130177	4584.5	3587.6	3258.2	3826.9	3178.7	2824.6	5355.2	4054.5	3474.6	3928	2892.8	3279.9	3598.4	3566.1	3541.1	3148.9	3263	3044.8	2860.8	2951.5	2952.4
Crtac1	1.69317	3.23366	0.0136206	0.130177	50.9	6.7	26.9	15.1	31.2	7.3	77.2	0	10.2	6.2	10.8	0	0	4.8	4.1	4.6	4.3	35.6	12.1	26.3	17.1
Ncbp3	0.301082	1.23207	0.0136686	0.130266	3851.8	2972.7	3172.7	2441.5	2363.9	2081.5	2875.3	2701.8	2089.7	1602.7	1825.5	1988.4	1778.5	2276.6	2093.3	2233.5	2328	2095.6	2255.4	2102.6	2272.4
Angel2	0.219957	1.1647	0.0136532	0.130266	3778.2	2251.6	2332.9	2223.8	2550.4	2284.2	2897.3	2649.7	2505.5	2114.4	2115.7	2244.7	2065.3	2364.7	2365.1	2290.9	2086.2	2062.1	2202	2112.6	2207.1
Src	-1.12751	0.457707	0.0136706	0.130266	95.4	66	57.7	388	4.9	107.7	86.7	84.9	107.8	430.6	747.3	323.5	291.9	163.1	201.6	470.3	144.8	173	49.3	256.9	710
Adgrg1	1.2753	2.42049	0.0136717	0.130266	186	2445.5	2012	18371.6	1881.8	5725.5	381.2	608.3	792.1	599.1	634.7	604.7	748.5	501.3	414.4	622.9	2194.8	1570.8	1480.9	1440.9	898.5
NA	1.22628	2.33962	0.0136422	0.130266	84.1	53.5	60.5	200.6	97.7	11	166.8	53.9	20.3	15	29.8	18.7	17.6	46.4	48.9	8	34.1	22.1	22.6	52.6	34.3
Eomes	2.22793	4.6846	0.0136878	0.13034	0	2.5	1	77.6	129	56.4	2.9	0	3.1	5	0	0	0	6	1	3.4	2.1	3.6	4.9	0.8	1.1
Med22	0.274706	1.20975	0.0137002	0.130378	2903.2	2627.6	2607.7	2305.2	2496.2	2461.4	2663.8	2036.1	1835.4	1698.8	1912.3	1672.3	1544.6	1852.7	1738	1662.2	2526	2342	2429.2	1979.5	2022.9
Nostrin	-0.454293	0.729868	0.0137422	0.130698	158.5	274	385.3	153.3	234.9	250.8	231.6	459.7	577.6	479.3	431.3	754	536.2	432.2	515.2	518.5	380.2	178	372.7	256.1	302
4930598A11Rik	1.73285	3.32384	0.0137998	0.131165	0	21.7	19.2	24.6	21.4	7.3	55.3	46	0	5	4.1	0	17.6	3.6	5.1	0	2.1	8.5	8.9	7.7	9.6
Lmf1	-0.560477	0.678078	0.0138426	0.131492	175.5	450.3	448.7	541.3	681.7	782.8	247.8	845.2	944.7	962.3	850.4	949.4	985.5	894.2	1085.3	1100.1	761.4	953.5	786.5	739.8	696.1
Nup43	0.478912	1.39369	0.0138653	0.131524	486	690.9	723.5	342.6	655.5	626.1	348.8	252.9	303	253.4	310.6	251.3	257.8	342.9	260.6	279.9	351.4	438.6	475.3	347.5	483
1700066B19Rik	1.53582	2.89953	0.0138713	0.131524	15.4	9.2	4.8	36	18.9	17.2	0	9.7	12.2	5	10.8	0	4.1	0	0	3.4	10.6	5.7	6.5	7.7	2.1
Rpl3-ps2	1.20655	2.30785	0.0138661	0.131524	6.5	24.2	25.9	36	7.4	5.7	8.6	2.7	25.4	22.5	5.4	2.5	5.2	14.3	12.2	13.8	19.2	4.3	1.6	2.3	3.2
Ccnb1	0.592814	1.50819	0.0138821	0.131547	1456.5	1209	823.4	976.6	949.5	1107.9	1649.7	759.4	811.5	421.9	523.5	395.7	290.9	794.2	771.7	600	658.1	872.3	971.7	884.5	817.1
Dbnl	-0.279308	0.823986	0.0138963	0.131581	6041.8	5814.2	6721	5231.2	6155.4	6487.4	3596.8	6364.7	6519.1	6858.7	7527.1	6807.5	6600.6	7279.9	7558.6	7559.7	5888.1	8806.9	7105.6	7497.1	6863.2
Rad18	0.362655	1.28579	0.0139027	0.131581	1635.2	1587.4	1362.5	1292.7	1617.3	1903.8	1875.6	1125.5	1163.3	813.8	895.1	704.3	974.1	1143.1	1084.3	992.3	1271.5	1251.1	1341.9	1329.5	1422.1
4930513N10Rik	0.749919	1.6817	0.0139184	0.131649	14.6	40.1	28.8	94.6	105.1	60.1	54.3	20.3	14.2	8.7	36.6	22.4	16.6	10.7	18.3	8	30.9	22.1	41.2	34	22.5
Hcfc2	0.32699	1.25439	0.0139389	0.131723	2443.1	1627.5	1442.2	1483.8	1480.1	1308	2347.4	1494.1	1402.3	1054.7	1127	1000.4	1173.9	1325.2	1372.4	1146	1141.6	1545.9	1427.6	1472.7	1507.8
Rpl4	0.256294	1.19441	0.0139431	0.131723	57398.9	83200.4	74619.3	67163.1	61360.8	61334.9	52030.6	59195.2	51466.4	42918.7	43456.4	56841.5	51456.9	48410.1	48346	49155.4	53697.6	55139.7	62806.6	48235.3	44466.8
Ncor2	-0.454235	0.729897	0.0139633	0.131761	4958.1	2742.1	3235.1	4568.8	3959	5110.4	3872.2	6054.3	6448.9	6882.5	8260.8	5535.8	8736.3	7160.8	7266.4	8195.3	5137.3	6200.7	4459	5718	4877.8
Noa1	0.291205	1.22366	0.013964	0.131761	832.1	857.2	860.9	851.7	707.2	904.1	752	500.4	654.9	515.5	565.5	569.9	521.8	591.8	628.2	522	679.4	727	739.7	543.2	629.7
1110034G24Rik	-0.447029	0.733552	0.0139863	0.131892	97	167.9	195	208.2	154.4	194.4	95.3	133.5	279.6	178.5	249.5	222.7	187.4	213.1	244.4	294.8	153.4	246.4	295.1	220.5	231.3
Coro1b	-0.355084	0.781824	0.0140194	0.132067	6310.3	8977.3	10849.7	7702.9	9123.8	11050.7	5490.5	11738.3	14200.5	14286.7	13509.4	13787.9	12811.9	13031	13662.3	14891.2	10861.3	12140.8	11888	11024.4	10210.7
5031425E22Rik	0.53452	1.44846	0.0140218	0.132067	1737.1	453.7	542.9	1086.4	649.7	443.2	1473.4	530.5	550.1	526.7	634.7	622.1	686.4	459.6	497.9	582.8	593.2	508.4	462.4	472.1	541.9
Gm5124	1.23343	2.35125	0.0140579	0.132327	8.1	20.9	24	66.2	15.6	32.9	4.8	37.1	18.3	6.2	17.6	19.9	2.1	8.3	2	0	10.6	10	12.9	13.9	20.3
Gadd45a	0.62763	1.54502	0.0140978	0.132576	5204.8	11294.1	10749.8	9465	11616.7	2929.1	13176.8	6274.5	3838.7	3137.9	4744.1	4055.1	3432.8	4581.8	4839.2	3349.7	5836.9	6541.1	5952.9	6790.6	6240
4933433G15Rik	1.49631	2.8212	0.0141015	0.132576	80.9	30.9	3.8	149.5	46	7.8	99.1	23	16.3	21.2	17.6	16.2	4.1	7.1	5.1	31	34.1	13.5	4	13.9	25.7
Slc6a8	-1.452	0.365515	0.0141305	0.132727	114.8	127	218.1	164.7	59.1	168.8	163.9	551.7	1182.6	4791.8	2445.3	2537.1	2344.8	929.9	929.6	1168.9	913.7	519.1	250.6	1202.6	1738
Brap	0.182837	1.13511	0.0141346	0.132727	3631.9	2816.4	2697.1	3401	3051.4	2537.7	3850.3	2634.6	2640.8	2684.8	2624.3	2783.5	2503.2	2501.7	2724.5	2731.4	2564.4	2619.7	2663.6	2642.7	2702.9
Clec4n	-0.930605	0.524638	0.0141584	0.13287	2323.4	581.5	1153	412.6	95.3	300	1273.3	3395	3102.4	6329.5	3113.9	8295.7	3646.1	2856.5	3457.6	3319.9	2473.9	829.6	683.1	997.5	1817.3
Tsn	0.184485	1.13641	0.0141696	0.132896	3505.7	5095.6	4586.1	3190.9	3738.9	3716.7	4022.8	3734.5	3998.3	3371.3	3039.3	3999.1	3506.3	3367.3	3938.1	3486.2	3891.3	3152.3	3302.2	2781.2	3080.9
Akr1b8	-1.50427	0.352509	0.014185	0.13296	5.7	65.2	81.7	71.9	9	57.5	5.7	64.5	308.1	639.1	394.7	596	551.8	206	173.1	206.5	189.6	94.7	64.7	165.6	401.6
Trmt6	0.334587	1.26102	0.0142002	0.133022	982.6	1677.7	1886.1	1413.8	1763.5	1517.1	1462.9	1070.7	944.7	959.9	1044.3	1219.4	928.6	919.2	920.4	949.8	1498.4	1122.9	1188.3	1062.5	1097.6
Soga1	-0.849485	0.554983	0.0142215	0.133141	163.4	243.1	284.4	732.4	184	584.8	232.5	501.3	658.9	1501.6	1674.9	832.4	1343.7	853.7	843	1104.7	898.8	419.4	297.5	749.1	907
Fcgr1	-1.18441	0.440003	0.0142503	0.133331	461	781.2	3525.3	102.2	1425.9	1129.8	433.6	3812.3	4588.1	17056.4	6962.9	12092	7128.6	5996.3	5774.8	5601.5	4040.4	2040.8	1802.7	4123.1	3772.7
Adprh	-0.304888	0.809505	0.0142991	0.133707	2866.8	3411.3	3460.9	2424.4	2656.3	2767.1	1749.8	4527.5	4163	3982.9	3480.1	4697.2	3923.5	4406.8	4553.1	4301.8	3194.8	3655.8	3447.7	3254.8	3126.9
Zbtb18	-0.526435	0.694268	0.0143136	0.133762	3099.7	2143	1599.8	1949.4	1568	2573.2	2822	3634.6	5282.6	4538.4	4323.7	4078.8	3946.3	5303.4	4937.9	5440.9	3712.4	2951.5	3153.5	3264.9	3816.6
Pomk	-0.612663	0.653988	0.0143602	0.134118	114	80.2	153.7	153.3	120.7	320.3	54.3	53.9	180	199.7	202.1	215.3	187.4	166.7	169	238.6	255.6	230	266	267	226
Ptdss1	-0.170728	0.888394	0.0143744	0.134169	1989.4	2223.2	2225.3	1782.8	1853	2295.7	2497	2292.5	2735.4	2441.4	2429	2781	2470	2338.5	2609.5	2648.8	2438.7	2413.2	2604.6	2330.9	2484.4
Gabpb1	0.219469	1.1643	0.0144085	0.134289	1702.3	1857.3	1536.4	2276.8	1759.4	1525.4	2226.3	1936.2	1855.8	2025.8	1273.5	1979.7	1509.4	1671.7	1701.3	1552.1	1533.5	1673.4	1561.8	1622	1571
Ccno	0.613407	1.52987	0.0143991	0.134289	1357	511.3	630.3	808.1	1126.9	498	2340.7	872.6	506.4	305.8	602.2	522.6	273.3	516.8	656.7	463.4	391.9	576.1	697.6	968.1	893.1
Gm10785	1.44734	2.72704	0.0144131	0.134289	45.3	1.7	11.5	28.4	9	7.3	31.5	21.2	1	10	1.4	5	13.5	6	2	12.6	8.5	7.1	7.3	3.9	1.1
Dpysl2	-0.950079	0.517604	0.0144421	0.13444	184.4	319.2	549.6	232.8	219.3	349.1	168.7	892.9	1559.9	1716.2	1108	2239.7	1023.8	1050.2	1139.3	1428.2	867.9	418	622.4	486	748.5
Tmem69	0.473844	1.3888	0.0144465	0.13444	780.4	433.6	441	331.2	253.8	424.3	401.2	209.5	277.6	228.4	248.2	275	185.3	228.6	266.8	244.3	338.7	331.1	378.3	232.2	274.1
Haus6	0.372234	1.29436	0.0145221	0.135063	2669.5	2519.8	2341.6	2524.7	2655.5	2205.9	2876.3	2110.4	1868	1224.5	1460.7	1290.3	1439	2076.6	1808.2	1692	2152.2	1927.6	1957.9	1933.1	1850.5
Tmem86a	-0.861777	0.550275	0.0145672	0.135316	519.2	321.7	715.8	355.8	243.1	468.2	608	823.1	1325	3075.5	1967.9	2934	2191.6	1153.8	1199.4	1392.6	1057.5	583.9	523	1202.6	850.3
Las1l	0.332791	1.25945	0.0145755	0.135316	1448.4	2593.4	2485.7	2257.9	2136.4	2286.3	1420	1461.4	1221.3	1303.1	1519	1301.5	1530.1	1413.4	1157.6	1329.5	1792.3	1607.8	1675.8	1428.5	1586
Gm13270	1.44046	2.71407	0.014562	0.135316	51.8	5	2.9	18.9	25.5	9.4	12.4	24.8	0	7.5	5.4	1.2	9.3	2.4	8.1	3.4	5.3	4.3	12.9	5.4	7.5
Lpar5	-1.24787	0.421069	0.0145843	0.135317	31.5	16.7	25	20.8	40.2	164.6	7.6	26.5	97.6	83.6	175	61	97.3	122.6	107.9	119.3	116.1	145.3	211	153.2	77.1
Nudt19	0.504202	1.41834	0.0145952	0.135338	737.5	1035.2	1042.5	764.6	686.7	975.7	743.4	605.6	564.4	433.1	417.7	633.3	543.5	409.6	381.8	374	685.8	633	882.7	474.4	495.8
Mettl9	0.45799	1.37363	0.0146224	0.13551	5603.5	4226.7	3669.4	2380.9	1814.4	2260.2	5112.1	3234.1	2737.4	1824.8	1799.7	2508.5	1691.6	2858.9	2749	2386.1	2342.9	2136.9	2426.7	2651.2	2474.8
Arl14ep	0.327175	1.25455	0.014671	0.135879	1467.8	856.4	974.3	796.8	1104.7	931.8	1461	641	824.7	763.9	836.8	593.5	636.7	763.2	815.5	699.8	1028.7	785.4	846.4	807.1	843.8
Cd40lg	-1.78345	0.290488	0.0147197	0.135956	0	5.8	3.8	0	0	4.7	5.7	0	6.1	0	12.2	8.7	19.7	36.9	2	2.3	2.1	3.6	5.7	7.7	4.3
Ccp110	0.561473	1.47578	0.0147009	0.135956	3083.6	2615.1	1729.5	1987.2	2186.5	1744.9	3057.4	1777.9	1315.8	963.6	1190.8	665.7	1094.2	1515.8	1491.6	1279.1	1599.5	1604.3	1578.8	1735.8	1678.1
C3ar1	-1.242	0.422786	0.0147082	0.135956	1459.7	716	2068.7	1126.1	351.5	499.1	928.3	5669.8	6844.5	23231.1	7792.9	12242.5	13645.3	7687.1	6328.7	7225.9	4603.7	1763.8	1226.3	5044	4896
Hist1h4i	0.604532	1.52049	0.0147297	0.135956	752.1	624.9	751.4	1107.2	656.3	530.4	443.2	510.1	375.2	215.9	249.5	225.2	309.5	466.8	392	372.8	333.3	575.4	651.5	422.5	382.3
Hist1h2ad	1.41341	2.66366	0.0147317	0.135956	11.3	5	6.7	43.5	12.3	7.3	4.8	14.1	16.3	1.2	1.4	0	3.1	6	4.1	3.4	9.6	2.8	5.7	3.1	9.6
Eif2s2	0.306381	1.2366	0.0147227	0.135956	2055.7	3753	3580.1	1864.2	2026.3	2111.3	2048.1	2756.6	1988	2008.3	1482.4	2695.1	1998	2058.7	1676.9	1899.7	2288.6	1684.8	1919.9	1649.9	1788.4
Prkag1	0.356511	1.28033	0.0147479	0.136025	8239.8	7183.5	5997.5	4110.8	4403.4	3714.1	7652	4907.7	4127.4	2890.8	3417.7	4078.8	3927.6	4561.6	4602	3915.2	4061.7	4331.5	4550.3	4134.7	3922.6
Arhgap10	-0.598931	0.660243	0.0148114	0.13653	226.4	540.6	686	715.4	759	502.7	259.2	860.2	724	1912.2	1315.5	1521.8	1397.6	1013.3	891.9	887.9	794.4	911.4	719.5	1042.4	1143.7
Dis3	0.4181	1.33617	0.0148464	0.136691	1188	1821.4	1737.2	1905.9	1876	1611.1	1263.7	1164.4	963	812.6	1047	725.4	1022.8	981.1	956	991.1	1314.1	1224.8	1217.4	1166.2	1241.1
Wdfy1	0.498402	1.41265	0.0148413	0.136691	4314.4	1106.2	1484.5	2513.4	1563.9	1136.1	3608.2	998.2	1436.8	1706.3	1641	1190.8	1527	1272.9	1206.5	1224	1214	1470.4	1255.4	1872.7	1820.5
Elac1	0.388852	1.30935	0.0148586	0.136722	1437.1	677.6	779.2	755.2	715.4	793.8	1602.1	602.1	764.7	700.2	752.7	731.6	649.1	704.9	656.7	773.2	722	556.1	678.2	562.6	632.9
Stk25	-0.145393	0.904133	0.0149437	0.136783	2541.7	2564.1	2252.2	2649.7	2446.1	2765	2362.6	2385.3	2635.7	2862.1	2962	3028.6	2905.9	2775.5	2901.7	3029.6	2602.7	2812.7	2680.6	2624.2	2627.9
Harbi1	0.48572	1.40028	0.0149493	0.136783	304.1	182.1	181.6	401.2	210.3	221.1	260.2	76.9	189.1	127.3	158.7	105.8	155.3	154.8	104.9	112.4	187.4	195.1	215.8	161	143.5
Tnfrsf8	0.773164	1.70901	0.014955	0.136783	502.2	191.3	102.8	181.7	109.2	98.2	832	119.4	233.9	302.1	115.3	154.3	142.9	234.6	238.2	215.7	206.6	131.7	122.1	130.8	68.5
Gnpda2	0.429019	1.34632	0.01494	0.136783	915.4	435.3	475.6	800.6	617.7	556.6	554.7	283.8	463.7	453.1	482.8	355.9	317.8	402.5	371.6	432.5	477.1	412.3	443.8	381.5	483
Ckap2	0.398407	1.31805	0.0149299	0.136783	2320.2	1528.9	1734.3	1281.3	1466.2	1376	1621.1	1437.6	1291.4	647.8	840.9	708	904.8	1275.2	1229.9	1018.7	1190.6	1198.4	1354	1397.6	1215.4
Gabbr2	-1.83137	0.280998	0.0148968	0.136783	12.1	4.2	1	0	0	3.1	2.9	0	11.2	10	28.5	19.9	19.7	9.5	7.1	6.9	17	2.1	0.8	20.1	17.1
Penk	-0.636769	0.643152	0.0149619	0.136783	29.1	96.9	107.6	56.8	78.9	50.2	44.8	137.9	139.3	97.4	88.2	130.7	144.9	146.5	184.3	111.3	145.9	96.8	152.8	108.3	61
Tefm	0.504895	1.41902	0.0148914	0.136783	203	153.7	168.1	272.5	161.8	185	58.1	100.8	99.7	91.1	112.6	135.6	83.9	84.5	76.4	80.3	141.6	94	135.8	112.2	104.9
Kcnc3	0.714056	1.64041	0.0149453	0.136783	145.6	54.3	84.6	56.8	266.9	92	299.3	91.9	29.5	62.4	99	51	96.3	50	69.2	41.3	29.8	91.1	58.2	100.6	92.1
Pnp2	0.693317	1.617	0.0148948	0.136783	454.5	578.2	738.9	206.3	310.5	442.6	352.6	220.1	269.5	123.6	149.2	190.4	178.1	226.2	213.8	196.2	220.4	263.5	383.2	273.2	239.9
Gm15133	0.70504	1.63019	0.0149448	0.136783	67.9	18.4	14.4	39.7	33.7	23	41	32.7	28.5	32.5	14.9	22.4	35.2	11.9	20.4	25.2	17	15	27.5	10.1	23.6
Rsl1d1	0.338631	1.26456	0.0150274	0.137239	3193.5	5519.2	5518.1	4718.3	3758.6	4161.9	3265.1	2891	3050.6	2968.2	2544.3	3615.9	3128.5	3023.2	2785.6	2443.4	4405.7	3049.1	3269.1	2675.2	2990.9
F10	0.535418	1.44936	0.0150294	0.137239	26126.6	18929.7	12500.4	8463.8	7520.5	8259.6	33302.3	22605.7	22088.3	16584.6	7679	19434.5	15402.1	16648.3	18191	11485.3	10025.4	10223.2	10191.2	7994.7	6951
Snx1	-0.273318	0.827415	0.0150623	0.137298	5612.4	6144.2	6990.1	2785.9	4359.9	5879.7	4275.4	7336.3	7730.2	8153.1	7428.1	9466.5	7754.9	7593.1	7557.6	7516.1	6922.1	4976.6	5825.1	5024.7	5926.2
Exosc1	0.363447	1.2865	0.0150498	0.137298	842.7	595.7	680.3	827.1	746.6	732.7	565.2	336	408.8	329.5	461.1	537.5	389.2	367.9	393	470.3	485.6	553.3	595	458.9	498
Zfp101	0.431138	1.3483	0.0150578	0.137298	1031.9	523	456.4	789.2	817.3	670.5	1069.3	369.6	449.5	318.3	393.3	289.9	435.8	619.2	506	434.8	492	507	573.1	510	481.9
Vapb	-0.26244	0.833677	0.0151728	0.138144	1981.3	2529	2456.9	2008.1	1994.3	2545.5	2094.8	2716	3516.3	3184.1	2952.5	3790.1	3233	2637.4	2778.5	3309.5	2609.1	2932.3	2864.9	2802.1	2668.6
Flot2	0.364363	1.28731	0.0151679	0.138144	14259	11375.2	10653.7	8015.2	8548.9	7810.6	11444.2	9736.6	7725.1	4969	6729.6	5973.8	5868.7	7702.6	8548.2	7735.2	5814.6	8616.7	8338.4	8371.6	7311.9
Ddx20	0.363568	1.2866	0.0151902	0.138221	1194.4	1752.9	1465.3	1533	1586.1	1345.7	1459.1	1196.2	1017.9	723.9	923.6	917	816.8	1020.4	1005.9	925.8	1295	1172.1	1221.5	1002.1	1093.4
Xkr8	0.481972	1.39665	0.0152388	0.138583	386.6	260.7	210.4	357.7	449.3	317.2	405	73.4	182	184.7	211.6	134.4	119.1	135.7	144.6	159.5	220.4	343.2	371	251.5	221.7
Cdk20	-0.627332	0.647372	0.0152544	0.138643	173.9	173.8	316.1	168.4	184.8	257.1	229.7	358.9	476.9	783.9	788	686.8	604.6	478.7	383.8	374	351.4	325.4	295.1	338.9	403.7
Gm20655	1.63197	3.09937	0.0152662	0.138669	107.6	25.1	8.6	0	9.9	0	185.8	28.3	14.2	22.5	21.7	26.1	18.6	3.6	26.5	6.9	7.5	7.1	2.4	10.1	12.9
Mapk9	0.245092	1.18517	0.0152856	0.138764	2330.7	1808.8	1713.2	2049.7	2200.5	2078.9	3209.9	1886.7	1985.9	2250.5	1913.6	1778.1	1666.7	1775.3	1774.6	1835.4	1927.5	1751	1882.7	1867.3	1838.7
Fam50a	-0.296588	0.814176	0.0153008	0.138798	1285	1629.2	1890.9	1536.8	1439.9	1361.9	1138.9	1939.7	1982.9	2286.7	1980.1	2822	2248.5	1903.9	2035.2	1939.8	1920.1	1665.5	1928.8	1633.6	1786.2
Cdk3-ps	1.07403	2.1053	0.0153071	0.138798	129.4	15	26.9	58.7	17.2	16.2	97.2	12.4	21.4	6.2	14.9	13.7	10.4	19.1	13.2	25.2	17	22.1	27.5	24.8	25.7
AA465934	0.665115	1.58569	0.0153189	0.138824	296.8	68.5	61.5	157.1	102.7	62.2	82.9	136.2	80.3	23.7	63.7	64.7	71.4	60.7	57	75.7	79.9	82.6	80	61.9	40.7
Lrrc42	-0.553907	0.681173	0.0153913	0.139364	63.1	455.3	482.3	206.3	433.7	419.6	113.4	327.1	501.3	473.1	566.9	579.8	486.6	435.8	451	527.7	485.6	451.5	464.8	519.3	577.2
Rpl13a-ps1	1.11068	2.15947	0.0153963	0.139364	27.5	37.6	66.3	106	18.9	13.1	36.2	4.4	18.3	10	5.4	32.4	14.5	19.1	11.2	25.2	23.4	15.7	7.3	8.5	12.9
Psmc6	0.238292	1.1796	0.015416	0.139461	6637	6632.1	6185.8	3075.5	3342.2	3563.5	4960.6	5173.8	4319.6	4783	3082.7	5512.2	4291	4417.5	4337.2	3911.8	4769.9	3323.9	3694.3	3069.1	3753.4
Rara	-0.508391	0.703006	0.0154624	0.139799	2880.6	1162.2	1447	1534.9	995.5	1903.8	1774.6	2674.4	3844.8	4826.7	3600.8	3999.1	3971.1	3360.1	3902.5	4722.8	2418.5	2317.8	2234.3	1827.1	2130
Osm	-0.632671	0.644981	0.0155092	0.140141	3073.9	6387.3	8856	6938.3	7513.1	4648.4	6988.7	12054.8	16671.5	24500.5	8400.5	28976.9	23077.2	18795.1	20045	24338	12393.8	10566.4	8403.1	6664.5	7869.8
Fxyd7	-1.38263	0.38352	0.0155228	0.140142	0	6.7	9.6	22.7	0	5.2	3.8	8	14.2	11.2	66.5	23.6	6.2	27.4	23.4	25.2	11.7	2.8	4	13.9	23.6
Pbx3	0.442343	1.35881	0.0155363	0.140142	851.6	309.1	305.5	628.3	331	338.6	820.6	473	465.7	362	328.2	535	337.5	406	370.6	450.8	337.6	262.8	334.7	282.5	323.4
Zfp629	0.353549	1.2777	0.0155303	0.140142	738.3	360.1	322.8	639.7	534.7	673.1	777.7	447.4	412.8	308.3	396	314.8	375.8	384.6	289.1	390	512.2	467.1	481	438.8	434.8
Traf5	-0.50184	0.706205	0.0155584	0.14026	176.3	155.4	230.6	363.4	411.5	257.6	252.6	284.7	412.8	670.3	596.7	449.2	504.2	410.8	507	492.1	393	382.4	384.8	424.1	453
Supt7l	0.347341	1.27221	0.0156065	0.140612	499.8	596.5	550.6	626.5	502.7	561.8	576.6	344.8	521.7	508	496.4	347.2	376.8	425.1	420.5	351	459	466.4	485.8	367.6	403.7
Zswim6	-0.620618	0.650392	0.0156408	0.14084	1082	1606.6	1374	1264.3	1278.9	1032.6	2867.7	2652.3	3382.1	5296	3655	4121.1	4974.3	3960.3	3805.8	3987.5	2799.7	2222.4	1641	2344	2533.7
Fam161b	0.877054	1.83662	0.0156697	0.140922	101.1	26.7	35.6	17	20.5	30.3	119.1	38	12.2	25	35.3	11.2	4.1	17.9	23.4	25.2	8.5	53.4	36.4	37.1	42.8
Ccz1	0.197497	1.14671	0.0156741	0.140922	2726.1	3632.7	3038.2	2466.1	2483	2545	2631.4	2556.8	2626.6	2486.4	2099.4	2712.5	2269.2	2302.8	2381.4	2396.4	2480.3	2198.2	2507.6	2183.1	2405.2
Gm27194	-2.26137	0.208573	0.0156772	0.140922	0	0	1	0	0	2.6	0	1.8	0	10	14.9	3.7	1	7.1	3.1	4.6	16	2.1	3.2	6.2	13.9
Slc45a4	-0.388548	0.763898	0.015688	0.140939	422.1	975	920.5	1093.9	1103.1	1279.8	673.8	959.3	1051.4	1444.1	1723.8	1197	1362.4	1112.1	1126.1	1234.3	1046.8	1394.2	1338.7	1543.1	1416.8
Gpr171	-0.823554	0.565048	0.0157367	0.141294	166.6	260.7	267.1	1181	283.4	842.4	227.8	709.1	626.4	776.4	1344	1392.4	693.6	1010.9	900	1360.5	1247	460.7	394.5	654.7	980.9
Slco5a1	-1.58334	0.333709	0.0157495	0.141328	0	5.8	15.4	5.7	0	140.6	1	0.9	9.2	7.5	141	6.2	42.4	50	20.4	27.5	28.8	43.4	17	71.2	61
Map3k14	-0.571816	0.672769	0.0157854	0.141346	1303.6	1152.1	1030	2239	833.7	1903.3	2378.8	2387.1	3223.5	3491.2	4350.8	3405.6	3280.6	3231.5	3357.8	4074.7	2759.3	1758.8	1535.9	2066.2	2687.9
Ly96	-0.672292	0.627509	0.0157608	0.141346	220.8	173.8	172	43.5	28.7	144.2	188.7	283.8	354.9	624.1	317.4	659.5	478.3	340.5	329.9	282.2	307.8	163.1	203.7	206.6	177.8
Ndufaf1	0.381919	1.30307	0.0158059	0.141346	388.2	399.4	373.8	423.9	221.8	385.7	244.9	177.7	244	242.1	200.7	318.5	206	166.7	233.2	168.6	273.7	257.8	312.8	228.3	262.4
Snord83b	-1.00527	0.498178	0.0157792	0.141346	0	12.5	26.9	1.9	43.5	47	36.2	15	49.8	15	78.7	38.6	43.5	45.2	29.5	49.3	39.4	43.4	55	75.8	64.3
Wipf3	2.25937	4.78781	0.0157962	0.141346	0	11.7	15.4	70	69.8	13.6	86.7	0	9.2	7.5	0	3.7	0	4.8	11.2	11.5	8.5	3.6	0	3.9	0
Gm6283	0.949421	1.9311	0.0158011	0.141346	26.7	22.6	15.4	39.7	3.3	11.5	14.3	8	10.2	16.2	13.6	2.5	4.1	8.3	9.2	9.2	4.3	17.1	15.4	9.3	6.4
Tmc7	0.548377	1.46244	0.0158766	0.141837	357.4	149.6	209.5	219.5	334.3	109.2	267.8	191.9	138.3	68.6	119.3	84.6	79.7	120.3	113	98.7	158.7	201.5	208.6	211.3	234.5
Gm10138	0.715255	1.64177	0.0158791	0.141837	37.2	16.7	35.6	60.6	41.9	37.6	21.9	39.8	33.6	20	29.8	14.9	29	16.7	19.3	12.6	29.8	36.3	25.9	10.8	4.3
Snora20	-1.86889	0.273784	0.0158909	0.141861	0	0.8	3.8	0	0	6.3	3.8	0	0	1.2	10.8	0	0	8.3	5.1	1.1	6.4	7.1	9.7	13.2	9.6
Gm11772	-0.689646	0.620006	0.0159402	0.142219	25.1	18.4	19.2	7.6	28.7	21.4	15.2	23	29.5	54.9	36.6	78.4	24.8	44.1	67.2	37.9	53.2	15.7	22.6	22.4	33.2
Zcchc10	0.427488	1.34489	0.0159744	0.142322	386.6	574	597.6	552.6	377	339.2	300.2	491.6	249.1	303.3	226.5	245.1	246.4	317.9	353.3	304	497.3	300.5	316.9	318.8	260.2
Omg	0.726764	1.65492	0.0159664	0.142322	77.6	33.4	62.5	96.5	69	14.6	101	96.4	59	15	48.8	32.4	29	45.2	29.5	41.3	26.6	34.9	30.7	41.8	61
Tnfaip6	0.491558	1.40596	0.0159791	0.142322	629.2	1609.1	1695.9	1447.8	1676.4	597.3	2905.8	1773.5	1083	1158.3	626.6	1325.2	1367.5	1239.5	1318.5	1142.6	763.6	852.3	1062.2	834.2	927.4
Zfp551	1.88643	3.69719	0.0160042	0.142382	21	18.4	4.8	13.2	27.9	20.9	10.5	0	1	6.2	5.4	0	0	2.4	0	2.3	3.2	19.9	0	11.6	9.6
Rraga	-0.196549	0.872636	0.0159987	0.142382	1737.1	1873.2	2110	1417.6	1771.7	1708.9	1555.4	2465.8	2270.7	2508.8	1841.8	2381.6	2239.2	2545.7	2565.7	2495.1	2740.1	1822.2	2193.9	1681.6	1619.2
Tmeff1	-1.44293	0.36782	0.0160178	0.142422	0	12.5	10.6	5.7	24.6	4.7	3.8	0.9	25.4	86.1	85.4	57.2	87	25	9.2	53.9	36.2	7.8	4.9	24	85.7
Tacstd2	0.579666	1.4945	0.0160359	0.142502	992.3	828	800.4	779.8	609.5	350.1	514.6	361.6	225.7	201	356.7	262.5	364.4	251.2	367.5	322.3	395.1	530.5	567.5	391.6	463.7
1700012B09Rik	-0.705321	0.613306	0.0160626	0.142658	56.6	173.8	126.8	30.3	42.7	72.6	41	374	338.6	254.6	92.2	475.3	291.9	234.6	285.1	206.5	230	121.1	140.7	75.8	102.8
Slc4a8	0.520077	1.43403	0.0160923	0.142839	134.2	279.1	447.7	403.1	777.8	642.8	357.4	171.5	153.5	108.6	486.9	129.4	146	169.1	116.1	207.6	198.1	320.4	310.4	315	313.8
Zswim1	0.474545	1.38948	0.0161568	0.142966	253.9	273.2	280.6	369.1	246.4	303.1	225.9	148.5	143.4	138.5	180.4	87.1	154.2	164.3	148.6	121.6	242.8	240.7	261.9	168.7	133.9
Aldh3b1	-0.321968	0.799978	0.016154	0.142966	3075.5	3894.2	4066.2	1869.9	2877.3	2972	1749.8	4200.4	4464	3387.6	3520.8	4625	3509.4	4515.1	4605	4780.2	2881.7	3729.1	3838.2	3631.7	3388.2
Adgrl4	0.914643	1.8851	0.016163	0.142966	239.4	1036.8	1053.1	4788.3	1255.1	2810	270.7	598.5	476.9	248.4	442.1	194.1	388.2	347.7	354.3	374	1218.3	830.3	794.6	853.6	668.2
Mettl18	0.654943	1.57455	0.0161708	0.142966	203.8	168.8	183.5	111.7	106.8	107.1	135.3	99.9	49.8	43.7	69.2	73.4	26.9	61.9	97.7	48.2	147	74.8	96.2	77.4	71.7
Sbsn	0.561167	1.47546	0.0161588	0.142966	381.7	150.4	152.8	280.1	275.2	132.2	308.8	79.6	151.5	153.5	212.9	84.6	140.8	96.4	106.9	133.1	122.5	162.4	142.3	174.9	218.5
Igkj1	2.03389	4.09508	0.0161245	0.142966	16.2	455.3	236.4	3.8	162.6	16.7	120.1	23	80.3	6.2	6.8	0	60	2.4	0	8	69.2	24.2	48.5	45.7	26.8
Gm5150	-0.66736	0.629658	0.0161509	0.142966	125.3	644.2	830.2	202.5	239	423.8	329.8	916.8	1300.6	1698.8	933.1	1708.4	1062.1	1102.6	1181	925.8	1063.9	486.3	590.1	544.8	661.8
Rdm1	-0.538615	0.688432	0.0162026	0.143166	292.7	288.2	360.3	329.3	400.8	470.9	183.9	549.9	581.6	295.8	424.5	516.4	502.1	608.4	610.9	494.4	407.9	591	740.5	626.8	466.9
Fut4	-0.36977	0.773906	0.0162623	0.143612	484.4	389.3	497.7	280.1	395.1	643.8	307.8	323.6	593.8	589.1	617.1	454.2	583.9	557.2	550.8	531.1	700.7	611.7	631.3	561	585.8
Rbm12b1	0.441206	1.35774	0.0162938	0.143808	336.4	147	144.1	193	131.4	148.4	302.1	154.7	156.6	162.3	146.5	124.4	104.6	117.9	175.1	128.5	159.7	128.9	164.1	130	144.6
Lrpap1	-0.354227	0.782289	0.0163158	0.143921	2163.3	4625.3	4473.6	2695.1	3609.1	3379.1	3894.1	6175.5	6447.9	6993.6	5081.8	7853.9	7898.8	6060.6	6573.1	6250.8	4619.7	4327.2	4341	4041.1	4069.3
Zfp933	0.47778	1.3926	0.0163419	0.144069	390.6	264	209.5	270.6	257.1	262.3	317.4	240.5	182	139.8	181.7	150.6	130.4	145.3	152.7	140	208.7	215	218.3	265.4	255.9
Ccdc86	0.352985	1.2772	0.0163524	0.144081	916.3	1041	1380.7	1449.7	1573.8	1113.1	1538.2	1264.3	1071.8	1260.7	920.9	1147.2	898.6	1231.2	1241.1	862.7	1239.6	792.5	856.1	784.7	908.1
Tmem5	0.328068	1.25533	0.0163745	0.144128	967.2	475.4	604.4	596.2	509.3	557.1	862.5	582.6	605	716.5	534.4	802.6	585.9	470.3	510.1	524.2	546.3	381	454.3	417.9	446.6
Tlr4	0.504338	1.41847	0.0163763	0.144128	4316	1867.3	1920.7	1343.8	1808.7	1623.2	4836.7	2237.7	2684.5	2618.7	1723.8	1700.9	1914.1	2267.1	2132	1811.4	1800.8	1399.2	1479.3	1538.4	1753
2500004C02Rik	0.535945	1.44989	0.0164087	0.144331	187.6	89.4	78.8	87.1	51.7	58.5	119.1	68.1	65.1	51.2	71.9	56	49.7	57.2	41.7	63.1	52.2	67.6	63.1	60.4	72.8
Tubb2a	-0.614976	0.652941	0.0164368	0.144497	203.8	1113.7	963.7	327.4	637.4	586.9	610.9	1290.8	1541.6	3029.3	1475.6	2061.8	2095.3	1494.3	2049.5	1468.4	1438.7	906.5	859.3	1042.4	892
Cd180	-0.868034	0.547893	0.0164895	0.144715	564.5	919	1810.2	537.5	1260	1906.9	544.2	3391.4	4079.7	9114.2	3522.1	4582.7	5885.3	4834.2	4729.2	3892.3	4014.8	1708.3	2054.1	3643.3	3000.6
Arhgef5	1.41271	2.66238	0.0164853	0.144715	11.3	74.4	35.6	435.3	56.7	167.2	15.2	30.9	13.2	27.5	25.8	11.2	8.3	17.9	18.3	8	61.8	37	29.1	41	22.5
Hist1h3d	0.924136	1.89755	0.0164827	0.144715	20.2	34.3	40.4	68.1	41.9	31.9	13.3	2.7	23.4	20	13.6	5	12.4	15.5	22.4	5.7	24.5	26.3	14.6	17.8	10.7
Rnps1	0.246776	1.18655	0.0165048	0.144768	1289.9	1445.4	1319.2	1304	1336.4	1239.6	1023.6	1079.5	906	761.4	862.6	938.2	1069.4	872.8	968.2	938.4	902	1256.1	1145.5	1112	839.6
Cysltr2	1.57224	2.97367	0.0165668	0.14523	0	14.2	21.1	119.2	52.6	69.5	18.1	0	21.4	5	6.8	6.2	7.2	2.4	19.3	4.6	10.6	2.1	3.2	22.4	0
Ticam2	-0.432932	0.740755	0.0165765	0.145234	1018.2	498	596.7	590.5	325.3	622.4	554.7	1095.4	1543.6	1385.5	760.8	1412.3	1601.5	1437.2	1424.4	1570.5	1027.7	650.1	879.5	584.3	547.2
Bod1	0.377998	1.29954	0.0165884	0.145256	258	388.5	358.4	425.8	299	276.5	281.1	439.4	260.3	313.3	272.6	313.6	300.2	233.4	284.1	177.8	286.5	219.3	252.2	209.7	231.3
Cwf19l1	0.262789	1.1998	0.0166239	0.145485	543.4	582.3	533.3	781.6	634.9	704.5	648.1	389	398.6	303.3	462.5	375.8	355.1	454.8	396.1	422.2	444.1	568.9	595.8	490.6	529
Trpv2	-0.296319	0.814327	0.0166874	0.145794	2369.5	2164.7	2409.8	2608	2114.2	2460.4	1702.1	3277.4	3791.9	4121.5	3699.8	4123.6	3568.4	3101.8	3507.5	3658.3	3097.9	2703	2814.8	2763.4	2728.6
Cd59a	0.919049	1.89087	0.0166702	0.145794	13.7	51.8	30.7	130.6	40.2	109.2	113.4	17.7	19.3	42.4	33.9	37.3	37.3	17.9	11.2	21.8	23.4	24.2	25.1	27.1	33.2
Klhl23	0.496138	1.41043	0.0166783	0.145794	1090.9	1396.1	1113.6	1321	1128.6	1123	1612.6	732	765.7	364.5	579.1	533.8	462.7	762	584.4	706.6	777.4	947.1	1169.7	976.6	998.1
Ptprr	0.61514	1.53171	0.0167181	0.145937	50.9	111.1	164.3	162.8	344.2	203.8	75.3	124.7	90.5	58.7	67.8	36.1	64.2	101.2	48.9	50.5	78.8	132.4	204.5	130	133.9
Zfp979	1.06689	2.09492	0.0167225	0.145937	20.2	51.8	69.2	41.6	54.2	86.2	25.7	0.9	21.4	18.7	13.6	8.7	23.8	9.5	10.2	9.2	54.3	17.1	21.8	11.6	21.4
Epb41l1	-1.07258	0.475469	0.0167605	0.146188	159.3	85.2	165.3	187.4	59.1	230.5	196.3	622.4	788.1	2043.3	1203	1696	1284.7	824	642.4	817.9	423.8	309	154.4	679.4	577.2
Spryd3	0.275827	1.21069	0.0167723	0.146208	3001.1	2114.6	1578.6	1451.6	1825.1	1619.5	2637.1	1654.2	1778.5	1564	1711.6	1805.5	1486.6	1564.6	1829.6	1588.8	1513.3	1546.6	1541.6	1443.2	1403.9
Gbgt1	-1.77984	0.291215	0.0167926	0.146222	0	0	19.2	1.9	0	8.4	1	23	30.5	114.8	67.8	68.4	138.7	27.4	25.5	28.7	44.7	5	10.5	29.4	32.1
Tmem37	-1.59802	0.33033	0.0167916	0.146222	9.7	12.5	113.4	47.3	3.3	55.9	21	160.9	291.8	1251.9	577.8	958.1	791.9	323.9	325.8	445.1	197	112.5	67.1	202	219.5
Zfp410	0.274926	1.20993	0.0168498	0.146556	2161.6	2200.7	2045.6	1883.1	2039.5	1658.2	1749.8	1402.2	1243.6	1232	1280.3	1345.1	1413.1	1341.9	1301.2	1471.8	1637.9	1569.4	1784.1	1348.8	1579.5
4732440D04Rik	1.00313	2.00435	0.0168463	0.146556	281.4	112.8	59.6	194.9	72.3	43.4	313.6	57.5	39.7	111.1	47.5	48.5	111.8	65.5	63.1	47	121.4	54.1	29.1	58	63.2
Kctd14	-0.883437	0.542074	0.0168634	0.146592	14.6	25.9	40.4	45.4	48.5	164.1	15.2	23.9	73.2	31.2	92.2	67.2	33.1	96.4	73.3	65.4	121.4	72.6	128.5	138.5	77.1
Tm4sf5	-1.79073	0.289026	0.0169154	0.146717	4.9	0	2.9	0	0	4.2	1.9	0.9	3.1	5	8.1	12.4	11.4	7.1	2	5.7	10.6	2.1	2.4	13.2	10.7
Scd1	0.879401	1.83961	0.0168922	0.146717	86.5	124.5	198.9	524.3	570.9	159.9	144.9	120.2	153.5	112.3	104.4	70.9	162.5	42.9	64.1	118.2	344	71.9	72.8	102.9	68.5
H2-Ob	-0.789996	0.578346	0.0169023	0.146717	123.7	152.9	186.4	509.1	989.8	460.9	119.1	243.1	403.7	381.9	1208.4	443	252.6	515.6	411.3	776.6	804	361	307.2	674.8	819.2
1700086O06Rik	0.670048	1.59113	0.0169106	0.146717	60.7	43.4	27.9	45.4	36.1	38.7	46.7	75.1	22.4	10	27.1	14.9	26.9	22.6	28.5	10.3	16	41.3	50.9	31	25.7
Spata24	0.481714	1.3964	0.0169249	0.146717	118.9	142	150.9	159	164.3	190.2	80.1	73.4	81.3	51.2	73.2	89.6	58	75	56	60.8	104.4	119.6	159.2	87.4	91
Trmt1l	0.180874	1.13357	0.0169367	0.146738	1495.3	1145.5	1261.6	1370.3	1405.4	1351.4	1543.9	1079.5	1016.9	1177	1246.4	968.1	1017.6	1070.4	1004.9	1063.4	1036.2	1321.6	1327.4	1206.4	1385.7
Polr1c	0.279612	1.21387	0.0169524	0.146792	1233.3	1495.5	1551.7	1593.6	1489.2	1396.9	1076	1012.3	1034.1	954.9	1087.7	1119.9	989.7	1012.1	962.1	946.4	1052.2	1143.6	1333.8	1042.4	1006.6
Cacna1d	-0.731764	0.602167	0.0169684	0.146812	260.4	270.7	294	121.1	255.4	348.6	429.8	649.8	806.4	1650.1	1060.6	925.7	1369.6	1038.3	869.5	1080.6	547.4	364.6	376.7	492.9	509.7
Bms1	0.218407	1.16345	0.0169735	0.146812	3797.6	3629.4	3778	3448.3	3209.9	3552.6	3958	2785.8	2515.7	2567.5	2688	2586.9	2793	2800.5	2713.3	2858.7	3318.4	2831.9	3060.5	2807.6	3033.8
Gfi1	0.457745	1.37339	0.0170192	0.146976	4782.6	1830.6	2947.8	4296.2	3999.3	4056.4	2457	2175.8	2463.9	1172	1706.1	1547.9	1405.8	2089.7	1628	1762	2169.3	3420.1	3787.2	2940.7	2649.3
Tm6sf2	1.48708	2.80322	0.0170093	0.146976	7.3	5.8	15.4	75.7	32	16.2	4.8	0	0	3.7	8.1	1.2	2.1	3.6	2	6.9	0	5	4.9	15.5	7.5
Rnf14	0.236634	1.17824	0.0170304	0.146976	4181.8	3614.3	3081.4	2793.5	2841.1	2816.2	4733.8	3031.6	3003.8	2577.5	2469.7	2457.5	2639.8	2652.9	2765.2	2449.2	2760.3	3143.1	3391.1	2974.7	3003.8
Pira2	-0.645385	0.639322	0.0170286	0.146976	192.5	233.9	304.6	170.3	260.4	210.1	165.8	686.1	461.7	428.1	386.5	430.5	691.5	543	631.2	477.2	468.6	343.9	404.2	357.5	336.3
Cnih1	0.264876	1.20153	0.0170602	0.147017	3079.5	2669.4	2615.4	2008.1	2229.2	2235.1	3012.6	1997.2	2363.2	1913.5	1696.6	2382.8	1822	1768.2	2011.8	1902	2079.8	2208.1	2359.6	1840.2	2009
Prex1	-0.391974	0.762086	0.0170524	0.147017	9195.7	4963.6	5889.9	9370.3	7222.4	7374.8	8627	9478.5	11044.1	13318.1	13867.5	9935.6	13722.9	12511.8	12337.7	14901.5	8932.7	10196.1	8114.5	9954.9	9707.4
Gm13610	1.95927	3.88866	0.0170634	0.147017	24.3	7.5	3.8	0	9.9	9.4	21.9	0	1	1.2	2.7	0	0	1.2	2	5.7	0	4.3	1.6	6.2	0
Sel1l	0.39328	1.31338	0.0170775	0.147057	7891.3	8711.6	6149.3	5303.1	5806.3	14498.2	9698.2	6591	6705.2	9322.7	6043.4	7001.6	6980.5	6347.6	6593.4	6163.6	6730.4	5415.3	5167.9	5293.2	5876.9
Rad23a	-0.36877	0.774442	0.0171127	0.147279	1062.6	1850.6	1788.1	1146.9	1883.4	2248.7	954	2014	2094.7	2370.3	2449.4	2479.9	2360.3	2202.8	2311.2	2137.1	1886	2241.6	2107.4	2283.7	2087.1
Plod1	-0.576474	0.670601	0.0171742	0.147547	1583.4	1043.5	1471	980.4	1114.6	1054.1	1546.8	1899.1	2360.1	4770.5	3238.7	3596	4023.9	2149.2	2483.2	2872.5	1612.3	1648.4	1502.8	2173.8	2286.3
Naa35	0.21549	1.1611	0.0172009	0.147547	1918.2	1648.4	1593.1	1256.7	1177	1212.4	1670.7	1381	1385	1225.7	1197.6	1240.6	1312.7	1263.3	1286.9	1113.9	1237.5	1258.9	1216.6	1205.7	1297.9
Pmm2	0.215128	1.16081	0.017211	0.147547	3192.7	2896.6	3094.8	2693.2	2680.1	2207.4	1929.9	2163.4	2050	2289.2	2298.8	2494.8	2137.7	2012.3	2037.3	2079.8	2036.2	2248.7	2383.1	2094.8	1997.2
Zfyve9	-0.526122	0.694419	0.0171937	0.147547	540.2	505.5	670.7	327.4	410.7	638.1	1216.1	1125.5	1615.8	1477.8	934.4	1608.9	1769.2	1688.4	1758.3	1812.5	1283.3	683.6	808.4	667.1	730.3
Csnk2a2	0.223444	1.16752	0.0171902	0.147547	2140.6	1787.1	1695.9	1970.2	1706.8	1538.5	2677.1	1414.6	1605.6	1806.1	1403.7	1901.3	1657.4	1491.9	1655.5	1398.4	1696.5	1414.9	1488.2	1483.5	1688.8
Ier5	-0.549918	0.683059	0.0172196	0.147547	4815.8	4215.9	8502.4	7118.1	4678.6	4098.2	6133.8	8022.4	8902.6	14360.3	12866.6	15542.4	11345	10100.7	9802.6	11526.6	10332.1	6830.9	6678	7662	8530.5
Igkv2-137	4.46082	22.0212	0.0171722	0.147547	0	252.3	16.3	0	0	2.1	0	473.9	7.1	0	185.8	0	0	0	2	0	4.3	0	96.2	2.3	0
Ighv1-59	4.2493	19.0181	0.0172071	0.147547	238.6	5	108.6	0	0.8	9.4	11.4	0	1	0	0	0	0	0	0	16.1	4.3	0	0	0.8	0
Rab36	-0.688128	0.620659	0.0172291	0.147547	58.2	61	168.1	149.5	244.8	204.9	163	167.1	363	187.2	230.6	304.9	299.2	321.5	337	422.2	241.7	259.9	373.5	215.1	137.1
Limd1	-0.325504	0.79802	0.0172428	0.147582	1581.8	3159.8	2620.2	2204.9	2174.2	3240.1	2995.4	3831.7	4221	4665.7	4000.9	4134.8	4457.7	4260.3	4803.5	4423.4	4028.7	2712.3	3196.3	2957.7	2957.7
Mrpl45	0.290374	1.22296	0.0172814	0.14775	1831.7	2245.8	1996.6	1955.1	1541.7	1341	2343.5	1209.5	1240.6	1024.8	1283	1345.1	1299.2	1305	1327.6	1251.5	1254.5	1488.2	1362.9	1549.3	1686.6
0610010F05Rik	0.328574	1.25577	0.017275	0.14775	2125.3	1317.6	1445.1	1389.2	996.3	1204	2235.8	1259.8	1549.7	1335.6	1159.6	1310.2	1107.7	1262.1	1366.3	1127.7	1410	917.9	1092.1	1037.7	1194
Pabpc4	0.405055	1.32414	0.0172983	0.147814	569.3	1286.7	1263.5	1260.5	1018.5	1156.5	634.7	702.9	507.4	534.2	629.3	650.8	704	494.1	569.1	543.7	781.7	783.3	778.5	788.6	764.6
Olfr432	3.24713	9.49473	0.0173129	0.147858	34	0.8	0	36	0	0	62.9	0	0	1.2	0	0	0	1.2	1	0	4.3	0	1.6	0.8	4.3
Arsi	-1.26576	0.415879	0.0173228	0.147861	0	7.5	24	9.5	9	39.2	0	69	62	83.6	69.2	77.1	72.5	56	43.8	102.1	58.6	58.4	60.6	58	52.5
Saa1	2.06929	4.1968	0.0173459	0.147977	10.5	20.9	2.9	34.1	0	0.5	14.3	8.8	0	0	4.1	2.5	1	4.8	0	4.6	0	2.8	0	0	4.3
Hdac10	-0.377046	0.770013	0.0173594	0.148011	600.1	359.3	457.4	811.9	848.5	872.2	313.6	498.6	613.2	587.9	1007.7	561.2	658.4	622.7	717.8	737.6	673	1005.4	1034.7	821.8	867.4
Nrg4	0.541742	1.45573	0.0173981	0.148017	452.9	279.9	237.3	393.7	391	408.1	670.9	300.6	217.6	107.3	170.9	189.1	170.8	229.8	285.1	136.5	191.7	343.9	299.1	306.4	295.6
AA986860	0.785428	1.7236	0.017387	0.148017	48.5	30.1	22.1	66.2	18.1	27.2	66.7	13.3	43.7	30	24.4	26.1	20.7	20.2	18.3	16.1	28.8	16.4	19.4	21.7	19.3
Polr1a	0.342942	1.26834	0.0173969	0.148017	3098.1	2582.5	2617.3	4339.8	3068.7	3395.8	2364.5	1587.9	1713.4	1480.3	2359.8	1516.8	1948.3	1886.1	1734.9	1765.5	2208.7	2549.2	2190.7	2468.6	2245.6
Dazap1	0.189921	1.1407	0.0173762	0.148017	5188.6	4200	4214.2	3476.7	4271.2	4044.3	3412.9	4193.3	3517.3	3061.8	3196.6	3409.3	3529.1	3410.2	3299.8	3454.1	3448.3	4227.5	3349.9	3534.2	3268.3
Zfr	0.313516	1.24273	0.0174338	0.148078	7573.5	5028.8	4800.3	6039.3	5190.3	4180.2	8448.8	5025.2	4835.2	5661.7	4173.1	4006.6	5038.4	5331.9	5209.8	4757.2	5078.7	4138.5	4026.5	4072.8	4437.7
Ppp1r8	0.278722	1.21312	0.0174185	0.148078	1904.5	2260	2128.2	1604.9	1756.9	1857.8	1868.9	1212.1	1364.6	1075.9	1358.9	1428.4	1092.2	1205	1355.1	1253.8	1564.4	1587.2	1764.7	1565.5	1409.3
Mogat2	-0.553726	0.681258	0.0174256	0.148078	1014.1	1780.4	2253.2	1968.3	2612.8	1506.1	604.2	3157.1	2179.1	1215.7	1873	1862.7	1824.1	3425.6	2824.3	2484.7	1807.2	3620.2	3619.9	3492.4	3097
Gm26527	1.71059	3.27295	0.0174621	0.148237	1.6	6.7	3.8	24.6	25.5	8.4	9.5	17.7	0	0	4.1	0	0	1.2	3.1	0	1.1	7.1	17.8	3.1	9.6
Tiam1	-0.490024	0.712013	0.017527	0.148471	2661.4	6413.2	6358.8	3908.2	7573.9	6915.4	3328	11969	9439.5	8437.7	8769.4	7654.9	9977.5	10892.5	11423.4	9311.4	9438.6	8736.4	8704.6	8431.2	7893.4
Dusp14	0.864864	1.82117	0.0175316	0.148471	17.8	57.6	76.9	53	26.3	111.8	85.8	56.6	108.8	146	21.7	121.9	40.4	47.6	78.4	36.7	49	23.5	28.3	15.5	23.6
Ahcyl1	0.15502	1.11344	0.0175373	0.148471	5873.6	4906	4511.1	5414.8	5330.7	4940.1	5034	4221.6	4711.1	4675.7	3907.3	4408.5	4579.8	4493.7	4348.4	4827.2	4650.6	4472.5	4484.1	4246.9	4608
Vipr1	-0.74596	0.596271	0.0175268	0.148471	56.6	44.3	35.6	36	56.7	46	153.4	34.5	35.6	52.4	223.8	99.5	51.8	70.3	64.1	64.2	90.5	58.4	50.1	109.9	163.8
Zfp931	-0.850151	0.554727	0.017525	0.148471	14.6	42.6	26.9	18.9	24.6	43.9	9.5	24.8	67.1	82.4	75.9	61	52.8	67.9	81.5	58.5	76.7	42.7	59.8	37.9	58.9
Scimp	-1.29049	0.408811	0.0175661	0.148634	8.9	8.4	68.2	0	78.9	18.3	15.2	86.6	109.8	353.2	269.9	372	143.9	111.9	122.2	136.5	172.5	37.7	41.2	105.2	145.6
Prr5l	-1.19308	0.437369	0.0175852	0.148664	0.8	38.4	120.1	39.7	55.9	168.8	23.8	310.3	312.2	897.4	573.7	469.1	432.7	329.8	361.4	341.9	367.4	262	219.1	337.4	337.3
Ppig	0.229791	1.17267	0.0175888	0.148664	6824.6	6141.7	5733.3	4203.5	3307.7	3185.7	5021.6	6621.9	5400.6	6173.5	3250.9	5851.9	5588.1	5218.8	5251.5	4381	4997.8	3118.9	3588.4	3156.6	3760.9
Numb	0.419023	1.33702	0.0176183	0.148825	5918.9	2816.4	2788.3	3702	3327.4	2015.1	5803.1	3297.7	2158.8	2425.2	2650.1	2107.8	2581.9	2857.7	2485.3	2398.7	1925.4	2935.1	2330.5	3087.7	3083
Atp8b2	-0.556009	0.680181	0.0176269	0.148825	581.5	1753.7	1183.7	1724.2	1154.9	2370.5	482.2	2916.7	2780.1	2950.7	2755.9	2652.8	3536.3	2886.2	3399.5	3207.4	2976.5	1931.1	1603.8	1755.9	1904
Mycl	-0.909858	0.532238	0.0176384	0.148841	28.3	16.7	50.9	153.3	49.3	69.5	46.7	65.4	116.9	104.8	344.5	99.5	79.7	64.3	65.2	150.3	169.3	103.2	59.8	177.2	206.7
Dbr1	0.301762	1.23265	0.0176511	0.148868	1123.3	1295.8	1375	1133.7	1423.4	950.6	1047.4	1121	944.7	682.8	695.7	752.8	765	970.4	905.1	860.4	1005.3	979.8	1016.1	1036.2	947.7
Hp	0.458454	1.37407	0.0176876	0.148944	86693.2	72491.1	63032.6	41037.5	36586.5	37158.8	60102	51808.5	47146.8	22000.4	24553.2	38371.3	29785.5	44574.9	52307.6	38901.1	29852.5	36818.2	44035.4	36009.2	32593
Nmrk1	0.629819	1.54737	0.0176881	0.148944	856.4	307.5	347.8	285.8	276	219	904.4	275	247.1	293.3	359.4	270	311.6	196.5	198.5	199.6	198.1	337.5	240.1	313.4	289.1
Gm29438	1.87287	3.66261	0.0176888	0.148944	25.1	1.7	10.6	51.1	0.8	4.2	37.2	0	7.1	1.2	6.8	0	2.1	4.8	0	2.3	2.1	7.8	4.9	7.7	8.6
Ralb	-0.266135	0.831545	0.0178618	0.149628	3268.8	3517.4	3531.1	1869.9	1761.9	2273.3	3193.7	4829	4380.6	4560.9	3364.8	4917.4	3891.4	4215.1	4474.7	4215.8	3710.3	3195	3428.3	3202.2	3169.8
Mvd	-0.318226	0.802056	0.0177996	0.149628	658.3	769.5	632.2	371	545.4	468.2	472.7	686.9	793.2	544.2	779.8	690.6	796.1	719.2	779.9	884.5	668.8	680	715.4	690.3	534.4
Cav1	-1.391	0.3813	0.0179221	0.149628	119.7	66.8	187.4	81.4	30.4	153.6	152.5	486.3	846	3372.6	1384.7	1230.6	1901.7	740.6	899	1641.6	525	242.8	163.3	396.2	1409.3
Plxdc1	-0.974323	0.508979	0.0178971	0.149628	4.9	133.7	215.2	66.2	218.5	442.1	66.7	454.4	566.4	552.9	507.2	512.6	616	551.3	492.8	626.3	500.5	448.6	542.4	482.9	378
Fgd6	0.532817	1.44675	0.017796	0.149628	894.4	995.9	809	654.8	890.4	564.4	1990	992	827.7	1663.8	943.9	834.9	1014.5	647.7	648.6	636.7	709.3	549	345.2	636.1	840.6
Ccdc116	0.730634	1.65937	0.0179438	0.149628	59	81.9	101.8	60.6	119.9	95.6	68.6	30.1	16.3	28.7	43.4	13.7	54.9	22.6	29.5	18.4	52.2	54.8	55.8	54.2	52.5
Tmem132a	-1.05529	0.4812	0.0179193	0.149628	8.9	10	17.3	56.8	13.1	45.5	48.6	128.2	118	192.2	261.8	216.5	139.8	100	70.3	167.5	86.3	76.9	63.1	83.6	102.8
Chit1	-0.511767	0.701363	0.0179077	0.149628	173.9	353.4	449.7	247.9	467.4	231	300.2	501.3	207.4	258.4	352.6	374.5	281.6	528.7	519.2	534.6	338.7	447.2	416.3	665.5	572.9
Dcaf8	0.185299	1.13705	0.0179617	0.149628	5123.1	3150.6	3451.3	5833	4118.4	4762.4	4353.5	3524	3582.4	3552.3	3820.5	3097	3813.8	3501.8	3227.5	3836.1	3512.2	3912.8	3813.1	3873.2	3804.8
Sdad1	0.264328	1.20108	0.0179163	0.149628	1721.7	2829.8	2610.6	3126.6	3153.3	3288.1	2428.4	2089.1	2277.8	1919.7	2107.6	1814.2	1883.1	1744.4	2143.2	2054.5	2674.1	2254.4	2445.3	2026	2161
Eif3l	0.22597	1.16956	0.0178473	0.149628	7429.5	10575.6	9121.2	7632.9	8004.3	8224.5	6212.9	7818.1	6382.8	5875.2	6394.6	7060.1	6926.7	6402.4	6278.8	5943.4	6737.9	7149.9	7067.6	6558.4	6097.5
Nploc4	0.229487	1.17242	0.0179718	0.149628	6745.3	7681.5	5342.2	4792.1	4946.3	5149.6	6781.9	4979.3	4481.3	5337.2	4524.4	4363.7	5085	4799.7	5373.7	4927	4809.3	4956.7	4808.2	4538.7	4413.1
Ikbke	0.510837	1.42488	0.0178389	0.149628	18612.2	13048.7	6957.4	7526.9	6226	7738.5	23419.2	11528.7	13654.4	7849.8	6200.7	9113.2	7947.4	10624.6	9980.8	7178.9	6961.5	8396.7	7899.4	8414.2	6939.2
Il20rb	0.681065	1.60332	0.0178268	0.149628	112.4	361.8	164.3	282	238.2	100.9	300.2	164.4	118	119.8	154.6	98.3	101.5	177.4	106.9	78	124.6	103.2	91.3	178.8	138.1
Zfp36	-0.628268	0.646952	0.0179242	0.149628	24512.4	20480.3	46975.2	56116	40943.9	29992.5	30873.9	60885.6	78684.8	106664	71143.8	129838	100202	84409.6	81235.8	114542	71329.8	54862.7	42831.7	45332.6	50343.7
Ttll13	2.02608	4.07298	0.017919	0.149628	59.8	3.3	1	28.4	0	2.6	39.1	0	4.1	13.7	8.1	0	11.4	1.2	1	0	2.1	4.3	4.9	5.4	6.4
Fam160a1	1.6665	3.17443	0.0179667	0.149628	14.6	5	12.5	24.6	70.6	32.4	25.7	0	0	8.7	8.1	0	1	1.2	1	3.4	5.3	22.1	8.1	21.7	4.3
Tsga10	-0.324544	0.798551	0.0179439	0.149628	538.6	250.6	345.9	282	255.4	301.5	388.8	566.7	563.3	626.6	462.5	655.7	609.7	541.8	602.7	708.9	433.4	378.1	363	355.2	416.6
Gm11455	-1.12191	0.459485	0.0177941	0.149628	0	2.5	10.6	17	7.4	8.9	23.8	0	18.3	13.7	38	11.2	4.1	17.9	30.5	18.4	18.1	31.3	19.4	31	25.7
Gm15201	2.1906	4.56496	0.0178108	0.149628	12.9	1.7	4.8	0	0	11	4.8	33.6	2	8.7	6.8	0	0	0	0	0	3.2	7.8	3.2	4.6	4.3
Gm37296	1.40121	2.64123	0.0178692	0.149628	41.2	4.2	5.8	41.6	10.7	1.6	17.2	0	11.2	27.5	4.1	7.5	9.3	3.6	11.2	18.4	6.4	7.8	0.8	0.8	2.1
Nek4	0.538669	1.45263	0.0180088	0.149855	770.7	390.2	399.7	458	317.9	416.5	445.1	293.5	224.7	349.5	307.9	281.2	258.8	248.9	256.6	234	320.5	306.2	245.7	302.6	333
Gamt	-1.01496	0.494843	0.0180277	0.149932	8.9	42.6	84.6	5.7	49.3	110.3	7.6	201.6	194.2	205.9	142.4	197.8	223.6	139.3	199.6	128.5	110.8	163.1	172.2	158.6	145.6
Metrnl	-0.636939	0.643076	0.0180456	0.150001	2097	3881.7	3138.1	1652.3	846	1668.1	1969.9	7838.5	9456.8	12932.4	4125.7	11820.7	9346	7843.1	9720.1	6777.4	4968	3237.8	2965.9	2474.8	2736.1
Cfap54	0.995134	1.99327	0.0181019	0.15015	45.3	27.6	8.6	20.8	12.3	30.3	57.2	14.1	11.2	12.5	12.2	10	17.6	8.3	7.1	14.9	8.5	18.5	12.9	12.4	10.7
Nip7	0.361421	1.28469	0.0180899	0.15015	983.4	1645.9	1479.7	1120.4	841.9	1100.1	891.1	838.1	899.9	1027.3	698.5	1139.8	866.5	776.3	880.7	659.6	1066	758.4	942.6	715	693.9
Slc22a15	0.523668	1.43761	0.0180754	0.15015	5002.6	2544.1	1810.2	2314.7	2005	1650.9	5777.4	2277.5	1925.9	1043.5	1744.1	1592.7	1398.6	1886.1	2109.6	1741.4	1424.9	1924.7	2205.2	2199.3	2150.3
Rmi2	-0.475678	0.719129	0.0181021	0.15015	180.3	288.2	312.3	136.3	271.9	414.9	118.2	281.1	327.4	156	305.2	181.7	203.9	322.7	374.7	301.7	369.5	499.2	508.5	415.6	444.4
Ssr1	0.218391	1.16343	0.0181324	0.150178	11742.3	20389.2	16288.1	9309.8	11258.6	14404.7	12519.2	13424.2	13469.4	12335.8	9096.2	12623.3	11555.2	12259.4	12378.5	11040.2	13911.3	11357.5	11854.8	9836.5	10367.1
Fam213b	-1.10439	0.465098	0.0181358	0.150178	28.3	62.7	142.2	3.8	30.4	154.7	36.2	320.9	316.2	506.8	356.7	561.2	477.2	275.1	202.6	346.4	236.4	148.8	122.1	221.3	145.6
Dus2	0.300269	1.23137	0.018144	0.150178	640.5	527.2	448.7	478.8	371.3	417	352.6	328	335.6	393.2	387.9	375.8	340.6	337	335	306.3	377	341.1	358.9	321.2	342.7
Gm10130	0.955163	1.9388	0.0181373	0.150178	7.3	33.4	27.9	20.8	37	16.2	38.1	34.5	14.2	11.2	14.9	12.4	6.2	15.5	12.2	9.2	23.4	12.1	8.1	6.2	17.1
Wdr53	0.349366	1.274	0.0181723	0.150243	590.3	494.6	462.2	293.4	292.4	279.6	297.4	376.6	272.5	212.2	219.7	241.4	300.2	303.6	329.9	214.5	373.8	245.7	316.1	220.5	253.8
Mutyh	0.50774	1.42182	0.0181808	0.150243	359.9	257.3	231.6	280.1	321.2	297.4	272.6	140.6	168.8	98.6	234.6	119.5	63.1	140.5	112	153.7	172.5	287	278.1	287.1	172.4
Nop14	0.300705	1.23175	0.0181755	0.150243	1169.4	1813	1645.9	1945.6	1214.8	1452.3	1200.8	1000.8	1016.9	1379.2	1094.5	1162.2	1266.1	1089.5	970.3	1014.1	1394	1048.9	1134.1	1078	1103
Rere	-0.327105	0.797135	0.0181946	0.150277	3217.8	2214.9	2617.3	3883.6	4058.4	5038.8	4004.7	3077.6	4214.9	4248.8	6169.5	3456.6	4694.7	3896	4262.9	5436.4	4039.3	4854.2	4436.4	4931	4581.2
Utp6	0.223816	1.16782	0.0182688	0.15073	3344	2833.1	3179.4	2178.4	2584.9	2593.1	2840.1	2060	2003.2	2119.4	2050.6	2287	2038.4	2150.4	2079	2144	2603.8	2154.7	2429.2	2046.1	2247.8
Evc2	2.55823	5.88985	0.0182628	0.15073	0	18.4	15.4	83.3	79.7	28.2	0	0	8.1	6.2	0	0	0	3.6	1	10.3	6.4	1.4	0.8	3.9	5.4
Ppt1	-0.387861	0.764262	0.018296	0.150874	2843.4	4838.3	5808.2	2575.8	4039.5	4905	4213.4	6182.5	7097.7	10984	6988.7	9923.2	8495.1	7295.4	7265.4	7856.8	7319.3	4401.3	4816.3	5061	5380
Fblim1	-1.15565	0.448863	0.0183274	0.150987	148	34.3	118.2	81.4	28.7	153.1	91.5	256.4	357.9	1314.3	808.3	750.3	1074.6	288.1	231.1	403.8	247.1	172.3	75.2	528.5	464.8
Gm29170	0.537323	1.45128	0.0183291	0.150987	182.8	150.4	127.8	418.3	239	103.5	224.9	84	99.7	111.1	109.9	83.4	118	102.4	120.1	133.1	159.7	123.2	89.7	109.9	122.1
Ncl	0.331615	1.25842	0.0183898	0.151407	24861.8	55200.7	47805.3	28818.8	26322.6	28365.2	21093.8	27181.8	23607.5	25593.9	19970.5	32088.9	26444.8	22297	21355.3	22417.6	32607.5	20219.9	22867.3	20778.9	24649.3
Notch4	-1.11234	0.462542	0.0184189	0.151551	134.2	6.7	25.9	0	27.1	62.7	65.8	25.6	30.5	127.3	284.8	146.8	80.7	92.9	78.4	91.8	78.8	63.4	21	91.3	172.4
Btla	-0.557854	0.679312	0.0184267	0.151551	158.5	549.8	855.1	811.9	1518.7	1376.5	549.9	942.5	1463.3	740.2	1402.3	1211.9	1136.7	1351.4	1604.6	1872.2	1693.3	975.5	1227.9	890.7	1150.1
Cfap97	0.502696	1.41686	0.0184852	0.151631	1043.2	508.8	456.4	673.8	721.2	819.4	891.1	603	553.2	431.9	455.7	348.4	347.8	471.5	499.9	479.5	515.4	509.1	617.6	461.2	527.9
Nt5dc1	0.43684	1.35364	0.0184534	0.151631	3343.2	1339.3	1753.5	1309.7	1264.9	1188.4	3099.3	1467.6	1363.6	1296.9	1135.2	1342.6	1146	1612.2	1350	1315.8	1325.9	1033.9	1171.3	1259.1	1438.2
Poln	0.969671	1.95839	0.0184807	0.151631	51.8	32.6	16.3	109.8	42.7	46	76.2	4.4	18.3	7.5	17.6	2.5	11.4	9.5	19.3	8	27.7	29.9	36.4	27.9	31.1
Cracr2b	-0.719922	0.60713	0.0184613	0.151631	129.4	113.6	179.7	176	193.8	340.2	41.9	232.5	273.5	262.1	383.8	268.8	274.3	298.9	188.4	306.3	287.5	532.6	444.6	403.2	242
Camk2b	1.10763	2.15492	0.0184784	0.151631	23.5	26.7	96.1	202.5	96.1	134.8	67.7	31.8	148.5	92.4	24.4	19.9	35.2	52.4	40.7	21.8	11.7	165.2	38	44.9	42.8
Cst3	-0.564476	0.676201	0.0185526	0.152104	9473.9	9471.1	13389.2	7318.7	9602.7	14124.6	7777.8	22424.4	22094.4	24709	22455.1	32585.4	23840.2	18747.5	19411.7	20830	17837.8	16313.5	16812.6	15220.2	13700.7
Gnal	0.882319	1.84334	0.0185746	0.152204	38	186.3	89.4	463.7	256.3	63.2	181.1	74.3	68.1	59.9	69.2	57.2	46.6	81	67.2	70	119.3	63.4	55	96	76
Gm29243	1.65359	3.14616	0.0186432	0.152686	33.2	14.2	8.6	20.8	18.1	13.1	11.4	0	0	1.2	0	5	0	2.4	1	5.7	5.3	5.7	5.7	8.5	3.2
Sh3bgrl	-0.472071	0.720929	0.0187101	0.153154	5024.4	6694.8	6173.4	4951.1	5740.6	7073.3	5771.7	10372.3	18452	21423.8	10028	12467.8	11663.9	17914	17695.1	17348.4	14277.7	7661.1	7486.4	7468.5	10085.4
Ifitm10	1.30097	2.46394	0.0187378	0.153299	146.4	17.5	25	109.8	16.4	5.7	97.2	15.9	23.4	13.7	21.7	13.7	0	15.5	19.3	11.5	65	7.8	34	10.8	9.6
Xylt2	-0.730717	0.602604	0.0187542	0.153353	376.9	222.2	382.4	420.2	276.8	589	300.2	572	921.3	1809.9	1333.2	1348.8	1525.9	972.8	778.9	1039.3	618.7	579.6	450.3	756.8	775.3
Psmd12	0.210358	1.15698	0.0187689	0.153393	2997	4001.2	3708.8	2405.5	2499.4	2570.1	2572.3	2533	2715	3199.1	2102.2	3331	2840.7	2744.6	2618.6	2412.5	2706	2096.3	2289.3	2080.1	2204.9
Sephs2	0.349706	1.2743	0.0187906	0.153489	4833.6	3926.8	4611	5855.7	5214.1	3025.3	4120	3168.6	2357.1	1930.9	3009.5	2157.6	2684.3	2829.1	3070.7	2412.5	2900.9	4128.6	3871.3	3591.5	3697.7
Kdm8	0.41631	1.33451	0.0188532	0.15392	260.4	272.4	296.9	401.2	381.9	337.1	256.4	189.2	144.4	96.1	225.1	113.2	138.7	150	119.1	184.7	178.9	346.8	324.2	297.9	208.8
Adgre4	-0.519983	0.69738	0.0188911	0.154093	1255.9	971.7	2120.6	1919.1	2175	2094.5	895.9	1447.3	1914.8	2466.4	2163.2	1973.4	3649.2	2506.4	2427.2	2815.1	1847.7	3432.2	1536.7	2104.9	2759.6
Chst7	-1.54242	0.343309	0.0188942	0.154093	0	0	11.5	24.6	32.9	19.3	2.9	2.7	17.3	74.9	112.6	63.5	68.3	40.5	55	79.2	24.5	13.5	5.7	25.5	104.9
Rbm18	0.205624	1.15318	0.0189542	0.154116	1847.9	1645.9	1718.9	1570.9	1508	1093.8	1949	1381.9	1559.9	1671.3	1105.3	1326.4	1191.5	1511	1754.2	1380	1707.1	1338.7	1331.4	1214.2	1282.9
Pomt2	0.214619	1.1604	0.0189452	0.154116	414.1	541.4	447.7	405	511.7	678.8	545.1	407.6	390.5	473.1	454.3	339.7	393.4	300.1	363.5	371.7	434.5	517	540.8	488.3	458.3
Syn1	-1.20468	0.433866	0.0189213	0.154116	0.8	8.4	7.7	1.9	37	20.4	6.7	51.3	88.5	154.8	130.2	89.6	154.2	63.1	96.7	90.6	49	39.2	12.9	34.8	70.7
Col27a1	-1.03222	0.488956	0.0189482	0.154116	12.1	18.4	28.8	56.8	11.5	90.9	14.3	151.2	50.8	205.9	250.9	124.4	108.7	79.8	81.5	146.8	127.8	80.5	55.8	123.8	221.7
Dis3l2	0.22806	1.17126	0.0189292	0.154116	1395.8	803.7	804.2	1154.5	1005.4	820.5	869.2	890.3	714.9	875	783.9	894.6	889.3	845.4	777.9	781.2	847.7	751.2	731.6	770	682.1
Pepd	-0.662253	0.631891	0.0189564	0.154116	292.7	1209.8	1273.1	687	929.8	1520.2	346	1363.3	2446.6	3328.9	2189	3048.5	2404.8	1982.5	2179.8	2308.1	1748.6	1629.9	1574.7	1545.4	1382.5
Tyrobp	-0.376682	0.770207	0.0189728	0.154168	43845.2	20331.6	23569.2	16751.5	15630.8	13827.2	24425.6	35383.6	32264	35110.1	29146.8	51082.9	39100.4	36262.6	38111.7	32502.2	28922.8	24487.3	26803.3	24137.4	25047.6
Naip1	1.05264	2.07432	0.0189835	0.154176	313.8	56.8	25.9	7.6	2.5	32.9	176.3	198.9	137.3	78.6	42	78.4	68.3	54.8	45.8	81.4	12.8	32	21.8	43.3	21.4
Ankrd13a	0.225861	1.16947	0.0189991	0.154222	20126.1	17130	15968.1	20245.3	19432.9	15187	17386.4	14938.7	13595.4	12354.5	13259.9	11611.7	14014.9	14176.4	14430	12463.8	14430	17581	15281.5	15475.6	14784.4
Hif3a	1.46405	2.75882	0.0190112	0.154239	8.1	35.1	36.5	24.6	31.2	30.8	27.6	6.2	0	7.5	12.2	0	7.2	3.6	10.2	0	11.7	5.7	8.9	16.3	10.7
Slamf1	1.7214	3.29757	0.0190319	0.154327	28.3	20.1	22.1	155.2	3.3	15.2	1	4.4	0	10	8.1	14.9	17.6	10.7	2	8	9.6	0.7	1.6	7	2.1
Tnfrsf13b	0.287264	1.22032	0.0190757	0.154521	3107	2214	2425.1	2274.9	1995.9	3351.4	2367.4	1754.1	2308.3	1973.4	1989.6	2207.4	1809.6	1894.4	2147.2	2161.2	1959.5	1743.9	2189.9	1776.8	1553.8
Pqlc2	-0.553832	0.681208	0.0190693	0.154521	310.5	263.2	273.8	145.7	206.2	283.2	355.5	281.1	408.8	730.2	869.3	581.1	602.5	362	381.8	400.4	389.8	308.3	353.3	455	425.1
Vdac2	0.210827	1.15735	0.0190956	0.154521	8607.8	11361	10715.2	8130.7	8672.9	7021.5	8828.1	8884.4	7705.8	7809.9	6328.2	9140.5	7631.7	7466.9	7595.3	7083.7	7889.1	7692.5	7891.3	7135.7	7021.7
Apmap	0.268126	1.20424	0.0190946	0.154521	4687.2	4823.3	5024.2	3728.4	5812.9	3682.2	5329.4	4188.9	3219.4	2738.5	2952.5	3328.5	3133.6	3662.6	3241.7	3275.1	3413.1	4352.9	4311.9	3962.2	4257.8
Ciapin1	0.41047	1.32912	0.0191401	0.154802	2087.2	4230.1	3270.7	6762.3	7837.6	3286.6	2628.5	2616.9	2332.7	2335.3	2239.1	2090.4	2694.7	2332.6	2417	1947.9	2635.7	4607.8	3635.3	3192.9	3055.2
Paics	0.268945	1.20493	0.0193368	0.156257	4809.3	8437.6	8283.3	6353.5	6111.9	7295.4	4796.7	5546.9	5525.6	4280	4109.4	4854	4646.1	5164	4638.6	4649.4	6517.4	5201.7	6088.7	5088.1	5147.7
Rasgrp4	-0.34985	0.784666	0.0193471	0.156257	6697.6	3011.9	3521.5	3049	3380.8	2659.5	5539.1	4047.4	4892.1	4916.6	7409.1	4946	4550.8	4889	5710.7	6079.9	4138.4	5332	4806.6	4812.6	5470
Aplnr	-1.05026	0.48288	0.0193502	0.156257	54.2	10.9	40.4	3.8	15.6	39.7	22.9	30.9	68.1	171	124.8	90.8	55.9	71.4	150.7	74.6	60.7	62.7	70.3	67.3	79.2
Timm23	0.586029	1.50111	0.0193903	0.156337	43.7	68.5	54.8	83.3	36.1	39.2	43.8	15	54.9	51.2	31.2	23.6	29	40.5	31.6	52.8	36.2	24.2	22.6	25.5	39.6
Cep19	0.682617	1.60505	0.0193822	0.156337	4496.4	1754.5	1418.2	600	1059.6	763.5	2142.4	1454.4	685.4	381.9	785.3	798.8	534.2	1100.2	834.9	678	890.3	925.7	1188.3	1136	1151.2
Rnf146	0.253742	1.1923	0.0193788	0.156337	3580.9	2600	2638.4	3196.6	3076.1	1711.5	4258.2	2586.9	2374.4	2628.7	2123.9	2468.7	2327.2	2421.9	2442.5	2550.1	2553.7	2412.5	2204.4	2373.4	2559.4
Ak2	0.310551	1.24018	0.0194196	0.156382	8849.6	11797.1	10358.7	6879.6	8010.9	6683.4	7089.7	7400	6042.2	4502.2	5389.7	5958.9	5626.4	6403.6	6162.8	5876.9	6131.9	7140.6	7003.8	6479.5	6532.3
Gstk1	-0.513998	0.700279	0.019436	0.156382	28.3	157.1	120.1	68.1	78	115	57.2	114	127.1	133.6	139.7	131.9	88	117.9	148.6	164	134.2	149.5	183.5	160.2	133.9
Gcfc2	0.389555	1.30999	0.0194258	0.156382	367.1	462	442.9	802.5	824.7	747.3	357.4	291.8	342.7	302.1	364.8	212.8	298.1	376.3	268.8	296	415.3	427.2	510.1	495.3	479.7
Sec23ip	0.23178	1.17428	0.0194319	0.156382	3690.9	4698.8	4041.3	2922.2	3217.3	3421.4	2897.3	2980.3	2751.6	2767.2	2401.9	2665.3	2742.3	2958.9	2772.4	2748.6	3136.3	3178	3165.6	2649.7	2722.2
Ank	-0.528958	0.693055	0.0195061	0.156764	540.2	763.6	819.6	1148.8	397.5	992.4	816.8	1736.4	2128.3	1918.5	2400.5	1830.3	1629.4	1750.3	1649.4	1841.2	1633.6	883.7	903	989	1746.6
Dusp7	-0.556758	0.679828	0.0195006	0.156764	390.6	219.7	306.5	236.6	253.8	480.3	281.1	398.7	688.4	1157.1	785.3	663.2	836.5	603.7	608.8	706.6	608.1	444.3	548.1	584.3	445.5
Ece1	-0.797007	0.575542	0.0195136	0.156764	106.7	526.4	685.1	1109.1	799.2	1243.2	185.8	1533.9	1958.5	2717.3	2551.1	2102.8	2162.6	1931.3	2212.4	2092.4	1884.9	1231.9	1118.8	1486.6	1413.5
Rai14	-0.823835	0.564938	0.0195462	0.156944	1041.6	496.3	594.8	537.5	177.4	614.6	685.2	1466.7	1678.8	3609.7	2793.8	2471.2	2635.7	1638.4	1458	2313.8	1280.1	655.1	377.5	944.1	1884.7
Rnf185	0.306695	1.23687	0.0196016	0.157308	2011.2	1710.2	1575.8	1033.4	1247.7	1310.7	2662.8	1443.7	1234.5	1782.4	1333.2	1557.8	1172.9	1203.8	1234	1266.5	1193.8	1224	1278	1367.4	1418.9
Mrvi1	1.2685	2.40911	0.0196335	0.157321	14.6	25.1	21.1	501.5	18.1	87.3	13.3	17.7	18.3	13.7	31.2	3.7	42.4	10.7	12.2	13.8	35.1	17.8	10.5	13.9	21.4
Eif1ad	0.315729	1.24464	0.0196156	0.157321	2218.3	2672.7	2618.3	2854.1	2283.4	2401.8	1865.1	1351.8	1641.2	1330.6	1472.9	1605.1	1310.6	1617	1586.3	1624.4	1887.1	2050	2176.1	1743.5	1836.5
Anxa5	-0.458417	0.727784	0.0196313	0.157321	8912.7	11540.6	13238.4	5727	7886.8	9168.3	7549.1	21303.4	24300	33597.3	15115.2	32358.9	26196.4	19211.9	20963.3	20552.4	17878.3	11374.6	11685	11494.9	11955.2
Plppr4	-1.78946	0.28928	0.0196491	0.157364	0	3.3	0	0	0	0	0	4.4	5.1	7.5	4.1	0	6.2	10.7	7.1	6.9	2.1	6.4	3.2	3.1	1.1
Card6	0.741488	1.6719	0.0196796	0.15738	683.3	198	260.4	543.2	430.4	254.5	353.6	130.8	104.7	184.7	196.7	107	203.9	279.8	204.6	198.5	240.7	151.7	139.8	162.5	166
Mfap1a	0.409246	1.32799	0.0196693	0.15738	1290.7	907.3	972.4	654.8	664.5	645.4	1389.5	451.8	640.6	559.2	545.2	499	496.9	666.8	724.9	614.9	762.5	574.6	636.2	585	668.2
Wfikkn1	0.771137	1.70661	0.0196813	0.15738	71.2	63.5	38.4	147.6	97.7	21.9	120.1	25.6	52.9	39.9	42	41.1	23.8	46.4	36.7	28.7	53.2	37.7	29.1	51.8	31.1
Ahi1	0.512314	1.42634	0.0197118	0.157462	1010.9	464.5	422.8	512.9	415.6	329.8	914.9	187.4	311.2	372	302.4	348.4	302.3	397.7	341.1	360.2	372.7	280.6	368.6	328.9	410.1
NA	0.761428	1.69517	0.0197078	0.157462	75.2	40.1	23.1	113.6	41.9	41.8	143	19.5	27.5	36.2	38	33.6	31.1	3.6	26.5	11.5	55.4	29.9	39.6	34	49.3
Ighv1-12	6.01428	64.6365	0.0197679	0.157829	0	19.2	11.5	1.9	0	0	41	0	0	149.8	0	0	0	0	0	0	0	0	2.4	0.8	0
mt-Tm	-1.79437	0.288298	0.0197948	0.157963	1.6	0.8	0	0	9.9	12.5	0	0	2	5	20.3	3.7	1	2.4	5.1	6.9	20.2	15	14.6	10.8	19.3
Cct2	0.237961	1.17932	0.0198388	0.158151	11992.2	19237.1	16421.6	12355	12213.9	12178.5	12118	11451.8	10706.5	10377.4	9362.1	12650.7	11575.9	10481.7	10651.7	10643.3	12256.4	10651.1	11364.9	9713.5	10431.3
Ctsg	0.718431	1.64539	0.0198328	0.158151	6423.5	55550.8	45286	32475.3	39652.7	46957.9	10938.1	17221.5	13138.9	8495.1	11155	9416.8	13072.8	10513.8	10054.1	10715.5	19560.9	33607.5	40531.9	23400.7	19766.1
Ighv1-66	6.31295	79.5039	0.0198843	0.158433	0	81	123	1.9	0	0.5	0	0	3.1	134.8	149.2	0	0	0	0	0	0	0	0	0	0
Cd99l2	-0.436904	0.738718	0.0199002	0.158479	173.9	157.1	204.7	300.9	215.2	355.4	220.2	310.3	406.7	505.5	408.2	443	466.9	375.1	393	438.2	424.9	263.5	332.2	335.9	348
Eif3e	0.195351	1.145	0.0199206	0.15856	6716.2	6483.4	6368.4	6156.7	5196.8	5081.7	7232.7	5748.4	5843.9	5540.7	4342.7	6354.6	5638.9	5876.1	5480.6	5317	6305.5	4505.3	5312.6	4207.5	4610.1
Pde8b	-1.11599	0.461374	0.0199603	0.158714	0	8.4	41.3	11.4	9	44.9	2.9	50.4	85.4	78.6	58.3	80.9	68.3	95.3	89.6	97.5	33	39.9	63.1	37.9	53.5
Ccdc137	0.362936	1.28604	0.0199541	0.158714	562.9	480.4	462.2	870.6	569.2	734.2	445.1	261.7	337.6	288.3	408.2	224	345.8	304.8	289.1	332.7	454.7	560.4	502.8	394.7	521.5
Ndufaf7	0.412314	1.33082	0.0199836	0.158818	3037.5	1432	1447	1374	1036.6	1037.9	2756.2	1739.9	1478.5	885	916.8	1131.1	1386.2	1438.4	1430.5	1240.1	1121.4	1127.2	1534.3	1005.2	1023.8
Mecom	2.29943	4.92262	0.0200099	0.158946	0	124.5	49	834.6	49.3	99.3	11.4	0	7.1	20	9.5	13.7	9.3	8.3	7.1	9.2	56.4	6.4	15.4	22.4	19.3
Ttll1	-0.357196	0.780681	0.0200845	0.159298	89	127.8	125.9	136.3	142.1	206.4	106.7	110.5	125.1	177.2	188.5	93.3	251.6	138.1	199.6	161.7	159.7	160.9	171.4	215.9	164.9
Gstcd	0.368463	1.29098	0.0200671	0.159298	1367.5	1390.3	1165.5	1474.3	1626.3	1408.9	1667.8	1146.7	897.9	634.1	872.1	660.7	810.6	968	946.9	899.4	978.7	1168.5	1229.5	1226.6	1258.3
Taf1d	0.323962	1.25176	0.0200849	0.159298	2087.2	1734.5	2215.7	1852.9	1287.1	1200.9	1546.8	1446.4	1370.7	1090.9	1014.5	1654.9	1367.5	1289.5	1128.1	1180.4	1678.3	900.8	1224.7	1225	1174.7
Rab7b	-0.730697	0.602613	0.0201124	0.159435	1894.8	3523.3	3058.3	1610.6	1131	1687.4	1993.8	7165.7	8279.3	17736.6	5815.5	15037.2	11493.1	7665.7	7202.3	6787.7	5489.8	2761.4	2414.6	4085.2	3834.8
Avpi1	-0.744909	0.596706	0.0201247	0.159451	203	544.7	390.1	263.1	176.6	301.5	136.3	1424.3	1754.1	1100.9	611.7	2085.4	1227.8	1271.7	1567.9	1338.7	812.6	370.3	354.1	312.6	429.4
Fam129a	-0.381442	0.76767	0.0201364	0.159463	6575.5	6057.3	5776.5	6486	5113.1	5269.3	7602.5	10394.4	10434	8329.1	8358.5	8702.5	10395.7	11552.1	11659.7	12289.4	8516.3	7439.7	8237.3	7085.4	7742.4
Cbr4	0.33641	1.26261	0.0202062	0.159934	342.1	302.4	330.5	240.4	299.8	331.3	244.9	427	222.7	260.9	257.7	284.9	201.9	208.4	216.9	203	246	269.2	287	240.7	204.5
Ighg2c	3.4611	11.0127	0.0202379	0.160104	0	3864.1	2999.7	9114.8	1108	522.6	1435.3	0	18.3	2.5	640.1	3.7	149.1	4.8	0	1.1	367.4	2.8	1108.3	0	0
Sfxn3	-0.406492	0.754456	0.0202525	0.160122	1204.2	1838.9	1654.6	1762	1578.7	1668.6	1494.4	3277.4	4067.4	4376.1	3046.1	4106.1	4014.6	3222	3824.1	3621.6	2785.9	2095.6	1937.7	1762.8	2058.2
Igsf6	0.492003	1.4064	0.0202711	0.160122	49138.9	20671.6	19164.8	21674.2	16364.3	14251.1	51181.5	25611.6	20071.8	18914.9	14058.7	19323.8	17945.6	22531.5	21360.4	16655.5	18725.9	16905.9	17734.1	17355.3	18208
Rnpep	-0.372977	0.772187	0.020271	0.160122	4401.7	8764.3	9272	4284.9	5684.7	7618.9	2734.3	7113.5	8542.7	10061.6	8696.2	10062.5	8334.6	8486.1	8989.1	9327.5	7253.3	8647.4	8938.2	7601.6	7834.5
Pdk1	0.335428	1.26175	0.020317	0.160322	905.7	1424.5	1769.9	2114	1479.3	2116.5	1582.1	953.9	1185.7	1745	1354.9	1365	1370.6	1062.1	936.7	1009.5	1391.9	1180.6	1133.3	1074.1	1408.2
Aldh1a1	1.65267	3.14415	0.020314	0.160322	6.5	324.2	263.3	679.4	31.2	198.6	141.1	0.9	71.2	18.7	16.3	28.6	111.8	20.2	24.4	41.3	120.3	34.2	96.2	43.3	35.3
Prpf18	0.298545	1.2299	0.0203719	0.160674	4385.6	2907.5	2553.9	2485	2234.1	2397.1	4846.2	2708	2617.4	1998.3	2407.3	2245.9	2159.5	2433.8	2354.9	2460.6	2545.2	2203.1	2442.1	2304.5	2531.5
Ap2a2	-0.355019	0.781859	0.0204241	0.160921	5521	5889.4	6577.9	3915.8	4791.1	5517.5	8280.1	9040	10177.8	11428.3	9990	12459	10204.2	9451.7	10207.8	10534.3	7344.9	6629.4	7028	6819.2	7149.1
Cryl1	-0.363441	0.777308	0.0204343	0.160921	636.4	684.3	736	410.7	782.8	865.4	542.3	724.1	1229.4	988.6	840.9	1266.7	966.9	1102.6	990.6	1133.4	796.6	905	1124.4	821.8	659.7
Plekhb2	-0.377876	0.76957	0.0204204	0.160921	1441.9	2598.4	2164.8	2151.9	2033.7	2759.8	2328.3	3013	4116.3	5805.3	3896.5	4304	4151.3	3761.4	3943.2	4311	3323.7	2826.9	2906.1	3158.1	3206.2
Btbd16	1.67091	3.18415	0.0204649	0.161081	34.8	15	7.7	47.3	9.9	9.9	14.3	0	3.1	0	9.5	11.2	4.1	2.4	2	2.3	0	2.8	8.1	2.3	4.3
2310015A10Rik	0.708602	1.63422	0.0204906	0.161201	1309.3	170.4	240.2	673.8	321.2	233.1	873	137.9	231.8	310.8	363.5	197.8	260.9	352.4	335	230.6	258.8	255.6	283.7	255.4	233.4
Clip2	-0.708871	0.611799	0.020509	0.161265	178.7	360.9	405.5	976.6	326.1	713.9	184.9	779.8	798.2	1602.7	1471.5	1383.6	1536.3	971.6	1019.2	998	1100.1	725.6	388.8	803.3	873.8
Ring1	-0.295308	0.814898	0.020535	0.161306	408.4	478.7	638	586.7	741.7	782.8	324	657.8	667.1	674	863.9	877.2	727.8	663.2	740.2	744.5	643.2	751.9	708.9	677.1	657.5
Gm11423	0.690439	1.61377	0.0205328	0.161306	128.6	51	61.5	100.3	41.9	65.3	91.5	17.7	49.8	27.5	29.8	46	65.2	31	18.3	45.9	53.2	49.1	25.9	31.7	35.3
Asb7	0.514758	1.42875	0.0205544	0.161323	2130.1	1007.6	722.5	980.4	883	750.4	1836.5	864.7	659.9	525.5	732.4	485.3	451.4	753.7	780.9	690.6	774.2	801.8	816.5	872.9	942.4
Rfwd3	0.372115	1.29425	0.0205578	0.161323	5078.6	3506.5	3553.2	2952.5	3114.7	2744.6	4709	3554.1	2706.9	1572.7	2218.8	2045.6	2033.2	2540.9	2629.8	2290.9	2635.7	3115.3	3322.4	2953	3045.6
Lrig2	-0.286297	0.820004	0.0205878	0.161477	937.3	866.4	848.4	749.5	1084.2	857.6	1178.9	801	987.4	997.3	1150.1	894.6	1190.5	1158.5	1183.1	1127.7	1103.3	1036.1	1172.1	1201	1314
Cenpk	0.452749	1.36865	0.020612	0.161585	557.2	753.6	585.1	397.4	410.7	397.2	525.1	360.7	403.7	179.7	207.5	318.5	187.4	371.5	377.7	307.4	420.7	349.6	457.5	332	334.1
Gm13986	1.49072	2.8103	0.0206244	0.161601	254.7	12.5	21.1	109.8	0	6.3	275.4	2.7	30.5	57.4	27.1	23.6	47.6	31	43.8	28.7	25.6	15.7	8.1	20.1	32.1
Psme3	0.233731	1.17587	0.0206438	0.161672	5852.5	8467.7	7424.4	5299.3	5645.3	6740.4	6294.9	4997	5123	4583.3	4801.1	4616.3	4777.6	4678.2	5091.7	4471.6	5663.4	5680.9	6032.9	5372.9	5632.8
Gm13431	-0.689291	0.620158	0.0207364	0.162315	168.2	152.9	104.7	62.5	70.6	174.5	61.9	481	152.5	106.1	231.9	139.4	187.4	226.2	250.5	165.2	141.6	262.8	270.8	409.4	427.3
Ndufs3	0.385769	1.30656	0.020762	0.162434	1038.4	690.1	936.8	762.7	678.5	777.1	726.2	733.8	630.5	601.6	561.5	747.8	667.7	560.8	505	536.9	585.7	522.7	626.5	512.3	533.3
Arpc1a	0.276935	1.21162	0.0207776	0.162474	6295.7	3878.3	3352.3	3251.5	3320	2490.1	5193.2	3399.4	3625.1	3028.1	2849.4	3817.5	3252.7	3093.4	3454.5	2934.4	2895.6	3138.8	3066.2	2926.7	2739.3
Psma8	0.736847	1.66653	0.0208093	0.162497	10.5	128.7	75.9	89	156.9	118.6	17.2	98.1	94.6	71.1	61	57.2	71.4	41.7	20.4	17.2	69.2	57.7	63.9	44.9	73.9
Carmil2	0.593641	1.50905	0.0208118	0.162497	1498.5	627.5	619.7	2678	1175.4	667.9	1066.5	430.6	484	292.1	622.5	348.4	281.6	644.2	519.2	583.9	597.4	789.7	749.4	1061.7	680
Gm14448	1.66128	3.16297	0.0207983	0.162497	40.4	10.9	35.6	0	4.1	0	3.8	25.6	1	3.7	0	18.7	21.7	1.2	3.1	4.6	3.2	0	0.8	0	0
4930404N11Rik	1.02004	2.02798	0.0208375	0.162535	70.4	19.2	12.5	54.9	23.8	13.1	36.2	6.2	5.1	11.2	31.2	10	0	15.5	9.2	5.7	9.6	28.5	13.7	16.3	12.9
Hmgb1-ps5	-1.13104	0.456587	0.0208367	0.162535	42.1	5	28.8	22.7	0	17.2	11.4	10.6	22.4	37.4	57	84.6	66.3	39.3	26.5	41.3	24.5	16.4	23.4	37.9	31.1
Slc43a2	-0.553014	0.681595	0.0208519	0.162565	7918	2531.5	3520.5	2377.1	2585.7	3690	5550.5	5291.4	7462.8	12302.1	11007.2	10475.6	10119.3	7069.2	7368.2	8170	5679.3	4585.7	4596.4	5817.9	6343.8
[truncated: 41,433 more rows]

## Sheet: FDR<0.1, FC>25%
Gene	O.vs.Y_log2FC	O.vs.Y_FC	O.vs.Y_RawP	O.vs.Y_FDR	O_1	O_2	O_3	O_4	O_5	O_6	O_7	O_8	O_9	O_10	Y_1	Y_2	Y_3	Y_4	Y_5	Y_6	Y_7	Y_8	Y_9	Y_10	Y_11
Cd209e	-4.9085	0.0332961	8.09105e-07	0.000434378	0	0	0	0	0	0	0	0	6.1	0	33.9	14.9	18.6	15.5	12.2	17.2	18.1	12.8	5.7	5.4	16.1
Oprd1	-4.2855	0.0512785	0.000300962	0.0188167	0	0	1	0	0	0	0	0	0	0	23.1	0	0	2.4	0	5.7	4.3	6.4	0.8	8.5	9.6
Apol7c	-4.07932	0.0591566	7.66873e-10	1.98991e-06	0	2.5	10.6	3.8	0.8	5.2	1.9	0.9	15.3	3.7	264.5	22.4	134.6	59.5	4.1	47	12.8	39.9	63.9	205.8	132.8
Cd209b	-3.92794	0.0657011	1.44325e-07	0.00011235	0	0	9.6	0	0	4.2	0	0	5.1	0	33.9	39.8	26.9	47.6	19.3	63.1	20.2	11.4	6.5	16.3	33.2
Dscaml1	-3.89687	0.0671315	6.54796e-05	0.00790273	0	0	0	0	0.8	2.6	0	0	0	0	23.1	0	5.2	3.6	0	6.9	7.5	0.7	6.5	17	4.3
Cd209d	-3.45124	0.091427	7.22655e-08	7.36982e-05	0	6.7	6.7	0	0	5.2	0	14.1	41.7	43.7	189.9	95.8	36.2	56	56	130.8	104.4	70.5	31.5	72	115.7
Scn4b	-3.33063	0.0993988	0.000166897	0.0135078	0	3.3	4.8	0	0	1	0	4.4	0	0	29.8	0	8.3	3.6	4.1	11.5	35.1	2.8	9.7	24	7.5
Cd209a	-3.27171	0.103542	8.0472e-08	7.36982e-05	33.2	97.8	305.5	43.5	11.5	122.3	15.2	1465	1580.2	1059.7	5362.5	3023.6	1592.2	2376.6	2521.9	3113.4	3237.4	1052.4	985.4	1633.6	3382.9
Clec4g	-3.19779	0.108986	0.00019092	0.014363	0	0	0	0	0	0	0	0.9	12.2	1.2	8.1	5	1	11.9	15.3	14.9	11.7	4.3	10.5	3.1	16.1
Cd209c	-3.034	0.122088	2.60171e-06	0.000964427	0	0.8	15.4	0	0.8	6.8	6.7	10.6	100.7	41.2	390.6	67.2	72.5	78.6	84.5	98.7	141.6	37	32.3	78.2	203.5
Scgb1a1	-2.82284	0.141332	0.00106939	0.0358262	0	0	0	3.8	0	1	0	0	9.2	0	4.1	28.6	5.2	16.7	14.3	5.7	11.7	2.8	6.5	7	1.1
D7Ertd128e	-2.78558	0.14503	0.000610175	0.0277772	0	0.8	1.9	0	19.7	1.6	0	0	4.1	2.5	81.4	28.6	15.5	6	11.2	12.6	5.3	7.1	0	24.8	31.1
Cd207	-2.75273	0.14837	0.000663133	0.0286786	0	7.5	1.9	0	0	0.5	4.8	0	0	18.7	14.9	29.9	19.7	20.2	14.3	17.2	9.6	2.1	1.6	18.6	68.5
Rorc	-2.74338	0.149334	0.00760128	0.0984562	0	0.8	10.6	0	0	11	0	0	0	0	24.4	0	32.1	23.8	8.1	25.2	6.4	12.8	1.6	26.3	8.6
Serpind1	-2.70865	0.152973	0.00259465	0.0570566	0	0.8	0	0	0	2.1	1	0	0	10	13.6	19.9	4.1	1.2	8.1	14.9	2.1	2.1	1.6	5.4	20.3
Scube3	-2.64187	0.160221	0.000383215	0.0213845	0	4.2	10.6	0	0	3.7	0	0	0	6.2	42	0	11.4	11.9	13.2	13.8	6.4	8.5	9.7	34.8	36.4
Ucp1	-2.62724	0.161854	0.00441884	0.0745362	0	3.3	0	0	0	2.1	3.8	1.8	2	1.2	40.7	0	0	6	14.3	2.3	11.7	6.4	0.8	21.7	13.9
Klri1	-2.59127	0.16594	5.45921e-05	0.00696676	0.8	0	3.8	0	0	9.4	1	4.4	43.7	43.7	134.3	75.9	24.8	50	48.9	24.1	55.4	18.5	5.7	42.6	79.2
Gm37058	-2.58173	0.167041	0.00222207	0.0520232	0	2.5	1	0	0	2.1	1	0	4.1	2.5	5.4	6.2	12.4	14.3	4.1	2.3	6.4	7.8	6.5	3.1	16.1
2610203C22Rik	-2.5469	0.171123	0.00403785	0.0711146	0	0	0	0	0	1.6	0	0	13.2	22.5	28.5	42.3	30	10.7	3.1	1.1	3.2	15	3.2	8.5	16.1
Gm15156	-2.53937	0.172018	8.09993e-05	0.0083976	0	0.8	0	0	0	3.1	0	6.2	7.1	7.5	17.6	26.1	16.6	19.1	12.2	10.3	28.8	5.7	0.8	7	4.3
Ngfr	-2.51498	0.17495	0.000348393	0.0200152	0	1.7	1	1.9	0	10.5	3.8	46.9	15.3	12.5	161.4	42.3	20.7	25	22.4	45.9	74.5	29.9	17	39.5	76
Gm11545	-2.49125	0.177852	0.00175027	0.0464224	0	1.7	5.8	0	0	1.6	0	0	10.2	10	16.3	13.7	8.3	16.7	10.2	18.4	7.5	3.6	0.8	13.2	25.7
Fcrls	-2.48394	0.178756	0.00281371	0.0591411	2.4	56	327.6	13.2	46.8	100.3	3.8	1341.2	1717.5	9574.8	3638.8	6791.3	8827.4	2335	2401.8	3474.7	1489.9	372.4	248.2	1317.9	1151.2
Asgr2	-2.36409	0.194239	9.27625e-06	0.00228078	0.8	1.7	3.8	0	0	3.1	2.9	26.5	18.3	18.7	51.5	56	24.8	13.1	26.5	35.6	31.9	15	22.6	34	19.3
Klrd1	-2.33966	0.197557	1.1779e-06	0.000591573	42.9	56	75.9	92.7	12.3	108.2	21	261.7	437.3	327	1637	635.8	188.4	612	473.4	683.7	712.4	209.3	194.8	435.7	1151.2
Cyp7b1	-2.33328	0.198433	0.000379648	0.0212617	0	7.5	40.4	0	0	8.9	1	0	40.7	56.2	204.8	70.9	18.6	44.1	33.6	41.3	58.6	31.3	17.8	23.2	113.5
NA	-2.31027	0.201623	0.000724181	0.0301527	0	10.9	4.8	0	5.7	10.5	4.8	0	9.2	5	17.6	56	0	22.6	37.7	51.6	10.6	24.9	34.8	17.8	10.7
St8sia1	-2.29633	0.20358	1.62498e-06	0.00070276	6.5	14.2	29.8	13.2	6.6	37.1	1	86.6	43.7	78.6	345.8	103.3	96.3	136.9	75.3	180.1	134.2	64.1	39.6	137	246.3
Tmem150c	-2.24834	0.210466	0.00011375	0.0106046	0	7.5	1.9	0	5.7	7.3	1	0	7.1	5	77.3	1.2	11.4	16.7	0	17.2	16	13.5	11.3	43.3	24.6
Klri2	-2.19077	0.219035	1.26055e-05	0.00261674	55	3.3	8.6	0	0	12	10.5	64.5	53.9	53.7	187.2	90.8	38.3	92.9	99.8	126.2	85.2	29.2	19.4	68.9	128.5
Cd276	-2.13979	0.226912	3.06791e-05	0.00492415	38.8	17.5	57.7	60.6	1.6	41.8	10.5	31.8	88.5	355.7	531.6	388.2	344.7	183.4	172.1	235.2	171.5	108.9	60.6	277.8	428.3
Gpr82	-2.12779	0.228809	0.00243422	0.055165	0	0	2.9	0	9.9	9.9	1.9	0	10.2	26.2	93.6	13.7	9.3	2.4	12.2	34.4	43.7	17.8	10.5	26.3	56.8
Otof	-2.1272	0.228902	0.000703683	0.0299334	0	4.2	5.8	0	0.8	8.4	0	72.5	61	28.7	35.3	54.7	43.5	54.8	77.4	65.4	41.5	40.6	70.3	43.3	30
Zfyve28	-2.12391	0.229424	8.14463e-05	0.0083976	17	0.8	9.6	3.8	32.9	44.4	9.5	65.4	207.4	117.3	217	136.9	195.7	275.1	212.8	321.2	131	168.8	155.2	185.7	106
Stbd1	-2.07184	0.237857	1.21686e-05	0.00261674	0	10	24	1.9	0.8	19.3	6.7	17.7	65.1	53.7	90.9	53.5	73.5	92.9	61.1	131.9	71.4	42	57.4	45.7	50.3
Slc9b2	-2.06757	0.238561	0.00270119	0.0582477	8.1	0	40.4	56.8	0	37.6	16.2	20.3	81.3	245.9	558.8	181.7	213.3	86.9	83.5	254.7	57.5	103.2	38.8	164.1	610.4
Ppm1j	-2.03016	0.244827	0.00018242	0.0140274	0	17.5	13.5	45.4	17.2	19.3	7.6	38	22.4	21.2	294.3	95.8	13.5	44.1	44.8	90.6	100.1	18.5	19.4	52.6	183.1
Ephx3	-2.02168	0.246271	0.00495927	0.0789478	0	2.5	2.9	0	0	7.8	18.1	0	0	6.2	32.5	10	2.1	22.6	8.1	28.7	2.1	5	7.3	14.7	19.3
Stra6l	-2.01534	0.247357	0.00131796	0.0399209	15.4	26.7	33.6	1.9	11.5	32.9	6.7	115.8	141.3	631.6	538.4	409.4	403.7	147.6	114	164	160.8	100.4	42	555.6	266.6
Ms4a7	-1.98032	0.253433	0.00342566	0.0650415	98.7	161.2	818.6	81.4	44.4	317.2	228.7	1773.5	2330.6	10828	4513.5	9125.6	7947.4	3170.8	3036.1	3711	2269.4	645.8	427.6	2779.7	2283.1
Ccl22	-1.97119	0.255043	0.000516136	0.0251903	399.5	99.4	132.6	210.1	1.6	52.8	17.2	684.3	833.8	479.3	1916.4	608.5	535.2	950.2	779.9	1203.4	661.3	245.7	208.6	937.1	1189.7
Cyp2s1	-1.96624	0.25592	0.000239321	0.0166339	4.9	14.2	14.4	68.1	0	36.6	19.1	66.3	75.2	179.7	387.9	138.1	179.1	107.2	85.5	247.8	101.2	101.1	38.8	149.4	510.8
Pdlim4	-1.96253	0.256578	0.00238514	0.0546093	16.2	8.4	39.4	3.8	6.6	26.7	16.2	137	201.3	674	359.4	662	477.2	170.3	181.2	265	204.5	84.7	42	189.6	177.8
Cd300ld2	-1.94368	0.259952	0.0055911	0.0835392	0	2.5	18.3	0	0	6.3	3.8	7.1	17.3	44.9	50.2	79.6	81.8	15.5	17.3	27.5	12.8	0.7	5.7	20.9	18.2
Ctnnd2	-1.93044	0.262349	1.34187e-05	0.0027132	26.7	50.1	54.8	68.1	65.7	78.4	14.3	140.6	179	178.5	946.6	294.9	144.9	216.7	189.4	293.7	345	116.1	90.5	399.3	595.4
Rtn1	-1.92945	0.26253	3.92589e-06	0.00127338	6.5	18.4	52.8	30.3	25.5	41.3	14.3	129.1	149.5	103.6	486.9	205.3	146	172.7	145.6	207.6	157.6	118.9	107.5	173.3	263.4
Pald1	-1.92516	0.263311	0.00211236	0.050596	0.8	35.1	79.7	41.6	13.1	84.7	26.7	205.1	285.7	720.2	926.3	700.5	640.8	307.2	286.1	636.7	259.8	90.4	71.1	279.4	470.1
Gstt1	-1.9148	0.26521	0.00169551	0.0454414	0	8.4	26.9	0	9.9	21.9	4.8	0	14.2	47.4	104.4	52.3	72.5	39.3	25.5	56.2	26.6	18.5	11.3	49.5	83.5
Cacnb3	-1.88804	0.270174	7.94725e-05	0.00830408	24.3	22.6	123	34.1	14.8	56.4	15.2	245.8	175.9	152.3	957.5	155.5	265	214.3	108.9	209.9	221.5	166.6	103.5	471.3	419.8
Lad1	-1.87469	0.272685	0.00407539	0.0712919	9.7	0.8	17.3	0	0	6.3	0	0.9	18.3	3.7	63.7	7.5	7.2	14.3	5.1	18.4	20.2	10.7	8.9	58	21.4
Amz1	-1.86045	0.275391	0.000262664	0.0173427	80.1	178.8	302.7	15.1	72.3	388.8	96.3	1052.1	1655.5	2443.9	2553.8	2025.7	1512.5	1549.1	1815.3	2185.3	1408.9	1088	830.2	1268.4	1430.7
Adgrg5	-1.85012	0.277369	2.2463e-05	0.00387731	12.1	30.9	74.9	115.4	87.1	93	7.6	115.8	122	92.4	834.1	220.2	95.2	186.9	126.2	429	199.1	216.5	134.2	370.7	371.6
Tlr11	-1.84253	0.278832	0.00472279	0.0769938	0	0.8	14.4	0	18.1	36.6	0	12.4	35.6	42.4	143.8	14.9	54.9	27.4	27.5	90.6	69.2	46.3	39.6	58.8	81.4
Bach2os	-1.8319	0.280894	0.00401012	0.0709199	0	11.7	25	1.9	0	15.7	14.3	66.3	61	205.9	198	139.4	201.9	63.1	47.9	129.6	65	28.5	15.4	87.4	107.1
Gcsam	-1.82427	0.282384	0.00138326	0.041021	0	20.1	25.9	24.6	39.4	56.4	18.1	53	32.5	17.5	206.1	27.4	25.9	28.6	16.3	131.9	227.9	83.3	81.6	114.5	261.3
Nxpe5	-1.82004	0.283214	0.0011523	0.0375318	31.5	177.1	362.2	79.5	40.2	191.3	30.5	938.9	1101.3	2833.4	2091.3	3023.6	2332.4	1286	1262.5	1095.5	803	357.5	231.2	592	840.6
Itgae	-1.80728	0.285729	0.000191888	0.014363	2.4	35.1	80.7	37.9	87.9	87.8	39.1	59.2	111.9	87.4	511.3	143.1	109.7	150	82.5	338.4	346.1	151	88.9	218.2	334.1
mt-Ti	-1.80623	0.285936	0.000302607	0.0188167	5.7	4.2	5.8	0	0	9.4	1	1.8	7.1	10	27.1	24.9	15.5	16.7	13.2	11.5	16	14.2	8.9	7.7	15
Sept3	-1.79945	0.287285	0.00080145	0.0315083	0.8	45.1	101.8	68.1	74.7	96.7	20	145	203.4	128.6	844.9	139.4	91.1	182.2	167	355.6	459	183.7	113.2	312.6	670.4
Fndc4	-1.79853	0.287468	0.00202037	0.0500433	0	1.7	5.8	0	0	11	0	3.5	29.5	18.7	24.4	28.6	13.5	29.8	29.5	48.2	20.2	10	2.4	14.7	21.4
Rps4l	-1.7984	0.287493	3.7466e-15	2.91654e-11	35.6	54.3	114.3	36	57.5	36.6	44.8	21.2	106.8	67.4	196.7	225.2	248.5	158.4	163.9	251.2	199.1	184.4	155.2	192.7	157.4
Pianp	-1.79307	0.288557	0.00562981	0.0838761	0	8.4	21.1	17	2.5	12	1	12.4	43.7	192.2	145.1	123.2	131.5	40.5	38.7	73.4	75.6	17.8	16.2	130	93.2
Gm12551	-1.79201	0.28877	0.00126654	0.0395165	0	3.3	6.7	0	0	4.2	9.5	15.9	14.2	49.9	46.1	39.8	5.2	27.4	40.7	24.1	39.4	10	29.9	39.5	25.7
Cyp4f37	-1.7816	0.290861	0.00627459	0.0882209	0	2.5	16.3	0	0	2.1	0	1.8	11.2	23.7	14.9	19.9	23.8	16.7	17.3	5.7	20.2	1.4	4	9.3	12.9
Abcc3	-1.77137	0.29293	0.000970728	0.0343725	200.6	228.1	605.3	236.6	113.3	342.8	270.7	1838.9	2275.7	7469.1	4696.6	5608	6747.6	3595.9	2370.2	3379.5	1642.1	896.5	502	2044.5	1949
Gm13373	-1.73588	0.300226	0.000417821	0.0222016	0	22.6	77.8	1.9	10.7	49.6	7.6	167.1	181	109.8	272.6	158	190.5	135.7	157.8	232.9	100.1	105.4	105.1	178	129.6
Fscn1	-1.72264	0.302994	0.000151304	0.0130558	69.5	51.8	215.2	124.9	119.1	79.4	4.8	256.4	227.8	219.7	1278.9	287.4	454.5	333.4	206.7	476.1	279	208.6	124.5	556.4	703.6
Ddr1	-1.71996	0.303557	0.0001829	0.0140274	18.6	73.5	110.5	54.9	84.6	203.3	17.2	366.9	369.1	239.7	1620.7	399.4	188.4	389.4	310.5	605.7	399.4	266.3	145.5	474.4	671.4
Ciita	-1.7198	0.303591	0.000776139	0.0310635	138.3	87.7	424.7	378.5	1549.1	535.7	41.9	725	924.3	1068.4	7254.5	953.1	895.5	1324.1	1006.9	2239.2	2039.4	1003.3	628.1	2351	3786.6
Dab2	-1.71166	0.305308	0.000843646	0.0324314	856.4	829.6	1943.8	959.6	460.8	1035.3	840.6	7585.6	11234.3	26405.3	16664	20187.3	18306.9	12471.3	10277	11324.7	7701.7	3124.6	1813.2	5992.8	10003
Klrb1b	-1.70762	0.306164	1.31943e-05	0.00270292	174.7	140.4	234.4	363.4	108.4	333.4	292.6	905.3	772.8	674	2446.6	1743.2	601.5	1272.9	955	2363.1	1268.3	438.6	320.9	722	1531.3
Ckb	-1.70316	0.307113	0.000180669	0.0139942	74.4	155.4	295.9	77.6	112.5	360.1	93.4	802.8	1125.7	1672.6	2420.9	1854	1238.1	1132.4	998.8	1361.7	1129.9	682.9	434.9	1191	1140.5
Itga8	-1.69447	0.308968	6.00424e-05	0.00753871	20.2	21.7	67.3	0	68.2	55.4	82.9	177.7	274.6	149.8	162.7	466.6	409.9	332.2	406.2	344.1	233.2	129.6	285.4	159.4	163.8
Ceacam19	-1.68349	0.311328	0.00147232	0.0427661	0	16.7	71.1	0	0	39.7	8.6	122.9	142.4	94.9	108.5	141.8	121.1	141.7	180.2	145.7	113.9	84	100.2	82	70.7
H2-Eb1	-1.68248	0.311546	0.000332452	0.0199883	3526.7	3494	9207.7	5187.7	6887.2	4633.3	1465.8	31054.2	35575.9	54233.4	73777.6	57468.6	29336.2	38344	33805	50346.2	39288.9	12310.2	8129	27331.1	45295.6
Slc6a19	-1.67785	0.312549	0.00572464	0.0842409	0	3.3	0	0	2.5	2.1	1.9	30.9	5.1	22.5	32.5	44.8	28	25	5.1	2.3	14.9	14.2	4	7	9.6
Timd4	-1.67538	0.313083	0.000363084	0.0205558	25.9	21.7	34.6	13.2	7.4	14.6	6.7	62.8	77.3	83.6	145.1	145.6	62.1	101.2	60.1	109	70.3	44.9	17.8	92.1	108.2
P2rx5	-1.66532	0.315274	0.00659308	0.0908387	21	0	3.8	13.2	0	3.1	11.4	0	18.3	27.5	97.6	37.3	11.4	41.7	8.1	22.9	22.4	8.5	6.5	25.5	64.3
Rgag4	-1.66345	0.315683	2.57357e-05	0.00421768	70.4	88.6	214.3	117.3	45.2	306.8	241.1	464.2	528.8	763.9	1835	1112.4	595.3	791.8	690.3	1104.7	823.2	350.3	375.9	627.6	948.8
H2-Ab1	-1.65908	0.316641	0.000304063	0.0188167	3283.3	4028.7	9903.3	5460.2	7763.6	5500.8	1325.7	29078.2	39060.7	51895.6	76214.8	58609.6	28905.6	37959.4	35097.1	53929.9	41028	14394.5	9087.7	27297.1	42201.9
Cx3cr1	-1.65466	0.317613	0.000931854	0.0339767	245.8	504.6	1689.1	401.2	132.2	2341.7	79.1	3325.1	4585	5613.1	5419.5	6744	6507.4	6034.4	5214.9	6975.8	4488.7	2797	2940.1	3865.4	3548.9
Rab3il1	-1.65443	0.317663	0.00158411	0.0444377	29.9	178	755.2	270.6	178.2	551.9	369.8	1098.9	1658.5	3978	4757.7	4413.5	3533.2	1986.1	1821.4	2423.9	1694.3	818.9	637	1620.5	1987.5
Klrk1	-1.63079	0.322911	0.000143785	0.0126579	20.2	36.8	148	92.7	210.3	141.1	39.1	332.4	455.6	716.5	1120.2	874.7	370.6	604.9	569.1	729.6	810.4	221.5	255.4	524.7	686.4
Pid1	-1.62392	0.324453	1.78729e-05	0.00334969	654.2	767	1432.6	399.3	272.7	930.2	806.3	4059.8	6703.2	9814.4	6503.1	10862.6	7172	7413.3	6849	7599.9	4775.2	2618.3	2371.8	2989.4	3963.3
H2-Aa	-1.61708	0.325994	0.000284937	0.0182546	5568.7	5467.4	14209.8	7241.1	8854.4	6463.9	2411.2	44327.2	51386.1	78561.7	91689.4	80756.7	41395.5	53420.6	49321.4	67776	58179.9	16819.8	11993.8	35294.1	58097.9
Ip6k3	-1.61619	0.326195	0.000827053	0.0319514	22.6	5.8	20.2	1.9	0	40.8	2.9	43.3	35.6	66.2	74.6	69.7	95.2	56	62.1	98.7	59.6	44.1	48.5	60.4	52.5
Nlrp1c-ps	-1.59563	0.330877	0.00727775	0.0964211	12.9	27.6	109.5	1.9	49.3	147.4	60	474.8	304	737.7	899.2	425.5	795.1	523.9	464.3	526.5	423.8	131.7	143.1	365.3	374.8
Stab1	-1.59467	0.331098	0.00582649	0.0850034	1334.4	1995.1	4032.6	2072.4	984	2062.7	1930.9	9844.5	13298.5	53138.8	35020.6	28333.6	44979.5	15174.2	15204.8	19218.2	10375.7	5495	2886.7	12569.8	12151.2
Anpep	-1.59352	0.331363	0.0028496	0.0592329	129.4	139.5	442.9	283.9	171.7	289	117.2	1077.7	1596.5	3918	3778.5	2548.3	2519.7	1390.7	1020.2	1838.9	1494.1	834.5	417.9	1803.1	2591.5
Pxdc1	-1.59252	0.331592	0.00136482	0.0407497	4	36.8	16.3	54.9	11.5	31.4	11.4	172.4	134.2	308.3	292.9	247.6	160.5	291.7	178.2	337.3	229	41.3	36.4	85.1	206.7
Cd109	-1.57979	0.334531	0.00400002	0.0709199	34	95.2	121.1	26.5	14	133.8	63.9	412.9	815.5	1867.3	916.8	1031.5	1286.8	578.7	523.3	790.4	518.6	258.5	203.7	508.4	894.2
Stk32c	-1.57863	0.334801	0.000668646	0.028837	2.4	9.2	3.8	22.7	11.5	48.6	10.5	20.3	13.2	22.5	175	37.3	16.6	35.7	37.7	35.6	43.7	28.5	6.5	57.3	97.4
Dusp9	-1.56338	0.338358	0.00499671	0.0791391	0	6.7	31.7	26.5	12.3	31.9	5.7	21.2	29.5	128.6	153.3	107	120.1	41.7	38.7	114.7	40.5	33.5	12.1	51.8	196
Wnt6	-1.5594	0.339293	0.000999003	0.0347953	0	0.8	4.8	0	9.9	8.9	1.9	6.2	9.2	2.5	14.9	8.7	10.4	15.5	20.4	6.9	14.9	15	21.8	14.7	5.4
4930455G09Rik	-1.55583	0.340133	0.000764745	0.0307715	10.5	8.4	19.2	0	4.9	20.4	5.7	13.3	86.4	83.6	48.8	110.7	72.5	73.8	43.8	64.2	70.3	44.1	39.6	55.7	33.2
P2ry6	-1.555	0.340328	0.00041295	0.0222016	45.3	327.5	684.1	283.9	148.7	394.6	183	1352.7	1988	4046.6	3176.3	4016.6	3099.5	2007.5	2048.5	2286.3	1571.9	944.2	780.1	1353.5	1369.6
Fam71a	-1.54976	0.341567	0.00770179	0.0990167	14.6	22.6	97	34.1	68.2	14.6	54.3	39.8	169.8	78.6	291.6	155.5	53.8	651.3	73.3	138.8	321.6	32	35.6	74.3	99.6
Upb1	-1.54185	0.343445	0.00287506	0.0595237	0.8	16.7	18.3	22.7	17.2	114.4	0	96.4	194.2	63.7	81.4	194.1	186.3	211.9	191.4	153.7	182.1	144.5	143.9	158.6	49.3
Zbtb46	-1.53024	0.34622	6.68941e-05	0.00794904	45.3	153.7	83.6	141.9	34.5	128	39.1	176.8	341.7	273.4	785.3	299.9	231.9	338.2	308.5	395.8	521.8	242.8	152.8	402.4	574
Nectin1	-1.50698	0.351848	7.82891e-05	0.00830408	77.6	132.8	158.5	111.7	59.1	249.3	44.8	700.2	942.6	1088.4	999.5	1025.3	819.9	1050.2	1159.7	1312.3	776.3	411.6	333.9	404	608.3
Mmp14	-1.49804	0.354033	0.0030318	0.0610394	1904.5	413.6	1690.1	677.6	122.4	594.7	787.2	2366.7	3082.1	11579.4	7430.8	9374.5	7065.4	4410.3	4071.5	6771.6	2899.8	1145.7	594.2	2452.4	5187.3
Arhgap22	-1.49569	0.354611	0.00589273	0.085412	50.1	45.1	161.4	62.5	14	209	78.1	231.6	368.1	978.6	1201.6	630.9	833.4	357.2	232.1	704.4	338.7	195.1	120.4	599	572.9
Ccnd1	-1.49288	0.355302	0.00733268	0.0964211	36.4	110.3	263.3	637.8	46	650.6	28.6	915.9	974.2	2170.6	2902.3	2136.4	1548.7	1264.5	1147.4	1420.2	1531.4	682.9	443.8	1421.6	2147.1
Pdgfb	-1.48385	0.357534	0.00152311	0.0434478	135.9	111.1	132.6	223.3	14	289	60	253.7	468.8	843.8	1369.8	924.5	752.6	464.4	499.9	816.8	545.3	188	116.4	446.5	1024.8
Lgmn	-1.48071	0.358311	0.00294034	0.0603556	3028.6	3294.3	9293.2	1951.3	1927.8	3448.1	3780.7	21478.4	31004.1	93889.4	37920.2	74512.8	63434.4	33322.8	29705	33226.1	22883.5	7543.6	5458.1	20132.7	16709.8
Cgnl1	-1.47031	0.360905	0.000243818	0.0167965	67.1	91.1	148	56.8	49.3	165.1	125.8	665.7	729.1	1048.5	991.4	657	1271.3	1047.8	532.5	1030.1	368.5	447.2	170.6	575.8	402.6
Cd7	-1.46934	0.361146	0.00065132	0.0286452	15.4	75.2	115.3	420.2	109.2	286.4	7.6	191	261.3	201	1128.4	378.3	237.1	345.3	280	518.5	648.5	356.7	308	450.4	552.6
Abca9	-1.46814	0.361449	0.000262887	0.0173427	269.3	287.4	645.7	157.1	225.9	605.7	282.1	2311.9	2887.9	3466.2	2207.9	2204.9	3944.2	3175.6	3266.2	3912.9	2123.5	1240.4	1596.5	1156.9	1341.8
Gm26759	-1.46375	0.362549	0.00495534	0.0789478	0	9.2	14.4	9.5	1.6	16.7	5.7	0	7.1	12.5	28.5	8.7	13.5	13.1	21.4	33.3	17	29.2	27.5	19.3	27.8
Nlrp1b	-1.45432	0.364928	0.000328393	0.0199883	182.8	177.1	340.1	83.3	220.1	389.3	255.4	909.7	796.2	1958.4	2605.3	1365	1665.7	1219.3	1102.6	1400.7	959.5	512	372.7	1180.9	1396.4
Rbm44	-1.44896	0.366286	0.0021926	0.0516407	84.9	101.9	58.6	7.6	36.1	51.2	21	3.5	197.3	39.9	80	49.8	91.1	183.4	233.2	88.3	58.6	278.4	274.8	243	145.6
Plcl1	-1.44256	0.367914	0.000456255	0.023362	39.6	49.3	68.2	34.1	2.5	55.9	30.5	200.7	180	368.2	286.2	349.6	358.2	297.7	247.4	281.1	162.9	72.6	67.9	125.4	167.1
Clec10a	-1.44239	0.367957	0.000973703	0.0343725	90.6	364.3	657.2	208.2	271.1	547.2	75.3	2134.2	2343.9	2858.3	3268.5	2828.3	1739.2	1876.5	1961.9	2561.6	1813.6	1033.2	1210.1	1286.2	1999.3
Slamf8	-1.4369	0.369361	0.00169496	0.0454414	42.1	30.9	132.6	26.5	151.1	164.1	36.2	372.2	374.2	1162.1	839.5	727.9	500	563.2	539.6	695.2	585.7	356	338.7	561.8	383.4
Tnfsf4	-1.43686	0.369371	0.00749267	0.0975285	59	181.3	92.2	204.4	27.9	20.9	36.2	187.4	291.8	269.6	492.3	505.2	131.5	463.2	392	570.1	547.4	74.8	23.4	158.6	388.7
Dbn1	-1.4361	0.369565	0.000245054	0.0168073	31.5	46.8	72.1	119.2	24.6	97.7	26.7	25.6	77.3	123.6	476	144.3	78.7	122.6	118.1	166.3	222.6	155.2	85.7	186.5	246.3
Cd74	-1.41307	0.375512	0.00137752	0.0409287	7606.6	12188.9	28331.1	17506.7	24061.4	27040.9	5608.7	76950.7	93496.4	148628	202979	145722	80567.4	89841.6	90219.8	126170	96996	41376.9	27285.1	75724.3	113839
Cyp27a1	-1.40586	0.377393	7.31651e-05	0.00815138	123.7	208	694.7	346.3	517.5	772.4	532.8	1683.3	2194.4	2417.7	2621.6	2567	2398.6	2612.4	2419.1	3384.1	1711.4	1727.5	2241.6	1913.8	1671.6
Lima1	-1.40399	0.377881	0.000102439	0.00996447	127.8	387.7	542.9	181.7	324.4	843.5	199.2	1145.8	1914.8	2372.8	1889.2	2390.3	2373.8	2109.9	1778.7	1944.4	1795.5	1419.9	1442.9	1643.7	1704.8
Ednra	-1.40216	0.378363	3.28758e-05	0.00516838	29.1	34.3	37.5	3.8	33.7	44.4	21	4.4	65.1	25	78.7	41.1	100.4	96.4	33.6	44.7	63.9	174.5	88.1	82	109.2
Kmo	-1.39682	0.379766	0.00087423	0.0332785	55	115.3	360.3	257.4	318.7	572.8	20	609.1	579.6	753.9	2153.7	908.3	499	799	709.6	1127.7	1155.5	469.3	478.6	783.1	1368.6
Nccrp1	-1.38916	0.381788	0.00341897	0.0649937	0	39.3	22.1	1.9	18.9	29.3	1.9	67.2	41.7	21.2	132.9	51	30	67.9	42.8	52.8	67.1	38.5	34.8	67.3	80.3
Ccr5	-1.38547	0.382766	0.000719091	0.0301527	964	1454.6	1618	414.5	404.9	605.7	874.9	4953.6	5485	17480.8	6514	11197.3	9815	8688.5	6955.9	7938.3	4618.7	1767.4	1035.5	2678.3	4096.1
Aldh3b3	-1.37257	0.386203	0.00019034	0.014363	23.5	10.9	39.4	36	27.1	18.8	22.9	114.9	91.5	37.4	78.7	87.1	56.9	104.8	124.2	138.8	52.2	96.8	108.3	164.1	129.6
Htr7	-1.3692	0.387105	0.000746955	0.0303638	261.2	41.8	57.7	41.6	16.4	40.8	156.3	184.8	179	425.6	646.9	485.3	199.8	279.8	305.4	492.1	290.7	169.5	91.3	140.8	345.9
Itgb5	-1.36831	0.387344	0.00138904	0.041114	337.2	857.2	1773.7	675.7	361.4	1461.2	637.6	3046.6	4551.5	10794.3	7638.3	9363.3	8616.2	5270	5007.2	6219.9	3561.2	1701.8	1202.1	3314.4	3199.8
Il12rb2	-1.36496	0.388245	7.15213e-05	0.00815138	28.3	84.4	48	53	46	189.2	41.9	137.9	151.5	198.5	177.7	273.7	301.3	256	246.4	329.2	277.9	220.7	203.7	171	283.8
Sulf2	-1.36357	0.388619	2.35461e-05	0.00394183	883.9	557.3	1080.9	492.1	542.1	1124.6	617.6	3777.8	4587.1	5932.6	4982.8	5343	5517.7	4909.2	4535.8	5513.2	3172.5	2267.9	2611.9	2985.5	2884.9
Tnfsf12	-1.36011	0.389552	0.00124257	0.0393204	151.2	62.7	116.3	87.1	47.6	101.4	96.3	237.8	480	933.6	568.3	981.7	753.6	441.7	450	572.4	366.3	240.7	262.7	342.8	348
Ust	-1.35871	0.38993	0.000214576	0.0156109	53.4	30.9	43.2	36	12.3	96.2	66.7	80.5	137.3	149.8	382.5	232.7	130.4	129.8	154.8	222.5	202.3	80.5	74.4	115.3	207.7
Kcne3	-1.35744	0.390275	2.71438e-05	0.0044021	21	27.6	83.6	26.5	52.6	82.6	10.5	69.8	104.7	52.4	138.3	143.1	55.9	138.1	133.4	161.7	139.5	128.2	233.6	114.5	97.4
Slc4a11	-1.33028	0.397691	0.00123765	0.0393204	29.9	83.5	24	3.8	34.5	52.3	236.4	178.6	208.5	353.2	493.7	452.9	236	238.1	330.9	407.2	195.9	204.4	138.2	212.8	254.9
Fabp5	-1.32673	0.398672	0.00256235	0.056506	253.1	518.8	1477.8	603.7	346.6	553.4	456.5	2548.9	2698.8	8366.6	3492.3	9261.2	7218.6	2908.9	3062.5	2843.8	2914.7	932.8	1114.7	2618.7	1791.6
Stxbp6	-1.32434	0.399331	0.000955537	0.0341831	25.9	246.5	267.1	102.2	134.7	467.2	115.3	1375.7	1958.5	921.2	683.5	1408.5	1364.4	1674.1	1911	1640.4	1215.1	699.3	1126.9	627.6	579.3
Bach2	-1.32346	0.399576	0.00179716	0.0471045	83.3	57.6	66.3	240.4	265.3	202.8	76.2	433.2	406.7	685.3	1217.9	440.5	744.3	621.5	566.1	1010.6	707.1	282	187.5	369.1	598.6
Nudt17	-1.32197	0.399989	0.00185932	0.0479268	17	19.2	32.7	0	2.5	8.4	41	25.6	34.6	13.7	146.5	28.6	39.3	38.1	44.8	44.7	30.9	30.6	34.8	61.1	47.1
Adgra2	-1.32151	0.400115	0.00188317	0.048143	12.9	38.4	57.7	32.2	31.2	141.1	18.1	58.4	109.8	208.4	377	140.6	164.6	132.2	103.8	209.9	192.8	159.5	126.9	147	179.9
Slc37a2	-1.31891	0.400837	0.00673846	0.0919466	428.6	630.8	1069.4	688.9	258.7	743.1	735.8	1901.7	3663.8	11257.3	6419	6457.8	7162.7	3930.5	3330.3	4054	2747.6	1380	799.5	2936.8	4833.9
Zmynd15	-1.31295	0.402496	0.0028313	0.0591411	86.5	51	137.4	85.2	27.1	37.6	130.6	174.2	207.4	726.4	904.6	399.4	415.1	216.7	238.2	488.7	215.1	123.9	80	337.4	502.2
Angptl2	-1.30826	0.403807	0.00321291	0.0628339	14.6	98.6	102.8	62.5	49.3	295.3	20	206.9	391.5	538	557.4	455.4	559	402.5	296.3	363.6	505.8	260.6	243.3	339.7	502.2
Padi2	-1.30604	0.404429	0.000191744	0.014363	271.7	614.9	958.9	2521	869.8	1656.6	229.7	3261.5	3996.3	2576.2	3793.4	3958.1	4134.7	4559.2	4832.1	5766.7	3814.6	3480.6	4060.5	3090.8	3376.5
Qpct	-1.30279	0.405341	0.0012319	0.0392911	46.9	60.2	143.2	3.8	60.8	134.8	25.7	470.3	662	474.3	294.3	489	464.8	543	554.9	479.5	456.9	188.7	279.7	260	276.3
Skint3	-1.29465	0.407634	8.81207e-05	0.00897446	141.5	61.8	92.2	1.9	39.4	111.8	51.5	304.1	480	290.8	200.7	321	313.7	534.6	527.4	625.2	289.7	186.6	160.1	207.4	161.7
Adam11	-1.29332	0.408011	0.00516141	0.0807619	23.5	35.1	39.4	109.8	41.9	127	6.7	20.3	55.9	21.2	359.4	46	79.7	53.6	48.9	159.5	93.7	71.9	58.2	162.5	216.3
Cd300c2	-1.27825	0.412295	0.00059988	0.0274692	558.8	751.9	2050.4	550.8	404.9	966.8	556.6	2807	3515.3	7947.2	4655.9	8282	5676.1	3886.4	3719.2	4463.6	3537.7	1390	1425.2	2539	2620.4
E230016K23Rik	-1.26788	0.41527	2.09089e-05	0.00374174	80.1	27.6	37.5	36	35.3	45.5	78.1	86.6	154.6	107.3	126.1	171.7	146	209.6	192.4	207.6	117.1	130.3	238.5	131.6	76
Slc13a3	-1.25001	0.420444	0.00147993	0.0428272	127.8	55.1	228.7	24.6	63.2	54.9	89.6	202.5	258.3	530.5	543.8	392	561.1	265.5	209.7	357.9	145.9	141	54.2	286.3	517.2
Nrp2	-1.23312	0.425398	0.00170971	0.0456578	759.4	827.1	1154.9	1211.3	639.9	1232.8	1238	2304.9	3589.5	10104	7957	6642	8615.1	4112.7	3643.9	5484.5	2854	1838.6	894.1	2749.5	6996
Trpv4	-1.23263	0.425542	0.00746424	0.0973289	3.2	40.9	49	20.8	64.1	60.1	21.9	178.6	235.9	690.2	362.1	511.4	330.2	241.7	256.6	293.7	226.8	98.3	97.8	198.9	137.1
Tmem106a	-1.23151	0.425871	0.00155806	0.0440373	638.9	706	2037.9	406.9	949.5	1106.3	358.3	3295.9	4039	8990.6	6082.7	7537.9	6248.6	4205.5	3796.6	3992.1	3483.4	1713.9	1915	3212.3	2980.2
Cyp2ab1	-1.229	0.426614	0.000710871	0.0300816	68.7	73.5	98	0	78	170.4	76.2	174.2	440.3	168.5	191.2	256.3	315.7	381	540.6	523.1	223.6	272	285.4	179.5	127.4
Pgf	-1.21623	0.430407	0.00759747	0.0984562	105.9	56.8	80.7	56.8	27.1	31.4	85.8	227.2	275.6	650.3	352.6	613.4	349.9	465.6	307.5	408.4	303.5	41.3	49.3	138.5	285.9
Lyz1	-1.21368	0.431166	5.20116e-05	0.0066923	237.8	278.2	615.9	89	46	119.2	135.3	686.9	654.9	1127.1	581.8	1340.1	1052.8	618	909.2	943	626.2	240	396.1	474.4	379.1
Krt7	-1.20477	0.433839	0.00293999	0.0603556	40.4	12.5	23.1	53	28.7	37.1	5.7	16.8	38.6	18.7	128.8	2.5	52.8	71.4	44.8	84.9	46.9	46.3	80.8	91.3	78.2
Gm10655	-1.2025	0.434523	0.00283759	0.0591411	11.3	2.5	9.6	1.9	2.5	6.8	3.8	28.3	28.5	11.2	20.3	19.9	21.7	19.1	21.4	11.5	46.9	13.5	21	10.8	25.7
Slc46a3	-1.19269	0.437487	0.000453381	0.023362	23.5	99.4	234.4	124.9	182.3	317.7	82.9	260.8	495.2	669	652.3	576.1	568.3	576.3	572.2	680.3	616.6	303.3	538.4	453.5	461.5
Tmem119	-1.18689	0.43925	0.000121129	0.0110284	147.2	200.5	360.3	87.1	225.1	359.5	116.3	277.6	323.4	817.6	954.8	940.7	744.3	556.1	550.8	731.9	494.1	406.6	431.7	495.3	621.1
Itgax	-1.18374	0.440209	0.00187593	0.0480367	909	563.1	1023.3	895.2	329.4	3413	1096	2603.7	2574.7	3908.1	8747.7	4168.4	2706.1	3885.2	3094.1	4257.1	4339.6	1552.3	945.8	3417.4	5574.9
Arc	-1.18222	0.440674	0.0020628	0.0504536	23.5	33.4	73	47.3	73.1	50.7	48.6	45.1	50.8	112.3	364.8	97.1	72.5	86.9	67.2	80.3	198.1	62.7	67.9	211.3	161.7
Cd68	-1.17744	0.442135	0.000433448	0.0226455	3369.8	4840.8	7275.4	2744.3	3223.9	4267.5	3228	13561.3	15640.4	37975.9	22796.9	31037.5	29746.2	18025.9	17853	17701.7	13924.1	7906.1	7466.1	14075.7	12387.8
Pgap1	-1.17502	0.442878	0.000338013	0.0199883	76.8	316.6	311.3	253.6	594.7	389.3	186.8	1123.7	1567	1633.9	1198.9	1540.4	1708.1	1696.7	1523.1	1794.1	1482.4	852.3	1129.3	1021.5	760.3
Usp35	-1.16629	0.445565	0.00302458	0.0610394	44.5	66.8	117.2	28.4	138.8	182.4	40	94.6	217.6	701.5	705.2	343.4	299.2	301.2	279	421	309.9	184.4	112.4	372.2	435.8
Ier5l	-1.16071	0.447293	0.00675648	0.0919917	34	5.8	60.5	41.6	19.7	41.8	15.2	30.1	70.2	79.9	212.9	79.6	97.3	85.7	28.5	114.7	101.2	34.9	50.1	78.9	66.4
Cdh1	-1.15475	0.449143	0.000641339	0.0284473	101.9	330	399.7	963.3	336.8	322.4	65.8	486.3	502.3	404.4	1920.4	881	440	495.3	537.6	953.3	1127.8	729.9	603	688	1506.7
Ccdc102a	-1.15073	0.450398	0.000956131	0.0341831	66.3	36.8	43.2	66.2	86.2	121.8	10.5	167.1	100.7	117.3	333.6	161.8	119.1	145.3	122.2	260.4	200.2	140.3	120.4	198.1	191.7
Prkar1b	-1.1484	0.451126	0.00207927	0.0504536	8.9	7.5	57.7	22.7	27.1	23	8.6	22.1	63	68.6	81.4	84.6	96.3	47.6	47.9	75.7	29.8	61.2	50.9	79.7	60
Rasgef1a	-1.12355	0.458963	0.00705507	0.0947717	21.8	11.7	6.7	18.9	81.3	3.1	2.9	13.3	36.6	21.2	97.6	27.4	38.3	25	31.6	45.9	33	84	50.1	77.4	61
Tlr5	-1.11453	0.461843	0.00727621	0.0964211	22.6	106.1	123	68.1	83	117.6	61	494.2	435.2	948.6	604.9	429.3	696.7	595.3	640.4	541.5	281.1	195.8	154.4	213.6	343.7
Slc16a7	-1.10767	0.464042	0.000510654	0.0250692	61.5	178.8	292.1	94.6	104.3	378.9	88.6	469.5	664	1026	641.5	787.6	926.5	771.6	738.1	764	533.5	415.8	489.1	419.4	583.6
Msr1	-1.09366	0.46857	0.00207301	0.0504536	2153.6	2839.8	3767.4	423.9	1085.9	1035.8	3771.2	9738.4	13359.5	22478.5	8731.4	19260.3	16062.6	14512.2	14479.9	12336.5	8184.1	3298.3	3320	4875.3	5836.2
Dapk1	-1.09177	0.469187	0.00119562	0.0385395	226.4	437	573.6	579.1	299.8	626.6	342.1	1363.3	1524.3	2600	2692.1	1657.4	2233	1945.6	1705.4	2138.3	1533.5	758.4	641	1173.9	1648.1
H2-DMa	-1.09158	0.469249	0.000649432	0.0286452	693.1	1249.1	2196.5	1341.9	1925.3	2261.3	664.3	3699.1	5216.5	5749.1	7272.1	7269.1	4356.2	4750.9	5261.7	6585.8	5562.2	2851.8	3228.6	3758.6	3736.3
Gm20703	-1.0911	0.469403	0.00784452	0.0999438	5.7	13.4	19.2	11.4	14	4.7	20	6.2	29.5	28.7	46.1	73.4	38.3	27.4	38.7	43.6	31.9	10	11.3	21.7	18.2
Cmtm3	-1.08329	0.471953	0.00100344	0.0348514	268.5	772	931	437.2	413.2	1085.4	327.8	1847.8	2912.3	4187.6	2815.5	4261.7	3303.4	2271.8	2486.3	2493.9	2130.9	1603.6	1482.6	1655.3	1707
Lst1	-1.0808	0.472766	0.000938424	0.0341363	659.9	1164.7	1624.8	654.8	895.3	1282.4	247.8	3349	2604.2	3159.1	2830.5	4943.6	3333.4	2929.1	3122.6	2545.5	2413.2	2515.7	2630.4	2591.6	2174.9
Hpgd	-1.07224	0.475581	0.00162755	0.0449279	24.3	184.6	252.7	92.7	230.8	220.5	163	360.7	1144	491.8	472	785.1	659.4	975.2	851.2	1160.9	741.2	309	567.5	228.3	283.8
Snta1	-1.06295	0.478652	0.00423181	0.0729623	55	15	67.3	36	19.7	43.9	56.2	75.1	124.1	257.1	198	211.5	193.6	170.3	107.9	200.8	122.5	60.5	63.9	109.1	114.6
Tnfsf13b	-1.06029	0.479536	0.000928573	0.0339365	61.5	91.1	186.4	128.7	279.3	201.7	91.5	582.6	295.9	187.2	423.1	321	244.3	491.8	626.2	473.8	276.9	353.9	434.9	636.1	514
Lct	-1.05774	0.480385	0.00484988	0.0782464	0	21.7	26.9	18.9	42.7	19.9	21.9	22.1	29.5	18.7	55.6	19.9	17.6	71.4	48.9	60.8	41.5	32	49.3	51.8	64.3
Ocstamp	-1.05374	0.481716	0.00266227	0.0576874	127.8	168.8	157.6	41.6	41.9	138.5	204	94.6	498.3	561.7	545.2	699.3	344.7	350.1	387.9	489.8	311	185.1	105.9	226.7	525.8
Tnfrsf11a	-1.04964	0.48309	0.00619064	0.087854	577.4	261.5	360.3	291.5	133.9	329.8	474.6	1076	1655.5	4107.8	2111.7	2395.3	2264	1658.6	1633.1	2006.4	1235.3	518.4	347.6	954.2	1641.6
H2-DMb1	-1.04922	0.48323	0.00169288	0.0454414	695.5	834.7	1371.1	654.8	1439.9	1222.9	833	3253.5	3696.3	4263.8	5719.2	6013.6	2670.9	3188.7	3481	4277.7	3387.6	1772.3	1695.2	2383.5	3354
Cxcl16	-1.04679	0.484042	0.00772954	0.0992095	1467.8	1212.3	1852.5	1463	380.3	597.3	1869.9	5266.6	4905.3	12760.1	6642.8	10749.4	8412.2	5699.9	5958.1	7349.8	5029.7	1360.1	1178.6	2711.6	4353.1
Tex15	-1.04545	0.484495	0.00100735	0.034852	45.3	76.9	74	115.4	113.3	143.7	120.1	164.4	95.6	107.3	208.9	90.8	105.6	319.1	328.9	222.5	111.8	176.6	217.5	332.8	312.7
Ppfia4	-1.04449	0.484816	5.03444e-05	0.00661324	320.2	442	795.6	469.4	601.2	942.8	715.7	958.4	2069.3	1451.6	2039.8	1753.2	1534.2	1855.1	1904.9	2334.5	1825.3	1263.2	2004.8	1673.1	1146.9
Nat8l	-1.0439	0.485016	1.47176e-05	0.00290763	274.1	127.8	203.7	247.9	213.6	413.4	194.4	328	722	285.8	588.6	512.6	435.8	602.5	797.2	758.3	524	634.5	891.6	601.3	434.8
Gpr68	-1.0381	0.486969	0.00307606	0.061399	119.7	155.4	111.5	100.3	64.9	83.1	56.2	223.7	267.4	812.6	691.7	354.6	395.5	271.5	286.1	509.3	287.5	168.8	112.4	186.5	454
Ak8	-1.03431	0.488249	0.00040836	0.0221519	44.5	38.4	75.9	34.1	50.9	95.1	21.9	252	223.7	93.6	107.1	170.5	163.6	197.7	227	230.6	152.3	185.1	210.2	140.8	121
Olfm1	-1.03363	0.488481	0.00151602	0.0434198	304.1	1290.8	2171.5	543.2	1278.1	1922.6	840.6	3554.1	4557.6	3759.5	6640.1	4816.6	3214.4	3398.2	3649	4165.3	3937.1	2144	2637.7	2850.9	4146.4
Nav1	-1.00963	0.496673	0.00675949	0.0919917	307.3	572.3	1187.6	1911.5	921.6	2143.7	469.9	3066.1	3907.8	5900.1	5902.3	3567.4	5999.1	4588.9	3768.1	4876.5	3249.1	2447.4	1919.9	2703.1	3714.8
Lsr	-0.997974	0.500703	0.000343265	0.0199883	329.9	319.2	434.3	276.3	239	396.6	449.8	698.4	973.1	1197	1696.6	1545.4	809.5	859.7	1140.3	1364	801.9	507.7	540.8	629.9	1052.7
Kifc3	-0.99081	0.503195	0.0035145	0.065845	31.5	181.3	225.8	147.6	106	367.9	133.4	362.5	785	831.3	892.4	777.7	698.8	537	657.7	825.9	448.3	366	370.2	373.8	463.7
Dpp4	-0.990197	0.503409	0.00221412	0.0519485	118.1	350.1	604.4	1126.1	472.3	1044.7	214.4	923	893.8	1129.6	2443.9	1182.1	914.1	1288.3	1141.3	1818.2	1873.2	782.6	707.3	1260.6	1625.6
Il18	-0.985705	0.504979	0.00712473	0.0953782	125.3	152.1	323.8	75.7	27.1	150.5	69.6	346.6	470.8	1452.9	454.3	1149.7	643.9	533.4	604.8	572.4	550.6	167.3	182.7	232.2	260.2
Inppl1	-0.985591	0.505019	0.00540514	0.0826118	342.1	256.5	402.6	473.2	560.2	744.2	446	1007.9	1781.5	3377.6	2585	2010.8	2628.4	1809.9	1704.4	2195.6	1258.8	886.5	842.3	1596.5	1350.4
Tbc1d9	-0.984458	0.505415	0.00375272	0.0680957	588.7	1097.8	1456.6	671.9	616	1366.1	2002.4	4531.9	4160	8596.2	6055.6	6856	6497.1	4680.6	4760.8	5040.6	4400.3	2122.7	1784.1	2553.7	3227.6
Disc1	-0.980863	0.506676	0.0019263	0.0483719	38.8	48.5	74.9	73.8	32.9	110.8	50.5	88.4	125.1	294.6	284.8	196.6	202.9	186.9	167	266.1	138.4	112.5	138.2	125.4	132.8
Plekho1	-0.977682	0.507795	0.00129734	0.0396939	1230.8	776.2	1875.5	1313.5	1039.9	1486.2	1415.3	2604.6	3283.4	6232.2	6199.3	5320.6	4513.6	3935.2	3416.9	4611.5	3613.3	2258	2560.9	3070.7	3311.1
Zfp467	-0.973405	0.509303	0.00727762	0.0964211	42.1	35.1	111.5	202.5	50.9	312.5	26.7	160.9	259.3	344.5	381.1	345.9	359.2	191.7	300.3	408.4	257.7	232.8	328.2	315	203.5
Cd300lg	-0.970206	0.510433	0.00420753	0.0728665	69.5	690.9	817.7	124.9	532.3	1009.1	258.3	1351.8	2057.1	973.6	979.2	1445.9	1445.2	1907.5	2202.2	2142.9	1297.1	1114.4	1750.9	968.1	688.6
Cryba4	-0.960363	0.513928	0.00207037	0.0504536	35.6	53.5	43.2	18.9	39.4	89.4	38.1	91.1	146.4	181	158.7	182.9	111.8	125	153.7	119.3	132.1	101.8	114.8	174.9	111.4
Tcea3	-0.959682	0.51417	0.00532457	0.0818481	34	10.9	47.1	17	44.4	23.5	9.5	155.6	87.5	67.4	57	124.4	103.5	89.3	128.3	122.7	70.3	69.8	84.1	63.5	36.4
Myo1b	-0.949456	0.517828	0.000246799	0.016833	55	149.6	188.3	111.7	93.6	301	82	204.2	240	310.8	514	286.2	189.4	372.7	306.5	352.2	287.5	269.9	240.1	335.1	549.4
Pea15a	-0.944953	0.519447	0.00729556	0.0964211	347.7	1080.3	1163.6	762.7	460.8	1168	268.8	2708	2850.3	6113.6	3638.8	4378.6	3791	2589.8	2736.7	3462.1	2647.4	1178.5	1360.5	1900.6	2182.4
Eogt	-0.940763	0.520957	0.000402619	0.0220504	84.9	198	229.6	49.2	113.3	268.1	195.4	306.8	410.8	554.2	603.5	620.9	483.5	425.1	407.3	438.2	416.4	294.1	215	393.9	501.2
Ptms	-0.939621	0.52137	0.00304628	0.0610394	592.8	995.9	1506.6	1226.4	900.2	1554.7	598.5	2730.1	3588.5	5807.8	4916.3	5386.5	3397.6	2737.4	3252.9	4024.2	3283.2	2067.8	2199.6	2970.8	2966.3
Gpr183	-0.936873	0.522364	0.00448656	0.0750972	578.2	238.1	611.1	694.6	732.7	478.7	241.1	1239.5	1480.6	2103.2	1557	2217.3	1982.5	2234.9	1701.3	2024.7	1484.5	763.3	758.3	804.8	1444.6
Gprc5a	-0.932341	0.524007	0.00383237	0.0690597	118.1	892.3	344.9	217.7	160.2	319.3	447.9	1877.8	2103.9	1635.1	637.4	2754.9	1899.6	1484.8	1996.6	1565.9	1075.6	857.3	796.2	753	614.7
Ctss	-0.923227	0.527328	0.0051422	0.0806233	17298.8	17896.2	35137.7	6559.8	11436	14847.3	24013.9	55352.9	65164.6	148115	66898.8	139443	98260.5	65244.2	67797.4	78982.5	55536.7	21821.3	25303.7	37216.4	36695.5
Anxa4	-0.922377	0.527639	0.00519884	0.080816	566.1	1060.2	1636.3	628.3	736	1225	704.3	3166.9	4229.1	9245.3	3965.6	6350.8	5149.2	3751.9	3842.4	4376.4	3154.4	1437	1628.9	2633.4	3054.1
Slc8a1	-0.918907	0.52891	0.00774998	0.09939	255.5	252.3	426.6	251.7	190.6	479.7	237.3	1140.5	977.2	2099.4	1318.3	1266.7	1779.6	1350.2	1304.2	1378.9	914.8	450	431.7	660.9	741
Adgrg6	-0.918063	0.529219	0.00584462	0.0850799	62.3	123.7	143.2	130.6	161	81.5	74.3	213.1	359	756.4	435.4	405.6	552.8	419.1	394	380.9	274.8	301.9	140.7	274.7	352.3
Acvr1	-0.91242	0.531293	0.00049325	0.0244709	128.6	335.9	246.9	126.8	174.1	302.1	263	589.7	625.4	1115.9	859.9	822.5	1002.1	734.7	734.1	844.3	579.3	390.9	426	429.5	566.5
S100a4	-0.910543	0.531985	0.00116263	0.037789	9061.5	13013.6	16915.5	3274.2	5445.7	8612.8	11077.3	34694	33396.8	25974.6	23393.6	66753.5	34640.7	31514.1	30899.3	26487.7	24326.5	11917.9	16662.2	11618.7	18720.9
Nfatc2	-0.907972	0.532934	0.000524603	0.0254441	173.9	298.3	369.9	594.3	497.8	534.6	395.5	885	909.1	1526.5	1722.4	1445.9	1363.4	1006.1	1140.3	1330.7	1096.9	559	681.5	1009.1	1143.7
Vnn3	-0.902194	0.535072	0.00260632	0.0571519	26.7	33.4	68.2	36	12.3	38.7	24.8	203.3	182	196	65.1	197.8	138.7	191.7	166	203	151.2	83.3	97	62.7	58.9
Plbd1	-0.897378	0.536861	8.74867e-06	0.00225369	7723.9	5753.2	8313.1	4636.9	3088.4	4952.6	7998.9	18013.6	15828.5	16890.4	18264.4	21633.2	16266.5	18148.6	19105.3	20352.8	15065.7	9813.7	10085.3	12218.4	13027.1
Fyn	-0.896702	0.537113	0.00449646	0.075113	245.8	873.9	812.9	743.8	743.3	1414.7	699.5	1848.7	1740.9	2882	3459.7	2456.2	2134.6	2355.2	2458.8	2376.9	2678.3	1078.1	915.1	1553.9	2327
Lyz2	-0.894188	0.53805	1.32889e-06	0.000646547	198710	222648	274448	107970	133320	176718	186369	465702	508718	529443	355278	680251	544207	546184	636730	601004	409271	302489	433823	364684	338917
Adgre1	-0.892453	0.538697	0.0037282	0.0678881	2721.3	5090.6	7595.4	4296.2	5136.1	3185.2	2213	10213.2	13283.3	31539	14662.2	19820.2	26392	13446.5	14031.9	14613.6	10537.6	8979.9	6400.7	9742.1	10958.2
Arhgef37	-0.890813	0.53931	0.00707269	0.0949265	152	523	1036.7	511	1002.9	1203.5	781.5	1151.1	2149.6	1602.7	1460.7	1192	1775.4	2302.8	2466.9	2870.2	1604.9	1696.9	2469.6	1500.5	1032.3
Fcnb	-0.889169	0.539925	0.000618825	0.0280741	5795.9	13057	20019.9	6128.3	23862.6	14180	5663	30912.7	20172.5	12021.2	22906.7	19377.3	17613.3	31574.9	29239.7	24715.4	20995.3	33501.4	33701.9	42706.9	36018.7
Ptpro	-0.888841	0.540048	0.00149938	0.0431639	1042.4	1456.3	1994.7	363.4	1177.9	1806.6	1090.3	4180	6191.7	5103.8	3149.2	5584.4	4233	4344.8	4935.9	5097.9	4050	2845.4	3745.2	2611.8	2587.2
Vill	-0.883872	0.541911	3.87433e-08	6.03195e-05	1133	1661	1465.3	1118.5	731	832.5	505.1	1663	1185.7	1541.5	1840.4	2773.5	2079.8	1963.5	2152.3	1985.7	1568.7	1737.4	2389.6	2504.2	1804.4
Plxnb2	-0.878243	0.54403	0.00187164	0.0480058	2092.9	4380.5	6576.9	2924.1	4807.5	7795	3100.3	11927.5	15499	21145.4	17998.5	15864.7	20157.9	15199.2	16623	18087.1	11540.8	7697.5	8137.1	9077.4	9657.1
Ldlrad3	-0.877031	0.544487	0.00362815	0.0669273	309.7	1052.7	1228.9	422.1	1013.6	1742.3	648.1	3423.3	3658.7	1974.6	1521.7	2900.4	3751.7	3449.4	3793.6	4010.4	2165	2123.4	2463.1	1868.9	1609.5
Slc22a21	-0.876693	0.544615	0.0045425	0.0755989	9.7	46.8	74.9	109.8	93.6	81	67.7	4.4	74.2	53.7	115.3	105.8	83.9	86.9	91.6	129.6	143.8	100.4	112.4	111.4	116.7
Gpr35	-0.866749	0.548381	0.0030977	0.0615941	2025	2471.4	2250.3	866.8	1027.5	1741.8	4490.8	7329.2	9593.1	10592.1	6272.6	12477.7	11049	8807.6	9954.3	9995.1	5483.4	3528.3	3297.4	3470	4044.7
Parvb	-0.865101	0.549008	0.00364767	0.0671229	313.8	661.7	761.9	571.6	769.6	923.9	968.3	2218.2	2861.5	4090.3	2777.6	3200.3	3139.8	2433.8	2609.5	2631.6	1854.1	1778	1440.5	1950.1	2095.7
Lilra6	-0.863232	0.54972	1.53995e-06	0.000696806	904.1	791.2	1008.9	486.4	732.7	608.3	293.5	1335	1539.5	1115.9	1124.3	1408.5	1639.8	1771.8	1927.3	1553.2	1219.4	1436.2	1823.7	1203.3	1207.9
Galnt10	-0.860998	0.550572	0.00214724	0.0509609	172.3	717.7	1093.4	446.7	748.3	1541.1	387.9	1383.6	2236.1	1761.2	1874.3	2004.5	1815.8	1842	2184.9	2164.7	1740.1	1700.4	1945.8	1536.9	1414.6
Krt80	-0.848667	0.555298	0.00202609	0.0500702	572.6	572.3	1146.3	679.4	794.3	1100.1	510.8	1872.5	2215.7	1758.7	2529.4	1881.4	2282.7	2240.9	2301	2514.6	1564.4	1563	1369.4	1409.2	1502.4
Gm15448	-0.838837	0.559094	0.000114852	0.0106436	118.1	154.6	159.5	49.2	109.2	95.6	30.5	275.8	198.3	227.2	267.2	258.8	303.3	225	220.9	209.9	233.2	185.1	168.1	202.8	220.6
Klf4	-0.831067	0.562113	0.00160087	0.0445071	2016.9	3738.8	7432	2918.4	3282.2	4144.1	4422.1	10937.3	13337.2	17360.9	12646.9	15380.6	14272.6	14457.4	14393.3	14145.5	12629.2	5865.3	6689.3	6904.4	7345.1
Rxra	-0.828429	0.563142	0.00092408	0.033884	596.8	645.8	1016.6	1603	896.9	876.9	598.5	1775.3	2308.3	3140.4	2637.9	2835.7	3332.4	2263.5	2489.3	2715.3	1855.1	2056.5	1479.3	1962.5	1737
Pld2	-0.827642	0.563449	0.00740572	0.096972	206.2	229.8	317.1	210.1	223.4	498.6	380.3	823.1	763.7	1500.3	1670.9	1149.7	1004.2	702.5	684.2	1043.9	781.7	383.8	359.7	659.3	985.2
Tgfbi	-0.822872	0.565315	0.00135011	0.0405007	43083.4	41096	55045.2	21411.1	25937.4	24386.2	59185.2	74369.1	89920.1	139711	125740	167381	123420	111650	111052	120154	79178.5	42755.4	38015.4	47609.3	75404.2
Psap	-0.816751	0.567719	0.00131292	0.0398544	55327.8	91338.9	119413	50313.2	69771.7	100643	65131.2	224836	273814	380625	229491	359005	327419	244178	250032	279762	197195	143888	148414	176152	126488
Ccr2	-0.816214	0.56793	0.00247269	0.0553123	4815	11841.4	23429	5225.5	11410.5	17435.7	7370.9	28302.8	46674	40132.7	33249.4	40063.5	30039.1	41335	40469.7	46085.7	36932.2	16920.2	22014.5	18102.1	21890.7
Epb41l2	-0.815571	0.568183	0.00399193	0.0708669	1864.9	3509	3217.8	1680.6	1850.6	2723.7	2558	7303.6	7586.8	15855.6	8742.3	10816.6	11141.1	9043.3	8431.2	8639.2	7613.3	3429.3	2827.7	4735.2	6444.5
Crybg1	-0.802971	0.573168	0.0010396	0.0353395	964	2509	2144.6	547	944.6	1712.5	1323.8	4710.5	4992.8	7194.5	3918.2	5929	6005.3	5320	5776.9	5008.5	4600.6	1815.8	1990.2	2135.1	2893.5
Slc7a7	-0.801673	0.573683	0.00121219	0.0389126	569.3	706.8	896.5	403.1	540.5	810	446	1328.8	1689	2822.1	1878.4	2829.5	2332.4	1777.7	1922.2	1685.2	1346.1	889.4	931.2	1173.9	1111.6
Cd300lb	-0.797287	0.57543	9.06592e-05	0.00907337	1540.6	1148	1554.6	1777.2	1201.7	1331	625.2	1304.9	2237.1	3126.7	3249.5	2685.2	2862.4	2457.6	2657.3	2865.6	2379.1	2607.6	2252.9	2535.2	2986.7
Fnbp1l	-0.794304	0.576621	0.000579408	0.0274188	610.6	990.1	692.8	1958.9	777	1102.1	784.4	1393.3	1379.9	2276.7	2297.5	1525.5	2142.9	2364.7	2434.4	2187.6	1637.9	1491.8	1096.2	2012.8	3598.1
1700025G04Rik	-0.794122	0.576694	0.000992353	0.034719	123.7	513	640.9	503.4	320.3	881.6	204.9	1071.5	1002.6	712.7	1178.6	1154.7	836.5	1069.2	1056.8	1247	1170.4	709.9	927.2	756.8	1021.6
Ppfibp2	-0.79353	0.576931	7.55473e-05	0.00822515	193.3	284.1	341.1	399.3	303.9	453.6	176.3	656.9	603	640.3	699.8	760.3	797.1	709.7	632.3	930.3	637.9	559	649.1	657	537.6
Mob3b	-0.792271	0.577434	0.00164564	0.0451669	131	325	378.6	219.5	264.5	449.4	217.3	834.6	1144	776.4	556.1	892.2	932.7	949	1171.9	1232	682.6	467.1	691.2	465.9	524.7
Fgd2	-0.791661	0.577679	0.00338541	0.0648069	465.8	519.7	1016.6	944.4	1454.7	2254.5	507	1068.9	1597.5	2854.6	4213.8	2499.8	2162.6	1824.1	1701.3	2363.1	1873.2	1674.8	1496.3	2578.5	1941.5
Lipo3	-0.791161	0.577879	0.00661275	0.0910152	105.9	161.2	141.2	53	96.9	177.2	62.9	262.6	426.1	529.2	359.4	450.4	327.1	340.5	316.6	443.9	331.2	168.8	186.7	186.5	292.3
Camk1d	-0.790997	0.577944	0.000624412	0.0280908	1637.6	1762.9	2256	2155.7	2088.8	1534.3	2185.3	4943.9	5988.3	6969.8	5165.9	5924	6938.1	6069	6404.1	6707.4	4892.3	3371.6	3254.5	3675.8	4229.9
Epsti1	-0.787737	0.579252	0.00569398	0.0842409	759.4	782	1960.1	836.5	1057.9	1072.4	648.1	2810.6	2920.4	6370.7	2863	4952.3	3415.2	3553	3704	3888.8	2843.4	1463.3	1803.5	2004.3	1946.8
Slc35e4	-0.785018	0.580345	0.00779343	0.0996189	139.9	659.2	725.4	230.9	285	503.3	248.7	1195.3	1614.8	2012.1	1125.7	1832.8	1966.9	1224	1746.1	1676	1084.1	608.1	527.1	407.8	637.2
Clec4a3	-0.783319	0.581028	0.00702449	0.094524	922.7	1301.7	2984.3	700.3	786.9	2379.9	970.2	4680.4	5231.8	7434.2	3817.8	7246.7	5532.2	5201	5520.3	5454.7	4414.2	1764.5	2368.5	2102.6	2758.6
Csf1r	-0.781869	0.581613	0.00626845	0.0882209	16121.4	10161.2	16955.8	7373.6	6675.3	15252.3	17229.2	31087.8	41458.5	72015	43863.2	50245.5	56244.8	41392.2	42139.5	51836.3	28435	19281.4	17308.1	22227.5	24944.8
Dock1	-0.777707	0.583293	0.00021612	0.0156501	504.6	1488	1649.8	1005	1461.2	1531.7	669	2708	2552.3	2552.5	2237.8	2387.8	3283.7	3052.9	3165.4	3064	2650.6	2121.3	2320.8	2542.1	2392.3
Apobec1	-0.773982	0.584801	0.00532546	0.0818481	2536.1	1310.9	2899.8	1088.3	1541.7	2121.7	3050.7	4190.7	6015.8	9939.3	6073.2	8486	8221.8	7037	5514.2	6749.8	4964.8	2652.5	2878.6	4075.9	3845.5
Snx21	-0.770174	0.586347	0.000505277	0.0248945	160.1	47.6	94.2	51.1	60.8	123.3	79.1	83.1	154.6	169.8	284.8	180.4	171.8	131	164.9	203	206.6	138.1	143.9	124.6	126.4
Ldlr	-0.769983	0.586424	0.00130984	0.0398544	1731.4	7521.9	6859.4	3348	6559.5	3772.1	3715.9	15984.6	14810.6	18372	10097.1	16425.8	19930.2	15661.2	18940.3	14639.9	10243.7	9677.7	8125.8	8774.8	8834.7
Stk38l	-0.767352	0.587495	0.00176287	0.0466768	215.1	230.6	231.6	414.5	290.8	248.8	328.8	498.6	519.6	665.3	653.7	805.1	741.2	1004.9	796.2	945.3	483.5	273.4	271.6	347.5	613.6
Gpc2	-0.766366	0.587896	1.05739e-06	0.000548749	156.9	131.2	155.7	210.1	260.4	281.7	166.8	246.7	267.4	164.8	432.6	286.2	367.5	260.8	340.1	329.2	283.3	457.1	402.6	372.2	353.4
Cd300ld	-0.765392	0.588293	0.00435468	0.0740152	1623.9	849.7	1309.6	783.5	368.8	876.9	791	2205.8	2317.4	5143.8	2834.5	4088.7	4130.5	2537.4	2740.8	2586.8	2006.4	1127.2	935.3	1505.2	1883.7
Fos	-0.763881	0.58891	0.00437002	0.0741142	11318.5	9474.4	26537.3	27242.3	25802.7	23987.5	19402.1	33107.9	49959.5	70135.2	51881.3	66392.6	57613.4	61479.2	63463.2	74995	59676.2	29394.9	27940.6	30584.4	34690.8
Cfp	-0.761339	0.589949	0.00101364	0.0349144	6106.5	6042.2	6652.8	3098.2	3929.5	6283.1	4428.8	10306.9	14491.3	17203.7	15427.1	17834.4	14414.5	13122.7	14157.1	14518.4	9904	9039.7	7853.4	8054.3	9478.3
Sh3bp4	-0.7583	0.591193	0.00671061	0.0918887	42.9	180.5	159.5	240.4	123.2	127.5	147.7	311.2	258.3	453.1	412.3	348.4	432.7	381	464.3	407.2	315.2	197.2	160.9	273.9	321.3
Clec4a1	-0.742753	0.597598	0.00498065	0.0790457	1725.8	1759.5	2369.4	539.4	1044.8	2530.9	1744.1	4673.4	6613.7	7972.1	4596.3	8063	5790	5652.2	6094.5	5530.4	4378	2438.8	2914.2	2689.2	2816.4
Rgs10	-0.740587	0.598496	0.00605078	0.0865851	902.5	878.9	1347.1	734.3	462.4	1174.8	1100.8	2169.6	2408.9	3601	2464.3	4197	3069.4	2420.7	2297.9	2842.6	1846.6	1168.5	1563.4	1541.5	1868.7
Ids	-0.733659	0.601377	0.0057171	0.0842409	964.8	668.4	947.4	953.9	701.5	1209.3	1243.7	1815.1	3362.8	4540.9	2746.4	2739.9	2907.9	3222	3451.5	4265.1	2625.1	1392.8	1331.4	1543.8	2283.1
Zcchc24	-0.733389	0.601489	0.00281411	0.0591411	375.2	619.1	809	740	469.8	853.4	926.4	1460.5	2642.8	2558.8	1765.8	2477.4	2297.2	2024.2	2407.9	2512.3	1500.5	1103	1544.8	1177.8	1172.6
Calhm2	-0.731806	0.60215	0.00731382	0.0964211	186.8	101.1	412.2	208.2	319.5	656.4	123.9	202.5	410.8	342	674	329.7	407.9	437	415.4	619.5	508	529.8	671.8	498.4	389.8
Acvrl1	-0.730588	0.602658	0.0042396	0.0730159	230.5	648.3	605.3	399.3	412.3	618.7	1262.8	1122.8	1410.4	2240.5	1656	2137.7	1790.9	1528.9	1615.8	1983.4	1357.8	933.5	891.6	1106.6	977.7
Snora24	-0.722778	0.60593	0.0031017	0.0615949	19.4	59.3	55.7	53	74.7	83.6	43.8	21.2	79.3	69.9	116.6	57.2	37.3	103.6	63.1	107.8	104.4	103.2	112.4	130.8	108.2
Adam15	-0.721096	0.606636	0.000589056	0.0274692	3703	3834.9	4617.8	2513.4	3012	4736.2	1862.3	5794.4	8530.5	10833	10082.2	10128.5	10064.5	7403.7	8574.7	9158.9	6303.4	5620.4	5215.6	5215	5637.1
Ctsa	-0.720886	0.606725	0.00604033	0.086515	6705.7	9239.7	13214.3	5937.1	8129.2	11207	7471.9	19811	23742.7	39727.1	26694.7	36183.8	32733.8	21856.4	22910	25509.2	17886.8	13322.1	13243.6	16504.8	14851.9
Arhgap39	-0.712338	0.61033	0.000296714	0.0187026	364.7	459.5	495.8	613.2	542.9	1265.2	676.7	780.7	968.1	941.1	1555.6	958.1	1275.4	1113.3	1013	1427.1	945.7	1097.3	1012.1	1238.9	1241.1
Myadm	-0.708057	0.612144	6.4523e-05	0.00785439	4846.5	8727.5	8003.7	3932.8	6346.8	6061	3035.5	14603.6	15260.1	12690.2	10348	14860.5	16022.2	12885.7	16784.9	15947.7	10136.1	12684.8	10135.4	8126.3	10083.3
Fam234a	-0.705787	0.613108	0.00128689	0.0395274	1716.9	1109.5	1398	1642.8	919.9	1968.6	1452.4	2939.6	3544.8	4387.4	3467.9	3983	4593.3	3857.9	3572.6	4508.3	2205.5	2910.9	2320	2823.8	2085
Gm9733	-0.705361	0.613289	0.00597837	0.0861483	441.5	1004.3	1406.7	212	599.6	518.9	214.4	2305.7	1820.2	1948.4	973.8	3087.1	1507.3	1528.9	2053.6	1635.8	1648.5	807.5	1121.2	723.6	773.2
Mcub	-0.703565	0.614053	0.0039864	0.0708497	486.8	1317.6	1471	259.3	657.9	899.9	796.7	2334.9	2821.8	2360.3	1765.8	3527.6	2539.4	2220.6	2575.9	2383.8	1943.5	1169.9	1493.9	1049.4	1032.3
5031425F14Rik	-0.701728	0.614835	0.00570943	0.0842409	41.2	17.5	25	30.3	49.3	61.1	22.9	44.2	71.2	57.4	112.6	42.3	80.7	48.8	68.2	65.4	59.6	58.4	66.3	103.7	61
Hexa	-0.701157	0.615079	0.0035459	0.0662739	4282.1	8654.8	10800.7	4413.6	6760.7	8954.6	3243.2	13947.6	16842.3	26154.4	14751.7	23849.2	20766.6	14845.6	16438.8	16684.2	13982.7	11691.4	12615.5	12490.8	11670.3
Snord100	-0.699226	0.615903	0.00144131	0.0422381	21.8	57.6	70.1	41.6	80.5	85.2	38.1	72.5	62	76.1	86.8	108.3	99.4	107.2	77.4	111.3	111.8	81.9	98.6	90.5	113.5
Dok2	-0.694671	0.61785	0.00681611	0.0923586	606.5	989.2	1314.4	1372.1	1297.8	786	294.5	1422.5	2180.2	3009.4	2781.6	2677.7	2344.8	1884.9	1898.8	1719.6	1506.9	2503.6	1241.7	1954	2194.2
Hexb	-0.691349	0.619275	0.00113558	0.0372206	4168.8	6160.1	8765.7	3147.4	5253.5	4527.2	3984.7	12105.2	11900.3	21118	11353	19143.3	15487	12822.6	11583.3	12904.3	10942.3	6804.5	7609.2	10561.6	10173.3
Plcb1	-0.690388	0.619687	0.00506356	0.0799315	724.6	624.9	781.2	168.4	391.8	593.7	1051.2	1756.7	1826.3	1534	1064.6	1423.5	1978.3	2040.9	2057.6	2108.5	1250.2	1023.2	1066.2	944.9	831
Evi2a	-0.688996	0.620285	0.000218394	0.0157415	2392.1	2494.8	2947.8	1277.5	1069.4	1533.3	1622.1	4051	4064.4	6738.9	4017.2	5764.8	5061.2	4616.3	4988.8	4578.3	3723	2507.2	2974.8	2819.9	3174.1
Evl	-0.688603	0.620454	0.00328211	0.0637392	778.8	950.8	1499.9	1101.5	1643.6	1686.4	652.8	2044	2938.7	4554.6	3139.7	3820	2818.9	2773.1	2959.7	3249.9	2593.1	2244.4	2163.2	2498.8	2053.9
Fam105a	-0.685708	0.621701	0.000726515	0.0301527	3066.6	1896.6	2883.5	1597.4	1596.8	2635.9	2925.9	3633.7	5090.4	6582.9	6310.5	7285.3	4964.9	4790.2	4886	5931.9	4874.2	2718.7	3826.8	3689	4462.3
Cmtr1	-0.681427	0.623548	0.000468238	0.0237753	397.9	271.5	240.2	212	327.7	344.4	542.3	459.7	764.7	646.6	705.2	838.6	715.3	639.4	697.4	753.7	558	480.6	536.8	648.5	734.6
Dennd2c	-0.681205	0.623644	0.00189146	0.0482638	43.7	127	146	75.7	65.7	251.4	143.9	212.2	189.1	204.7	269.9	262.5	272.3	263.1	205.7	232.9	317.4	138.1	195.6	174.9	238.8
Exoc6b	-0.678106	0.624985	0.00430108	0.0734249	170.6	451.2	419.9	361.5	238.2	697.7	346.9	601.2	592.8	1329.3	1019.9	1063.9	1042.5	768	842	900.5	710.3	517	469.7	642.3	963.8
Mpeg1	-0.674429	0.62658	0.00215136	0.050981	38372.7	34158.9	48845.9	16024.8	30871.4	32696.4	32409.3	94508.1	97926.9	158048	68815.2	120362	125517	112641	116606	114392	79750.3	38362	52467.5	55501.9	47296
Alcam	-0.672514	0.627412	0.00121907	0.039053	1437.1	1584.1	2059.1	987.9	1885.1	1766.9	2323.5	3837.9	4710.1	4859.2	4684.4	4523	3935.9	4864	3956.5	4163	4359.9	2340.6	2469.6	2990.2	4158.2
Vwa5a	-0.668982	0.62895	0.00291382	0.0601489	1976.5	1947.5	3005.5	1987.2	2262.9	3022.7	1749.8	4611.5	6774.3	10379.9	5841.3	7274.1	7964	6976.3	6929.4	6876	5622.9	3190.1	3503.5	3603.9	4170
Cd48	-0.660683	0.632579	0.00522961	0.0809151	874.2	2502.3	3589.7	1427	1969.7	3444.4	1210.4	4341.8	5000.9	5814	4283	5879.3	5187.5	4984.3	5047.9	5223	4863.6	3113.9	4185.8	3571.4	3455.7
Cdc42bpb	-0.654849	0.635142	0.00470996	0.0769192	975.3	793.7	944.5	878.2	886.3	1313.3	1443.9	2405.6	2411	3720.8	3137	2688.9	3622.3	2800.5	2962.8	2987.2	1964.8	1458.3	1275.6	1794.6	1727.3
Tspan17	-0.65418	0.635437	0.00276466	0.059044	114.8	118.6	211.4	100.3	185.6	178.7	155.3	233.4	362	394.4	355.3	387	401.7	273.9	350.2	377.4	243.9	255.6	222.3	256.1	323.4
Trps1	-0.646842	0.638677	0.00768033	0.0990167	1771	2502.3	1856.3	1890.7	998	1921	3190.8	3745.9	4271.8	5494.5	4676.3	4107.4	6053	5418.9	5723.9	6252	4301.3	2390.4	2501.1	2289.8	3074.5
Hip1	-0.644081	0.6399	0.00650289	0.0900743	1746.8	1536.5	1679.5	1517.9	1516.3	2597.8	2511.3	3280	4646	6330.8	5708.4	5306.9	5634.7	4673.5	4974.6	4322.5	3534.5	2310.7	1989.4	3493.2	3627
Capg	-0.639851	0.641779	0.00290573	0.0600788	7736.8	6457.5	6422.2	3851.5	4415.7	5694.2	4701.4	10779	15031.3	19525.3	12782.5	18389.3	14818.2	12900	14813.8	13644.2	9727.2	8492.8	8186.4	9306.4	8969.6
Ahcyl2	-0.639014	0.642152	0.00422843	0.0729623	588.7	1702.7	1740.1	1254.8	1852.2	1658.2	971.2	2803.5	3268.2	4200.1	3158.7	3099.5	3934.9	3501.8	3443.3	3691.5	2810.4	2401.8	2158.4	2190	2609.7
Dnhd1	-0.636157	0.643424	0.000734735	0.0301527	129.4	145.4	189.3	145.7	299.8	243	186.8	140.6	194.2	267.1	484.2	231.4	370.6	264.3	285.1	332.7	243.9	246.4	242.5	283.2	357.7
Gm2a	-0.626566	0.647716	0.00356234	0.0664216	7016.3	6403.2	9319.1	5163	5849.8	9872.8	5928.9	17403.6	18261.8	20557.5	18086.7	22037.6	17370	17402	17455.9	19742.5	15041.2	9924.8	10137	10043.9	12054.8
Extl3	-0.617348	0.651868	0.00219578	0.0516407	1417.6	728.5	800.4	787.3	622.6	1270.9	1253.3	1159.1	1413.4	1997.1	2743.7	1724.6	1994.9	1684.8	1747.1	2194.5	1520.7	1095.9	1063.8	1528.4	1750.9
Tmem35b	-0.61703	0.652012	0.00360369	0.0667133	148	127.8	145.1	87.1	83.8	193.4	53.4	51.3	172.9	176	200.7	143.1	203.9	147.6	185.3	188.1	162.9	221.5	190	252.3	196
Ccdc88a	-0.616124	0.652421	0.00525334	0.0810597	1675.6	1491.3	1839	1748.8	1287.1	1951.4	2150.1	3999.7	3739	3428.8	3473.3	2869.3	4358.3	4786.6	4652.9	4582.9	3678.3	2099.2	2394.4	2436.9	3168.7
Itgb7	-0.611956	0.654309	0.00626651	0.0882209	2110.7	9652.4	8395.8	5441.3	9944.4	10949.8	3941.8	14390.6	18868.9	11514.5	13025.2	15853.5	14836.8	15757.7	18047.4	17710.9	12312.9	15279.6	12951.8	11402.8	9138.8
Ldhb	-0.607595	0.65629	0.00667286	0.0915076	172.3	520.5	907	247.9	719.5	524.2	477.5	921.2	781	446.8	602.2	963.1	743.3	988.3	974.4	793.8	634.7	895.8	1238.4	937.1	714.3
Rap2a	-0.602844	0.658455	0.000275884	0.0180472	1500.1	1589.1	1431.6	995.5	985.7	1633.6	1938.5	2825.6	3409.5	3390.1	2713.8	3508.9	3343.8	3370.9	3603.2	3929	2729.4	1867.8	2174.5	2273.6	2224.2
Lrrc25	-0.595886	0.661638	0.00191256	0.0482638	1670.8	2220.7	1864	1447.8	972.5	1767.9	1353.3	4196.8	5035.5	4955.3	3779.8	5351.7	4335.5	4378.2	5079.5	3900.3	2681.5	2443.1	2359.6	2263.5	2167.4
Stard4	-0.593377	0.662789	0.00134246	0.0405007	714.9	1401.9	2104.2	1059.9	2312.2	1161.2	1220.9	2076.8	1919.8	1727.5	2580.9	2031.9	2002.1	2323	2368.2	2323	2028.7	2295.7	2544	2902	2775.7
Arl11	-0.593317	0.662817	7.20518e-05	0.00815138	596.8	633.3	963.7	861.1	1044.8	1299.7	599.5	920.4	1210.1	1145.8	1554.2	1367.5	1210.2	1318.1	1284.9	1286	1391.9	1318.8	1859.3	1653.7	1284
Il10ra	-0.591425	0.663687	0.00585768	0.0850799	5009.1	4457.3	5710.2	4905.7	3038.3	4587.3	10688.4	9097.4	12509.4	13364.3	12649.6	16071.2	12420.6	14270.5	13472.9	13991.8	9918.9	6192.9	6581	7500.2	7476.8
Lsp1	-0.590195	0.664253	6.18869e-06	0.00172057	16775.6	22921.6	22799.6	10312.8	12645.9	15579	15511.8	34324.5	35049.2	22585.8	26378.7	40018.7	30408.7	34345.6	38899.8	37058.7	27303	21171.9	27898.6	22553.3	20389.4
Camta2	-0.590103	0.664295	0.00221554	0.0519485	2220.7	1281.6	1855.4	3085	2177.5	2367.9	2729.5	2384.4	2949.9	4740.6	6754	3812.5	4212.3	3503	3416.9	4483.1	3092.6	3284.1	2525.4	3838.3	3922.6
Dnase1l1	-0.575906	0.670865	0.00579122	0.0848997	1078	2079.5	2091.7	1090.1	1213.2	1674.4	1646.9	3395	3772.6	5117.5	3322.8	5128.9	4383.1	3297	3636.8	3565.3	2741.2	2007.3	2528.6	2341.7	2474.8
Cd80	-0.57537	0.671114	0.00279838	0.0591411	1226	1158	771.5	452.3	469.8	318.3	938.8	1466.7	2326.6	1907.2	895.1	2873.1	2294.1	2232.6	2057.6	2460.6	1350.3	772.6	799.5	707.3	853.5
Hdhd5	-0.575108	0.671236	0.00246342	0.0552636	114	154.6	204.7	278.2	183.2	388.8	190.6	156.5	312.2	249.6	461.1	378.3	268.1	298.9	299.3	376.3	287.5	315.4	347.6	318.1	318
Gsn	-0.57204	0.672665	1.78455e-05	0.00334969	10965.9	9026.6	11680.9	9436.6	8962.8	8401.2	9705.8	15991.7	16152.9	19122.1	19866.1	18732.7	17270.7	18222.4	18306	18345.2	13805.9	16170.4	12189.5	18232.9	18429.7
Sirpb1b	-0.571921	0.67272	0.00107002	0.0358262	325.9	556.4	781.2	242.3	228.3	387.8	362.2	686.1	944.7	1124.6	678.1	1403.6	1019.7	1010.9	1046.6	931.5	912.7	374.5	505.2	386.9	451.9
Pld4	-0.571899	0.672731	0.00564483	0.0840195	7465.9	8642.3	11849	6724.5	10676.2	13300.5	13883	18810.2	23732.5	23997.5	21617	24582.1	22284.3	22511.3	25679.3	27255.2	17893.2	14677.1	18658.1	15372.7	12732.6
5031439G07Rik	-0.571241	0.673038	0.0019127	0.0482638	5022	4794.9	5543	2975.2	3577.9	5884.9	5214.1	8760.6	11111.3	14274.2	11867	11983.7	10449.6	9795.9	11605.7	11035.6	9230.9	6265.5	6566.4	6788.3	8090.4
Ap1s2	-0.567761	0.674663	0.000662207	0.0286786	2987.3	2960.1	3171.7	2299.5	2652.2	2581.1	3280.4	4446.2	7186.2	6612.9	5038.4	5341.7	5016.7	6704.8	7360.1	7376.2	5413.1	4364.3	4183.3	4050.4	4891.7
Klra2	-0.564696	0.676098	0.00296828	0.0604651	1176.7	1213.1	1713.2	929.3	1558.1	1430.9	1864.2	2741.6	3925.1	4407.3	2069.6	4381.1	3668.8	3666.2	4447.2	4078.1	3405.7	1833.6	2594.1	1710.2	1761.6
Capn2	-0.562653	0.677056	0.00419849	0.072791	3556.7	8519.5	6916.1	3032	3793.1	4601.9	4389.7	12316.5	13731.7	18327	9884.2	15483.9	16056.3	12160.6	14703.9	11058.5	11164.9	6271.9	6555.1	5888.3	7219.8
Cyth4	-0.56158	0.677559	0.00205628	0.0504536	9785.2	6232.7	6822.9	5816	5655.2	8984.9	11010.5	11129.1	15965.8	16573.3	20316.3	18549.8	13795.4	13826.4	14619.4	17082.2	11247.9	10488.8	9751.4	12213.8	13445.8
Prkab2	-0.560578	0.67803	0.00602267	0.0863416	1038.4	1113.7	878.2	736.2	1043.1	1167.5	1860.3	2183.7	2926.5	2771	2094	3097	2772.3	1924.2	2483.2	2043.1	2111.8	2194.6	1902.1	1955.5	2139.6
Stard3nl	-0.557098	0.679668	0.00487567	0.0783378	496.5	707.7	761	300.9	688.3	615.1	551.8	897.4	1416.5	1701.3	1018.5	1855.2	1368.6	1276.4	1355.1	1446.6	1001	709.2	1055.7	764.6	751.8
Sbk1	-0.549719	0.683153	0.00763379	0.098631	196.5	172.9	233.5	179.8	285	344.9	474.6	250.2	607.1	377	633.4	576.1	532.1	415.6	436.8	569	516.5	271.3	384	313.4	393
Nuak2	-0.547191	0.684351	0.00571678	0.0842409	1677.2	1503	1778.5	2076.2	1977.9	1898.6	2453.1	2562.1	3929.2	4542.1	3478.7	5306.9	4359.3	3642.3	3814.9	4975.2	2552.7	2576.3	2390.4	2731.7	3107.7
Hacd4	-0.539416	0.688049	0.00413412	0.0718349	1368.3	1983.4	2812.4	1707.1	1655.9	1672.3	1136	3215.5	3968.8	5606.8	3185.8	3975.5	4819	4174.6	4169.3	3895.7	2809.3	2772.8	2387.9	2638.9	2676.1
Ucp2	-0.539128	0.688187	0.000117468	0.0108216	20210.2	20640.7	23954.5	18155.8	26045	29708.8	16657.4	36479	38327.6	41284.8	43893.1	42768.6	45008.5	41081.4	42780.9	48408.7	31408.3	33997	31614.7	33909.7	31287.6
3830406C13Rik	-0.531691	0.691743	0.000344596	0.0199883	321.1	493.8	621.7	291.5	469.8	466.2	271.6	482.7	778.9	765.1	724.2	752.8	754.7	745.4	638.4	778.9	774.2	642.3	558.6	577.3	698.2
Rps16	-0.531289	0.691936	0.00641786	0.0894535	41.2	98.6	100.9	160.9	94.5	180.3	104.8	77.8	155.6	93.6	145.1	199.1	124.2	140.5	173.1	129.6	144.8	176.6	175.4	180.3	169.2
Specc1	-0.530537	0.692297	0.000781338	0.0311914	1475.9	2424.6	2415.5	1693.9	1862.1	2266.5	1661.2	3000.7	2813.7	4200.1	3561.5	3350.9	3836.5	3626.9	3508.5	3342.8	3014.9	2706.6	2992.6	3182.9	3734.1
Hdac5	-0.530515	0.692307	0.00521208	0.080816	2162.5	2566.6	2796	5000.3	3880.2	3755.3	2118.6	4838.7	5687.3	7617.6	5907.7	7123.5	7929.8	6667.9	6899.9	7302.8	5004.2	5022.9	4164.7	4330.5	3896.9
Tep1	-0.527047	0.693974	0.0032939	0.0637579	3081.9	2625.1	4240.2	3192.8	4251.4	5232.2	3384.3	6934.9	7298	8688.6	8941.6	8043.1	8110	7210.9	7503.6	7778.8	6623.9	4993.7	5611.7	5576.4	5639.2
Grk5	-0.524927	0.694994	0.00371076	0.0676497	976.1	932.4	1024.2	401.2	666.1	759.8	1014	1650.6	2286.9	1693.8	1053.8	2058	2156.4	2036.1	2273.5	2410.2	1136.3	1219.1	1261.9	884.5	843.8
Rarg	-0.514602	0.699986	0.00391228	0.0700923	2304.8	1606.6	1278.9	1031.5	721.2	1297.6	1937.5	2890.1	4431.5	2637.4	2159.1	3863.5	3530.1	2874.3	3622.5	3657.1	2217.2	2140.5	2201.2	1867.3	1715.5
Prcp	-0.513634	0.700456	0.00401035	0.0709199	1934.4	2801.4	3145.8	2454.7	2463.3	3078.1	2639	6286	5975.1	6584.2	5826.4	6558.6	6296.2	5920.1	5629.3	6404.5	5198	3404.4	3989.3	3371.7	3945.1
Tstd3	-0.508543	0.702932	0.00147825	0.0428272	498.2	353.4	459.3	132.5	150.3	338.1	228.7	427	517.6	466.8	425.9	612.2	447.2	451.3	584.4	581.6	551.6	355.3	449.5	392.3	344.8
Daglb	-0.507218	0.703578	0.00606123	0.0866052	1238.1	1633.4	1756.4	1169.6	1593.5	2094	1076.9	2466.7	2651	4081.5	2910.5	2856.9	3276.5	2680.3	2627.8	2794.5	2277.9	2619.7	2729.9	2681.4	2449.1
Rps6kc1	-0.505717	0.70431	0.00272959	0.0586026	487.6	502.1	744.6	849.8	840.3	782.8	569.9	1060	1015.8	1274.4	1405.1	992.9	1074.6	1156.2	1119.9	1274.5	841.3	1166.4	953.1	1340.3	1412.5
Lbh	-0.504275	0.705015	0.00746403	0.0973289	1014.1	865.6	1323.1	1343.8	1872.7	2198	1396.2	1869	2308.3	2003.3	2517.2	2096.6	1903.8	1999.2	2235.8	2677.5	2012.7	2538.5	2692.7	2423.7	2393.4
Rnf13	-0.49412	0.709995	0.00479739	0.0777217	1659.4	2341.9	2505.9	1733.6	1739.7	2254.5	1990.9	3195.2	4855.5	6473.1	3844.9	5335.5	4519.8	4558	4819.8	4839.8	4068.1	2371.9	2506.8	2580.8	3267.2
Tpm4	-0.492191	0.710944	0.00437531	0.0741231	4447.8	6659.7	5943.7	2926	2774.6	4811	4356.4	12399.6	14373.3	13721.2	7457.9	15995.3	11971.3	11395	12794.9	11283.4	9588.7	5236.5	6841.3	4678.7	5871.6
Lpar6	-0.49144	0.711315	0.00330976	0.0637766	688.2	613.2	918.6	1035.3	1011.9	1200.4	1067.4	1317.3	1565	1650.1	1334.5	1460.8	1511.4	1700.3	1970.1	1810.2	1788	1393.5	1698.4	1280.7	1136.2
Sumf1	-0.488612	0.712711	0.00621412	0.0879523	1150.8	1425.3	1724.7	656.7	1321.6	1461.7	1614.5	2410.1	2810.6	3214.1	2210.7	3434.2	2831.3	2565.9	2689.9	3093.9	2261.9	1755.2	1856	1806.2	1962.9
Rala	-0.486117	0.713944	0.00208363	0.0504536	1141.1	1072.8	1152	811.9	631.6	873.2	1073.1	1434.9	2041.9	2286.7	1620.7	2537.1	1880	1749.1	1809.2	1904.3	1709.2	1075.9	1150.3	1234.3	1710.2
Atrnl1	-0.485977	0.714013	0.00521459	0.080816	1678	2012.7	2094.6	1493.3	1369.2	2218.4	2529.4	3326.9	3408.5	3684.6	3514	2934	4155.4	3715	4351.5	4479.6	3020.2	2198.9	2375	2417.5	2854.9
Stk3	-0.484367	0.71481	0.00109296	0.0363597	487.6	684.3	871.5	316.1	606.2	649.6	462.2	839	1206	1411.7	904.6	1178.3	1253.7	1206.2	1179	1162.1	1022.3	724.9	692	765.3	976.6
Srebf2	-0.483625	0.715178	0.00556112	0.0834115	2439	6653	5647.8	4167.5	7579.7	4372	4456.4	8646.5	7692.6	8130.6	10396.9	6661.9	8868.8	8720.7	9364.8	8818.2	7287.4	8346.9	6402.3	8600.7	7334.4
Pde4dip	-0.482735	0.71562	0.00411859	0.0717247	660.7	589.9	603.4	626.5	575.8	1036.3	708.1	740	889.8	1209.5	1405.1	1088.8	1265	1069.2	1078.2	1325	1022.3	717.1	741.3	725.9	1273.3
Ctnna1	-0.475144	0.719395	0.000159281	0.0133196	4764.8	5383	5297.1	3830.6	3583.7	4524.6	4857.7	8702.2	7662.1	9816.9	8491.4	9378.2	9554.1	8451.6	8610.3	8672.5	8058.4	5784.8	5475.1	5981.1	7399.7
Prkag2	-0.47438	0.719776	0.000818749	0.0317883	791.7	1214.8	1106.9	1056.1	869.8	1282.4	1053.1	1651.5	2234	1631.4	1722.4	2389	1914.1	1656.3	2033.2	1938.7	1499.4	1451.2	1696.8	1492	1535.6
Pmvk	-0.474083	0.719924	0.00599813	0.0861483	367.1	772	1002.1	571.6	1126.9	642.3	606.1	971.6	977.2	1011	1342.7	1205.7	1080.8	1166.9	1074.1	1160.9	939.3	1020.4	1024.2	1062.5	1157.6
Mbp	-0.469624	0.722153	7.87495e-05	0.00830408	4727.6	3441.4	3075.6	3325.3	2743.4	3544.2	4043.8	5626.4	6177.4	3970.5	4440.3	4987.1	5806.6	7264.4	6812.3	7541.4	5043.6	5010.1	4643.3	4502.3	5008.5
St3gal3	-0.463429	0.72526	0.00499233	0.0791391	166.6	305	454.5	505.3	423.8	350.1	356.4	569.4	622.3	576.7	564.2	775.2	672.9	588.2	675	750.2	448.3	598.8	477.7	450.4	530.1
Pak1	-0.457632	0.72818	0.000177016	0.0137798	1605.3	3368.7	3396.5	1966.4	2725.3	2613	1559.2	3445.4	2925.5	2855.8	3880.2	3854.8	3130.5	3418.5	3469.8	3316.4	3867.9	3251.3	3634.5	3490.1	4123.9
Gsdmd	-0.455797	0.729107	0.00291695	0.0601489	3387.6	3731.3	4407.3	2386.6	4957.8	3803.4	1345.7	4713.2	4393.9	5549.4	5484.6	5963.9	4786.9	5205.7	5131.4	5761	4323.7	5473.7	5143.7	5034.7	4865
Elmo2	-0.455516	0.72925	0.000277568	0.0180814	4457.5	3823.2	4192.1	3145.5	4247.3	5744.3	3123.1	5308.2	6695	5712.9	6934.4	4923.6	5990.8	7196.6	7071.9	7430.1	5622.9	6024.8	5971.5	6446.2	5688.5
Tmem8	-0.452873	0.730587	0.00444935	0.0748076	2327.4	1046	1334.6	2000.5	1938.4	1330	1851.8	1982.2	1972.7	2774.7	3240	2655.3	2498	2489.7	2394.6	2380.3	1635.8	2322.1	2378.2	3329.9	2833.5
Pbxip1	-0.440821	0.736715	0.000735957	0.0301527	2579.7	2781.3	3133.3	2609.9	2364.7	3276.1	1777.4	3251.7	3093.3	4230.1	5258.1	3481.5	3876.9	3976.9	3907.6	4792.8	2936	3554.6	3202	3623.2	4391.6
Cd300a	-0.439484	0.737398	0.0037698	0.0682465	7811.2	5228.5	4409.3	4417.4	2838.7	4181.3	2781	8330.9	9021.6	10424.8	6802.9	10690.9	10468.2	8221.8	9848.4	8978.8	7015.8	5193.8	5514.7	4965.8	5328.6
Aoah	-0.438704	0.737797	0.00458337	0.0757521	1813.9	2502.3	3360	2195.4	3487.6	2068.9	1768.9	4417.9	3484.8	4617	2962	3786.4	4067.4	4604.4	5029.6	4073.5	3724.1	3587.4	3717.7	4239.2	3458.9
Agap3	-0.437599	0.738363	0.00570186	0.0842409	552.3	1081.1	879.2	1093.9	875.6	1432.4	452.7	1091.9	1380.9	1425.4	1685.8	1285.3	1532.1	1233.6	1182.1	1464.9	1275.8	1458.3	1379.9	1351.2	1450
Naga	-0.435465	0.739456	0.000448384	0.0231923	3181.4	3714.6	4805.1	3465.4	4146.3	4272.7	4221	5527.4	6149	5115	7624.7	6374.5	5771.4	5830.8	6144.4	6731.5	5983.9	5461.6	5619	5262.2	4977.4
Adrb2	-0.433632	0.740395	0.00568844	0.0842409	1314.9	2054.5	2621.2	2066.7	2457.6	1663.9	2240.6	2284.5	2498.4	2072	2742.3	2690.1	2352	3662.6	3651	2639.6	3628.3	2359.8	2891.6	2384.3	2557.2
Plekhg3	-0.430176	0.742171	0.00117725	0.0381846	4430.9	2521.5	2524.1	3058.5	2369.7	2686.6	3020.2	3485.1	3937.3	4290	5054.7	3781.4	4400.7	4905.7	4666.1	5428.3	3317.3	3982.6	3666	3942.8	4103.6
Irf5	-0.424939	0.74487	0.00596711	0.0861	6874.7	6752.4	6355	4353	4551.2	5224.9	6602.7	10640.2	14076.4	13592.7	9314.6	14919	12528.3	11383.1	13185.8	13360.9	9500.4	6971.1	7815.4	6668.3	6171.4
Fam69a	-0.424326	0.745187	0.00474061	0.0772035	705.2	797.1	1311.5	588.6	963.5	1228.1	833.9	1167.9	1662.6	1061	1190.8	1391.1	1076.6	1534.8	1446.8	1778.1	1547.4	1036.1	1700.8	1202.6	1154.4
Pip4k2a	-0.418298	0.748307	0.00340081	0.0648069	4166.4	3885	4601.4	3849.6	3398.9	4100.2	6306.3	5918.2	7821.7	8420.2	8231	7885	6671	7525.2	7652.3	8435	6842.3	4814.3	5374.9	5461.9	6960.7
Ehbp1l1	-0.415291	0.749868	5.98432e-07	0.0003592	9953.4	9202.9	8295.8	6421.6	8088.9	7989.9	7281.3	10451	11745.8	10730.6	13395.5	12761.4	13786.1	11268.7	12260.3	13636.2	10616.4	11779.7	9387.6	10375.1	10435.6
Nrros	-0.412871	0.751127	0.00160049	0.0445071	8777.6	5599.4	7365.8	6257	7794	7429.7	7182.2	11021.2	11455	11701.7	12325.4	12271.2	12215.7	11435.4	12714.4	11658.5	9024.3	10794.2	9899.4	10051.6	9490
Prkra	-0.407618	0.753867	0.00196016	0.0489066	388.2	678.4	675.5	488.3	501.9	727.4	408.9	737.3	876.5	753.9	718.8	1010.4	926.5	776.3	861.3	887.9	785.9	767.6	791.4	726.7	714.3
Gnpda1	-0.407303	0.754032	0.00728964	0.0964211	1407.9	835.5	1091.5	766.5	806.6	991.4	822.5	1379.2	1600.5	1953.4	1613.9	2039.4	1883.1	1413.4	1616.8	1697.8	1316.3	1125.8	1189.9	1184.8	1288.3
Clcn4	-0.405878	0.754777	0.00582016	0.0850034	1403.1	3126.4	2785.5	1911.5	2307.2	2613	1863.2	3132.4	4134.6	5580.6	3621.1	4437.1	4264.1	4025.7	4364.7	4150.4	3983.9	2931.6	2937.6	2975.5	3102.3
Tle1	-0.40558	0.754933	0.00627843	0.0882209	310.5	884.8	585.1	600	578.2	743.1	846.3	662.2	885.7	818.8	876.1	1007.9	958.6	906.1	887.8	1124.2	941.4	841.7	832.6	781.6	903.8
Pot1b	-0.405172	0.755146	0.00561413	0.0837225	1510.6	886.5	1437.4	1576.5	1429.2	1963.9	1411.5	1327.9	2042.9	1606.4	2274.4	1620.1	2029	1890.8	1915.1	2323	1929.7	2113.4	2046.8	1899	2182.4
Myo1f	-0.402471	0.756561	0.000206812	0.015406	23123.1	17950.5	19143.6	15950.9	17667	16707.8	14186.1	24240.4	23215	22081.6	25609.7	22046.3	25663.2	26735.9	28815.2	27831	19912.3	26942.5	23674.9	25965.3	24623.6
Arhgap27	-0.398936	0.758417	0.00518972	0.080816	2764.9	1967.6	2642.3	2884.3	2970.9	3516.5	1750.7	2218.2	2599.1	2771	5269	2600.6	2608.8	3211.3	2926.1	3863.6	3069.2	3749.8	3311.1	4024.8	3981.5
Dcun1d2	-0.398187	0.758811	0.00648902	0.0899782	372.8	545.6	558.2	312.3	708.8	774	382.2	601.2	561.3	514.3	664.6	556.2	538.3	602.5	633.3	694	688	875.1	991.1	886.1	778.5
Fhod1	-0.396909	0.759484	0.006904	0.0933059	1939.3	1491.3	1709.3	2157.6	2123.3	2102.9	2649.5	2017.5	2439.5	3858.1	4501.3	3114.4	3021.8	2683.8	2821.2	3357.7	2351.4	2524.3	2430	2778.1	3056.3
Lsg1	0.322475	1.25047	0.000629404	0.0280908	1894	2020.2	1945.7	2189.8	1912.2	1870.4	2006.2	1442	1505	1389.2	1360.3	1508.1	1472.1	1338.3	1348	1384.6	1709.2	1459	1679	1400.7	1341.8
Ofd1	0.32548	1.25308	0.00286813	0.0594593	1200.9	841.3	850.3	1059.9	921.6	722.2	751	1037.9	806.4	667.8	607.6	714.2	596.3	726.3	746.3	636.7	882.8	680.7	767.1	676.4	718.6
Aars	0.326387	1.25387	0.00190747	0.0482638	4478.6	7023.1	5925.5	4769.4	5620.7	5101	4072.4	3885.6	3774.6	3891.8	3857.1	3969.3	3528	3844.8	3939.2	3487.3	4371.6	4135.7	3997.4	3789.6	3695.6
Sf3a3	0.326948	1.25436	0.00728952	0.0964211	3141	3855.8	3751.1	2619.4	2786.1	2873.2	2188.2	2940.5	1945.3	1849.8	1906.9	2285.8	2063.2	2163.5	2171.7	2052.3	2428.1	2235.2	2636.9	2158.3	2336.6
[truncated: 745 more rows]

## Sheet: Aging gene signature
DEGs shared in bulk RNAseq and scRNAseq. Fold change provided as change in old compared to young
[truncated: 27 more rows]
